# Supplementary material for: Digital Gene Expression Tag Profiling Analysis of the Gene Expression Patterns Regulating the Early Stage of Mouse Spermatogenesis
Source: PLoS One. 2013 Mar 15;8(3):e58680. doi: 10.1371/journal.pone.0058680 (PMC3598852; doi:10.1371/journal.pone.0058680)
Supplement: Table S1 — Summary of the differentially expressed genes (DEGs) identified in the digital gene expression tag libraries generated from GC-1spg and GC-2spd (ts). (XLS) [file pone.0058680.s001.xls]

## Sheet: jingyuan-Cvsjingmu-C.DiffGeneEx
Gene	TPM-jingyuan-C	TPM-jingmu-C	log2 Ratio(jingmu-C/jingyuan-C)	P-Value	FDR	Description
gnl|UG|Mm#S7349008	0.01	553.86	15.7572	4.44e-16	1.13e-14	Mus musculus secreted apoptosis related protein 1 (Sarp1) mRNA, complete cds /cds=p(254,1141) /gb=AF017989 /gi=2415420 /ug=Mm.19155 /len=2031
gnl|UG|Mm#S7748400	0.01	100.91	13.3008	4.44e-16	1.1e-14	AV170202 Mus musculus head C57BL/6J 13-day embryo Mus musculus cDNA clone 3110094G15. /clone=3110094G15 /gb=AV170202 /gi=5376639 /ug=Mm.473890 /len=357
gnl|UG|Mm#S22421553	0.01	79.97	12.9652	4.44e-16	1.16e-14	Mus musculus heat shock protein 1B (Hspa1b), mRNA /cds=p(232,2160) /gb=NM_010478 /gi=124339825 /ug=Mm.372314 /len=2810
gnl|UG|Mm#S26672971	0.01	70.87	12.791	4.44e-16	1.16e-14	Mus musculus 2 days neonate sympathetic ganglion cDNA, RIKEN full-length enriched library, clone:7120436G06 product:unclassifiable, full insert sequence /gb=AK148693 /gi=74221768 /ug=Mm.414375 /len=2761
gnl|UG|Mm#S8539564	0.01	67.49	12.7205	4.44e-16	1.13e-14	Mus musculus WNT1 inducible signaling pathway protein 2 (Wisp2), mRNA /cds=p(310,1065) /gb=NM_016873 /gi=255683442 /ug=Mm.13828 /len=1784
gnl|UG|Mm#S10833900	0.01	65.16	12.6698	4.44e-16	1.17e-14	Mus musculus 2 days neonate thymus thymic cells cDNA, RIKEN full-length enriched library, clone:E430016A01 product:UDP-Gal:betaGlcNAc beta 1,3-galactosyltransferase, polypeptide 3, full insert sequence /cds=p(163,1158) /gb=AK088407 /gi=26353411 /ug=Mm.153710 /len=1903
gnl|UG|Mm#S26679224	0.01	64.53	12.6558	4.44e-16	1.1e-14	Mus musculus 9 days embryo whole body cDNA, RIKEN full-length enriched library, clone:D030001P10 product:tissue factor pathway inhibitor, full insert sequence /gb=AK164207 /gi=74211220 /ug=Mm.124316 /len=4199
gnl|UG|Mm#S21541005	0.01	45.49	12.1513	4.44e-16	1.16e-14	Mus musculus eukaryotic translation initiation factor 4 gamma, 3, mRNA (cDNA clone IMAGE:6853600) /gb=BC079885 /gi=51260217 /ug=Mm.268903 /len=5597
gnl|UG|Mm#S7227490	0.01	39.35	11.9421	4.44e-16	1.12e-14	Mus musculus mRNA for ELP3, complete cds /cds=p(246,1637) /gb=AB000490 /gi=1805352 /ug=Mm.31387 /len=2981
gnl|UG|Mm#S26674580	0.01	37.87	11.8868	4.44e-16	1.15e-14	Mus musculus blastocyst blastocyst cDNA, RIKEN full-length enriched library, clone:I1C0048D01 product:weakly similar to Hypothetical p38 protein [Homo sapiens], full insert sequence /cds=p(110,1162) /gb=AK145807 /gi=74219031 /ug=Mm.186936 /len=1377
gnl|UG|Mm#S9707799	0.01	34.06	11.7339	4.44e-16	1.1e-14	Mus musculus biliverdin reductase A (Blvra), mRNA /cds=p(192,1079) /gb=NM_026678 /gi=124487330 /ug=Mm.22028 /len=1394
gnl|UG|Mm#S7912939	0.01	33.21	11.6974	4.44e-16	1.12e-14	AV315424 RIKEN full-length enriched, adult male thymus Mus musculus cDNA clone 5830430E20 3' similar to U35846 Mus musculus mRNA. /clone=5830430E20 /clone_end=3' /gb=AV315424 /gi=6280842 /ug=Mm.399646 /len=249
gnl|UG|Mm#S8041512	0.01	31.1	11.6027	4.44e-16	1.11e-14	Mus musculus sphingosine-1-phosphate receptor 3 (S1pr3), mRNA /cds=p(472,1608) /gb=NM_010101 /gi=284507283 /ug=Mm.136736 /len=4484
gnl|UG|Mm#S26706760	0.01	30.89	11.5929	4.44e-16	1.15e-14	Mus musculus bone marrow macrophage cDNA, RIKEN full-length enriched library, clone:I830144J02 product:similar to Viperin [Mus musculus], full insert sequence /gb=AK153350 /gi=74142328 /ug=Mm.24045 /len=4193
gnl|UG|Mm#S26685795	0.01	29.2	11.5118	4.44e-16	1.12e-14	Mus musculus mammary gland RCB-0526 Jyg-MC(A) cDNA, RIKEN full-length enriched library, clone:G830001M18 product:unclassifiable, full insert sequence /gb=AK144910 /gi=74201368 /ug=Mm.171720 /len=619
gnl|UG|Mm#S42528584	0.01	25.39	11.31	4.44e-16	1.16e-14	Mus musculus leucine rich repeat containing 32 (Lrrc32), mRNA /cds=p(1,1992) /gb=NM_001113379 /gi=164607125 /ug=Mm.323057 /len=3817
gnl|UG|Mm#S18353581	0.01	24.75	11.2732	4.44e-16	1.13e-14	Mus musculus pleiomorphic adenoma gene-like 1, mRNA (cDNA clone IMAGE:6856210) /gb=BC065150 /gi=40787764 /ug=Mm.287857 /len=5279
gnl|UG|Mm#S8040046	0.01	24.75	11.2732	4.44e-16	1.11e-14	Mus musculus Notch gene homolog 1 (Drosophila) (Notch1), mRNA /cds=p(265,7860) /gb=NM_008714 /gi=224967064 /ug=Mm.290610 /len=9497
gnl|UG|Mm#S9553183	0.01	24.12	11.236	4.44e-16	1.1e-14	Mus musculus GPN-loop GTPase 2, mRNA (cDNA clone MGC:25437 IMAGE:4015340), complete cds /cds=p(80,1012) /gb=BC018407 /gi=17390959 /ug=Mm.274001 /len=1360
gnl|UG|Mm#S26679937	0.01	23.91	11.2234	4.44e-16	1.13e-14	Mus musculus 16 days neonate cerebellum cDNA, RIKEN full-length enriched library, clone:9630043I24 product:early B-cell factor 1, full insert sequence /gb=AK137389 /gi=74210228 /ug=Mm.439662 /len=4157
gnl|UG|Mm#S8042064	0.01	23.91	11.2234	4.44e-16	1.09e-14	Mus musculus odd-skipped related 1 (Drosophila) (Osr1), mRNA /cds=p(336,1136) /gb=NM_011859 /gi=255760024 /ug=Mm.45055 /len=2027
gnl|UG|Mm#S9705502	0.01	21.16	11.0471	4.44e-16	1.12e-14	Mus musculus chondroitin sulfate proteoglycan 4 (Cspg4), mRNA /cds=p(87,7070) /gb=NM_139001 /gi=146231959 /ug=Mm.41329 /len=8050
gnl|UG|Mm#S9707190	0.01	20.1	10.973	4.44e-16	1.15e-14	Mus musculus abhydrolase domain containing 14b (Abhd14b), mRNA /cds=p(88,720) /gb=NM_029631 /gi=171460959 /ug=Mm.335427 /len=1490
gnl|UG|Mm#S9077593	0.01	19.89	10.9578	4.44e-16	1.15e-14	Mus musculus 13 days embryo head cDNA, RIKEN full-length enriched library, clone:3110009O07 product:unclassifiable, full insert sequence /gb=AK014037 /gi=12851665 /ug=Mm.446030 /len=1394
gnl|UG|Mm#S20337004	0.01	19.04	10.8948	4.44e-16	1.15e-14	Mus musculus mRNA for mFLJ00264 protein /cds=p(165,3149) /gb=AK131169 /gi=47847493 /ug=Mm.279659 /len=4494
gnl|UG|Mm#S41489317	0.01	18.19	10.8289	4.44e-16	1.1e-14	Mus musculus abhydrolase domain containing 14A (Abhd14a), transcript variant 1, mRNA /cds=p(463,1209) /gb=NM_001110271 /gi=159110999 /ug=Mm.268925 /len=1382
gnl|UG|Mm#S16466461	0.01	17.77	10.7952	4.44e-16	1.13e-14	Mus musculus platelet derived growth factor receptor, beta polypeptide, mRNA (cDNA clone MGC:60668 IMAGE:30060666), complete cds /cds=p(442,3741) /gb=BC055311 /gi=33115159 /ug=Mm.4146 /len=5435
gnl|UG|Mm#S16873724	0.01	16.92	10.7245	4.44e-16	1.11e-14	Mus musculus cDNA fis, clone TRACH2014760, moderately similar to Mus musculus collagenous repeat-containing sequence (Corcs-pending) /gb=AK128898 /gi=34536555 /ug=Mm.280158 /len=2332
gnl|UG|Mm#S10837279	0.01	16.5	10.6883	4.44e-16	1.11e-14	Mus musculus 8 days embryo whole body cDNA, RIKEN full-length enriched library, clone:5730524L20 product:thymus expressed gene 3, full insert sequence /cds=p(429,2066) /gb=AK077691 /gi=26346618 /ug=Mm.46662 /len=3255
gnl|UG|Mm#S9494124	0.01	16.5	10.6883	4.44e-16	1.1e-14	BB810017 RIKEN full-length enriched, lung RCB-0558 LLC cDNA Mus musculus cDNA clone G730002F04 3', mRNA sequence /clone=G730002F04 /clone_end=3' /gb=BB810017 /gi=16982646 /ug=Mm.428997 /len=410
gnl|UG|Mm#S35717298	0.01	15.87	10.6321	4.44e-16	1.14e-14	Mus musculus dysferlin (Dysf), transcript variant 2, mRNA /cds=p(326,6625) /gb=NM_001077694 /gi=118026930 /ug=Mm.220982 /len=6836
gnl|UG|Mm#S26690744	0.01	15.87	10.6321	4.44e-16	1.1e-14	Mus musculus osteoclast-like cell cDNA, RIKEN full-length enriched library, clone:I420008D08 product:solute carrier family 1 (high affinity aspartate/glutamate transporter), member 6, full insert sequence /cds=p(195,1880) /gb=AK159197 /gi=74192750 /ug=Mm.6257 /len=2030
gnl|UG|Mm#S9108716	0.01	15.23	10.5727	4.44e-16	1.16e-14	Mus musculus collagen, type XV, alpha 1 (Col15a1), mRNA /cds=p(341,4444) /gb=NM_009928 /gi=134288881 /ug=Mm.233547 /len=5335
gnl|UG|Mm#S8040786	0.01	13.75	10.4252	4.44e-16	1.14e-14	Mus musculus a disintegrin and metallopeptidase domain 12 (meltrin alpha) (Adam12), mRNA /cds=p(221,2932) /gb=NM_007400 /gi=117606340 /ug=Mm.439714 /len=7675
gnl|UG|Mm#S7793655	0.01	13.33	10.3805	4.44e-16	1.12e-14	UI-M-BH1-amb-c-09-0-UI.s1 NIH_BMAP_M_S2 Mus musculus cDNA clone UI-M-BH1-amb-c-09-0-UI 3'. /clone=UI-M-BH1-amb-c-09-0-UI /clone_end=3' /gb=AW047203 /gi=5907732 /ti=158449426 /ug=Mm.470423 /len=420
gnl|UG|Mm#S26672596	0.01	13.12	10.3576	4.44e-16	1.15e-14	Mus musculus 6 days neonate spleen cDNA, RIKEN full-length enriched library, clone:F420010N11 product:glutathione peroxidase 7, full insert sequence /cds=p(38,598) /gb=AK165221 /gi=74222342 /ug=Mm.20164 /len=1215
gnl|UG|Mm#S14957918	0.01	13.12	10.3576	4.44e-16	1.14e-14	AGENCOURT_12780918 NIH_MGC_136 Mus musculus cDNA clone IMAGE:30287274 5', mRNA sequence /clone=IMAGE:30287274 /clone_end=5' /gb=CB588989 /gi=29506845 /ti=196931878 /ug=Mm.440837 /len=851
gnl|UG|Mm#S9677965	0.01	12.91	10.3343	4.44e-16	1.11e-14	Mus musculus pyruvate dehydrogenase kinase, isoenzyme 4, mRNA (cDNA clone MGC:13840 IMAGE:4188580), complete cds /cds=p(146,1384) /gb=BC026134 /gi=20072769 /ug=Mm.235547 /len=3499
gnl|UG|Mm#S36363469	0.01	12.69	10.3095	4.44e-16	1.15e-14	Mus musculus family with sequence similarity 65, member B (Fam65b), transcript variant 1, mRNA /cds=p(241,3477) /gb=NM_029679 /gi=123314463 /ug=Mm.217319 /len=5615
gnl|UG|Mm#S26685379	0.01	12.48	10.2854	4.44e-16	1.16e-14	Mus musculus adult male cecum cDNA, RIKEN full-length enriched library, clone:9130003G21 product:histocompatibility 2, Q region locus 1, full insert sequence /cds=p(774,1280) /gb=AK136497 /gi=74202026 /ug=Mm.439675 /len=2597
gnl|UG|Mm#S9552834	0.01	12.27	10.2609	4.44e-16	1.12e-14	Mus musculus peptidase inhibitor 15 (Pi15), mRNA /cds=p(145,954) /gb=NM_053191 /gi=225690631 /ug=Mm.442452 /len=6946
gnl|UG|Mm#S10856811	0.01	12.06	10.236	4.44e-16	1.17e-14	Mus musculus adult male thymus cDNA, RIKEN full-length enriched library, clone:5832418A03 product:hypothetical protein, full insert sequence /gb=AK077813 /gi=26097504 /ug=Mm.334654 /len=3013
gnl|UG|Mm#S50373595	0.01	12.06	10.236	4.44e-16	1.13e-14	JN02011X1_F02 Mouse P7-10 subtracted cDNA library containing dorsal root ganglion (DRG) enriched transcripts Mus musculus cDNA clone JN02011X1_F02 5' similar to Mm.257404, mRNA sequence /clone=JN02011X1_F02 /clone_end=5' /gb=GH455062 /gi=222417638 /ug=Mm.34609 /len=1101
gnl|UG|Mm#S8602535	0.01	11.85	10.2107	4.44e-16	1.14e-14	Mus musculus brain cDNA, clone MNCb-2875 /cds=p(74,298) /gb=AB041807 /gi=7670541 /ug=Mm.5324 /len=1757
gnl|UG|Mm#S36662600	0.01	11.64	10.1849	4.44e-16	1.17e-14	Mus musculus RIKEN cDNA 2610002D18 gene (2610002D18Rik), mRNA /cds=p(94,1116) /gb=NM_001081099 /gi=124487373 /ug=Mm.141592 /len=1270
gnl|UG|Mm#S26705397	0.01	11.64	10.1849	4.44e-16	1.11e-14	Mus musculus adult male brain cDNA, RIKEN full-length enriched library, clone:3526403N14 product:unclassifiable, full insert sequence /gb=AK160845 /gi=74144374 /ug=Mm.462558 /len=3653
gnl|UG|Mm#S17053390	0.01	11.42	10.1573	4.44e-16	1.11e-14	Mus musculus premature mRNA for mKIAA1427 protein /gb=AK129357 /gi=37360377 /ug=Mm.33490 /len=6118
gnl|UG|Mm#S27514140	0.01	11	10.1033	4.44e-16	1.14e-14	CJ294263 RIKEN full-length enriched mouse cDNA library, C57BL/6J visual cortex Mus musculus cDNA clone K530353G20 3', mRNA sequence /clone=K530353G20 /clone_end=3' /gb=CJ294263 /gi=76518525 /ug=Mm.470800 /len=436
gnl|UG|Mm#S9099454	0.01	11	10.1033	4.44e-16	1.13e-14	Mus musculus solute carrier organic anion transporter family, member 3a1 (Slco3a1), transcript variant 1, mRNA /cds=p(191,2323) /gb=NM_023908 /gi=84579879 /ug=Mm.425467 /len=4697
gnl|UG|Mm#S9305708	0.01	10.79	10.0755	4.44e-16	1.14e-14	Mus musculus gremlin 1, mRNA (cDNA clone MGC:19137 IMAGE:4216669), complete cds /cds=p(130,684) /gb=BC015293 /gi=15929742 /ug=Mm.474483 /len=1674
gnl|UG|Mm#S16591943	0.01	10.37	10.0182	6.66e-16	1.62e-14	Mus musculus gamma-aminobutyric acid (GABA) A receptor, subunit alpha 4 (Gabra4), mRNA /cds=p(500,2158) /gb=NM_010251 /gi=85861216 /ug=Mm.248731 /len=4123
gnl|UG|Mm#S27439759	0.01	10.37	10.0182	6.66e-16	1.62e-14	NEONATAL_26_D19.x1 FH NEONATAL Mus musculus cDNA clone NEONATAL_26_D19, mRNA sequence /clone=NEONATAL_26_D19 /gb=DV065552 /gi=76392850 /ug=Mm.431855 /len=972
gnl|UG|Mm#S26669298	0.01	10.15	9.98726	8.88e-16	2.14e-14	Mus musculus 8 days neonate male testis cDNA, RIKEN full-length enriched library, clone:G630053B19 product:cytochrome P450, family 4, subfamily v, polypeptide 3, full insert sequence /gb=AK165754 /gi=74227186 /ug=Mm.245297 /len=3756
gnl|UG|Mm#S10859436	0.01	10.15	9.98726	8.88e-16	2.14e-14	Mus musculus 12 days embryo eyeball cDNA, RIKEN full-length enriched library, clone:D230024N09 product:Mitogen activated protein kinase activated protein kinase-3 homolog [Homo sapiens], full insert sequence /gb=AK051962 /gi=26094879 /ug=Mm.222612 /len=3732
gnl|UG|Mm#S53250231	0.01	10.15	9.98726	8.88e-16	2.14e-14	Mus musculus RAS, guanyl releasing protein 3 (Rasgrp3), transcript variant 1, mRNA /cds=p(398,2473) /gb=NM_001166493 /gi=262072985 /ug=Mm.329203 /len=4728
gnl|UG|Mm#S9631412	0.01	9.94	9.9571	1.55e-15	3.69e-14	Mus musculus RIKEN cDNA 4930583H14 gene, mRNA (cDNA clone MGC:31631 IMAGE:4511440), complete cds /cds=p(290,1045) /gb=BC022740 /gi=18490529 /ug=Mm.273339 /len=1414
gnl|UG|Mm#S15645175	0.01	9.94	9.9571	1.55e-15	3.68e-14	Mus musculus collagen and calcium binding EGF domains 1 (Ccbe1), mRNA /cds=p(85,1311) /gb=NM_178793 /gi=124378017 /ug=Mm.442049 /len=5742
gnl|UG|Mm#S10864873	0.01	9.73	9.9263	2.89e-15	6.71e-14	Mus musculus 7 days neonate cerebellum cDNA, RIKEN full-length enriched library, clone:A730047D01 product:unclassifiable, full insert sequence /gb=AK043003 /gi=26089408 /ug=Mm.441192 /len=1733
gnl|UG|Mm#S8440130	0.01	9.73	9.9263	2.89e-15	6.7e-14	BB348983 RIKEN full-length enriched, 10 days neonate cerebellum Mus musculus cDNA clone B930073D08 3'. /clone=B930073D08 /clone_end=3' /gb=BB348983 /gi=16405188 /ug=Mm.405331 /len=745
gnl|UG|Mm#S8539477	0.01	9.52	9.89482	5.77e-15	1.31e-13	Mus musculus dickkopf homolog 3 (Xenopus laevis) (Dkk3), mRNA /cds=p(116,1165) /gb=NM_015814 /gi=31560475 /ug=Mm.55143 /len=3357
gnl|UG|Mm#S10853228	0.01	9.52	9.89482	5.77e-15	1.31e-13	Mus musculus adult male hippocampus cDNA, RIKEN full-length enriched library, clone:C630020O05 product:unclassifiable, full insert sequence /gb=AK083162 /gi=26101096 /ug=Mm.322 /len=2768
gnl|UG|Mm#S10854602	0.01	9.31	9.86264	1.15e-14	2.55e-13	Mus musculus 10 days neonate cerebellum cDNA, RIKEN full-length enriched library, clone:B930092I02 product:similar to RNA-binding protein PIPPin [Mus musculus], full insert sequence /gb=AK081145 /gi=26099713 /ug=Mm.22524 /len=3565
gnl|UG|Mm#S26678338	0.01	9.1	9.82972	2.38e-14	5.14e-13	Mus musculus B6-derived CD11 +ve dendritic cells cDNA, RIKEN full-length enriched library, clone:F730022K13 product:tumor necrosis factor (ligand) superfamily, member 9, full insert sequence /cds=p(49,978) /gb=AK155610 /gi=74212743 /ug=Mm.41171 /len=1231
gnl|UG|Mm#S8042541	0.01	9.1	9.82972	2.38e-14	5.14e-13	Mus musculus ubiquitin specific peptidase 18 (Usp18), mRNA /cds=p(265,1371) /gb=NM_011909 /gi=188035916 /ug=Mm.326911 /len=1778
gnl|UG|Mm#S7680419	0.01	9.1	9.82972	2.38e-14	5.13e-13	AV098756 Mus musculus C57BL/6J ES cell Mus musculus cDNA clone 2410044O13. /clone=2410044O13 /gb=AV098756 /gi=5246304 /ug=Mm.443447 /len=145
gnl|UG|Mm#S18239245	0.01	9.1	9.82972	2.38e-14	5.13e-13	Mus musculus expressed sequence AI451617 (AI451617), transcript variant 1, mRNA /cds=p(236,1729) /gb=NM_199146 /gi=268370230 /ug=Mm.277377 /len=3770
gnl|UG|Mm#S10864405	0.01	9.1	9.82972	2.38e-14	5.12e-13	Mus musculus 10 days neonate cortex cDNA, RIKEN full-length enriched library, clone:A830016G09 product:similar to TYROSINE-PROTEIN KINASE JAK3 (EC 2.7.1.112) (JANUS KINASE 3) (JAK-3) [Mus musculus], full insert sequence /gb=AK043660 /gi=26089876 /ug=Mm.372859 /len=1497
gnl|UG|Mm#S10856372	0.01	8.89	9.79604	4.88e-14	9.91e-13	Mus musculus 11 days embryo gonad cDNA, RIKEN full-length enriched library, clone:7030405N17 product:unclassifiable, full insert sequence /gb=AK078566 /gi=26097943 /ug=Mm.169508 /len=1410
gnl|UG|Mm#S27444809	0.01	8.89	9.79604	4.88e-14	9.89e-13	VP01_07_H03.x1 FH VP01 Mus musculus cDNA clone VP01_07_H03 similar to Serine palmitoyltransferase long chain base subunit 1, mRNA sequence /clone=VP01_07_H03 /gb=DV070602 /gi=76397900 /ug=Mm.472855 /len=1018
gnl|UG|Mm#S26669572	0.01	8.67	9.75989	1.01e-13	1.9e-12	Mus musculus TIB-55 BB88 cDNA, RIKEN full-length enriched library, clone:I730041K23 product:beta-glucuronidase, full insert sequence /gb=AK146247 /gi=74226722 /ug=Mm.3317 /len=2675
gnl|UG|Mm#S8039700	0.01	8.25	9.68825	4.33e-13	6.69e-12	Mus musculus thrombomodulin (Thbd), mRNA /cds=p(243,1976) /gb=NM_009378 /gi=215490000 /ug=Mm.24096 /len=3718
gnl|UG|Mm#S16907297	0.01	8.25	9.68825	4.33e-13	6.69e-12	Mus musculus reticulon 4 receptor, mRNA (cDNA clone MGC:66902 IMAGE:6829861), complete cds /cds=p(233,1654) /gb=BC058381 /gi=34849823 /ug=Mm.40149 /len=1959
gnl|UG|Mm#S7542089	0.01	8.25	9.68825	4.33e-13	6.68e-12	mz70b01.y1 Soares mouse lymph node NbMLN Mus musculus cDNA clone IMAGE:718729 5'. /clone=IMAGE:718729 /clone_end=5' /gb=AI464657 /gi=4318687 /ti=88175434 /ug=Mm.391664 /len=417
gnl|UG|Mm#S26668190	0.01	8.25	9.68825	4.33e-13	6.68e-12	Mus musculus 8 days embryo whole body cDNA, RIKEN full-length enriched library, clone:5730447C22 product:homeo box, msh-like 2, full insert sequence /cds=p(73,876) /gb=AK133846 /gi=74228785 /ug=Mm.1763 /len=2162
gnl|UG|Mm#S9875128	0.01	8.25	9.68825	4.33e-13	6.67e-12	Mus musculus family with sequence similarity 46, member B, mRNA (cDNA clone MGC:47481 IMAGE:4913445), complete cds /cds=p(129,1409) /gb=BC038001 /gi=23274276 /ug=Mm.204656 /len=2330
gnl|UG|Mm#S9081300	0.01	8.04	9.65105	8.98e-13	1.29e-11	Mus musculus adult male tongue cDNA, RIKEN full-length enriched library, clone:2310012P17 product:similar to Mszf85 (Fragment) [Mus musculus], full insert sequence /gb=AK009327 /gi=74217246 /ug=Mm.69919 /len=1629
gnl|UG|Mm#S46916691	0.01	8.04	9.65105	8.98e-13	1.28e-11	Mus musculus isolate MAB1001_12E_2D Dlk1 (Dlk1) mRNA, complete cds, alternatively spliced /cds=p(126,1130) /gb=EU434917 /gi=193735078 /ug=Mm.157069 /len=4214
gnl|UG|Mm#S26693753	0.01	7.83	9.61287	1.86e-12	2.54e-11	Mus musculus adult male hypothalamus cDNA, RIKEN full-length enriched library, clone:A230106A20 product:unclassifiable, full insert sequence /gb=AK162901 /gi=74187941 /ug=Mm.39005 /len=3040
gnl|UG|Mm#S26693365	0.01	7.83	9.61287	1.86e-12	2.54e-11	Mus musculus cDNA, RIKEN full-length enriched library, clone:M5C1086P07 product:hypothetical Eukaryotic protein of unknown function DUF887/TRAM, LAG1 and CLN8 homology containing protein, full insert sequence /cds=p(298,1128) /gb=AK147601 /gi=74188522 /ug=Mm.26088 /len=6267
gnl|UG|Mm#S26704846	0.01	7.83	9.61287	1.86e-12	2.54e-11	Mus musculus 15 days embryo head cDNA, RIKEN full-length enriched library, clone:4022436H20 product:microfibrillar-associated protein 1, full insert sequence /cds=p(117,1436) /gb=AK161000 /gi=74145374 /ug=Mm.440764 /len=3420
gnl|UG|Mm#S26694299	0.01	7.83	9.61287	1.86e-12	2.54e-11	Mus musculus in vitro fertilized eggs cDNA, RIKEN full-length enriched library, clone:7420401A07 product:N-acetylated alpha-linked acidic dipeptidase 2, full insert sequence /gb=AK135653 /gi=74187183 /ug=Mm.474510 /len=2833
gnl|UG|Mm#S17520532	0.01	7.83	9.61287	1.86e-12	2.54e-11	Mus musculus solute carrier family 7 (cationic amino acid transporter, y+ system), member 8, mRNA (cDNA clone MGC:69608 IMAGE:6849059), complete cds /cds=p(560,2155) /gb=BC059004 /gi=37748407 /ug=Mm.276831 /len=4064
gnl|UG|Mm#S10837163	0.01	7.62	9.57365	3.86e-12	5.05e-11	Mus musculus 13 days embryo male testis cDNA, RIKEN full-length enriched library, clone:6030450F21 product:forkhead homolog 3, (Drosophila), full insert sequence /cds=p(79,1068) /gb=AK077935 /gi=26346850 /ug=Mm.205798 /len=1312
gnl|UG|Mm#S51750595	0.01	7.19	9.48985	1.66e-11	2.01e-10	Mus musculus endoglin (Eng), transcript variant 2, mRNA /cds=p(364,2289) /gb=NM_001146350 /gi=226437658 /ug=Mm.225297 /len=3572
gnl|UG|Mm#S9640425	0.01	7.19	9.48985	1.66e-11	2.01e-10	Mus musculus interferon-induced protein 44 (Ifi44), mRNA /cds=p(183,1451) /gb=NM_133871 /gi=158937281 /ug=Mm.30756 /len=2916
gnl|UG|Mm#S31765300	0.01	7.19	9.48985	1.66e-11	2.01e-10	DS144D_G12 Eppig/Hampl oocyte Mus musculus cDNA clone DS144D_G12 5', mRNA sequence /clone=DS144D_G12 /clone_end=5' /gb=DV656644 /gi=89017814 /ug=Mm.422524 /len=771
gnl|UG|Mm#S10848359	0.01	6.77	9.40301	7.13e-11	8.19e-10	Mus musculus similar to LRRGT00085, mRNA (cDNA clone IMAGE:4505796) /gb=BC040773 /gi=26251877 /ug=Mm.453000 /len=4158
gnl|UG|Mm#S10861084	0.01	6.77	9.40301	7.13e-11	8.19e-10	Mus musculus 0 day neonate cerebellum cDNA, RIKEN full-length enriched library, clone:C230084N01 product:unclassifiable, full insert sequence /gb=AK048946 /gi=26093223 /ug=Mm.443096 /len=1699
gnl|UG|Mm#S16591894	0.01	6.56	9.35755	1.48e-10	1.66e-09	Mus musculus BMP and activin membrane-bound inhibitor, homolog (Xenopus laevis) (Bambi), mRNA /cds=p(254,1036) /gb=NM_026505 /gi=118129835 /ug=Mm.284863 /len=5040
gnl|UG|Mm#S38870447	0.01	6.56	9.35755	1.48e-10	1.66e-09	PREDICTED: Mus musculus hypothetical protein LOC100039495 (LOC100039495), mRNA /cds=p(1,1446) /gb=XM_001472993 /gi=149256023 /ug=Mm.121014 /len=2088
gnl|UG|Mm#S10869800	0.01	6.56	9.35755	1.48e-10	1.65e-09	Mus musculus adult male urinary bladder cDNA, RIKEN full-length enriched library, clone:9530004I20 product:unclassifiable, full insert sequence /gb=AK035241 /gi=26084481 /ug=Mm.118336 /len=2680
gnl|UG|Mm#S7553109	0.01	6.56	9.35755	1.48e-10	1.65e-09	mj25b10.y1 Soares mouse embryo NbME13.5 14.5 Mus musculus cDNA clone IMAGE:477115 5'. /clone=IMAGE:477115 /clone_end=5' /gb=AI510018 /gi=4408923 /ti=64391610 /ug=Mm.392305 /len=527
gnl|UG|Mm#S9205178	0.01	6.56	9.35755	1.48e-10	1.65e-09	Mus musculus zinc finger protein 423 (Zfp423), mRNA /cds=p(361,4239) /gb=NM_033327 /gi=46359076 /ug=Mm.23452 /len=4916
gnl|UG|Mm#S10849488	0.01	6.56	9.35755	1.48e-10	1.65e-09	Mus musculus 2 days neonate thymus thymic cells cDNA, RIKEN full-length enriched library, clone:E430019C06 product:unclassifiable, full insert sequence /gb=AK088507 /gi=26104836 /ug=Mm.461890 /len=4895
gnl|UG|Mm#S9678539	0.01	6.14	9.26209	6.35e-10	6.65e-09	Mus musculus solute carrier family 7 (cationic amino acid transporter, y+ system), member 5, mRNA (cDNA clone MGC:13766 IMAGE:4188854), complete cds /cds=p(90,1628) /gb=BC026131 /gi=20070697 /ug=Mm.27943 /len=3535
gnl|UG|Mm#S7792211	0.01	6.14	9.26209	6.35e-10	6.65e-09	UI-M-BH1-akt-b-11-0-UI.s1 NIH_BMAP_M_S2 Mus musculus cDNA clone UI-M-BH1-akt-b-11-0-UI 3'. /clone=UI-M-BH1-akt-b-11-0-UI /clone_end=3' /gb=AW045759 /gi=5906288 /ti=158447358 /ug=Mm.386095 /len=395
gnl|UG|Mm#S26686259	0.01	6.14	9.26209	6.35e-10	6.64e-09	Mus musculus adult male hippocampus cDNA, RIKEN full-length enriched library, clone:C630020I23 product:platelet-derived growth factor, D polypeptide, full insert sequence /cds=p(213,1307) /gb=AK141551 /gi=74200677 /ug=Mm.390122 /len=3143
gnl|UG|Mm#S9104304	0.01	5.92	9.20945	1.32e-09	1.33e-08	Mus musculus serine (or cysteine) peptidase inhibitor, clade B, member 1a (Serpinb1a), mRNA /cds=p(53,1192) /gb=NM_025429 /gi=114158674 /ug=Mm.20144 /len=1931
gnl|UG|Mm#S27111343	0.01	5.71	9.15735	2.73e-09	2.64e-08	hscin11249 Hematopoietic stem cells Mus musculus cDNA, mRNA sequence /gb=DT920379 /gi=75900860 /ug=Mm.467049 /len=559
gnl|UG|Mm#S15649860	0.01	5.71	9.15735	2.73e-09	2.63e-08	Mus musculus adrenomedullin, mRNA (cDNA clone MGC:60621 IMAGE:30054008), complete cds /cds=p(186,740) /gb=BC052665 /gi=30851709 /ug=Mm.1408 /len=1450
gnl|UG|Mm#S15343038	0.01	5.71	9.15735	2.73e-09	2.63e-08	Mus musculus aristaless related homeobox, mRNA (cDNA clone MGC:62389 IMAGE:5707995), complete cds /cds=p(83,1777) /gb=BC052033 /gi=30354716 /ug=Mm.275547 /len=2759
gnl|UG|Mm#S10869564	0.01	5.71	9.15735	2.73e-09	2.63e-08	Mus musculus adult male urinary bladder cDNA, RIKEN full-length enriched library, clone:9530076L18 product:unclassifiable, full insert sequence /gb=AK035610 /gi=26084717 /ug=Mm.364161 /len=2539
gnl|UG|Mm#S26687083	0.01	5.71	9.15735	2.73e-09	2.63e-08	Mus musculus adult inner ear cDNA, RIKEN full-length enriched library, clone:F930101D04 product:unclassifiable, full insert sequence /gb=AK158291 /gi=74199420 /ug=Mm.364282 /len=2933
gnl|UG|Mm#S16182757	0.01	5.5	9.10329	5.66e-09	5.28e-08	UI-M-GV0-chu-m-14-0-UI.r1 NIH_BMAP_GV0 Mus musculus cDNA clone IMAGE: 30545869 5', mRNA sequence /clone=IMAGE:30545869 /clone_end=5' /gb=CD803321 /gi=32462147 /ug=Mm.446189 /len=732
gnl|UG|Mm#S10845559	0.01	5.5	9.10329	5.66e-09	5.28e-08	Mus musculus adult male diencephalon cDNA, RIKEN full-length enriched library, clone:9330176N13 product:unclassifiable, full insert sequence /gb=AK034319 /gi=26329868 /ug=Mm.118993 /len=1472
gnl|UG|Mm#S9632617	0.01	5.5	9.10329	5.66e-09	5.27e-08	Mus musculus arginine vasopressin receptor 1A, mRNA (cDNA clone MGC:13944 IMAGE:4220075), complete cds /cds=p(305,1576) /gb=BC024149 /gi=18848319 /ug=Mm.4351 /len=2686
gnl|UG|Mm#S9127592	0.01	5.5	9.10329	5.66e-09	5.27e-08	Mus musculus plasmalemma vesicle associated protein (Plvap), mRNA /cds=p(54,1370) /gb=NM_032398 /gi=255522952 /ug=Mm.260768 /len=2033
gnl|UG|Mm#S8082000	0.01	5.5	9.10329	5.66e-09	5.27e-08	Mus musculus paternally expressed 12 (Peg12), mRNA /cds=p(164,1015) /gb=NM_013788 /gi=270309125 /ug=Mm.471813 /len=2640
gnl|UG|Mm#S26698237	0.01	5.29	9.04712	1.17e-08	1.05e-07	Mus musculus cDNA, RIKEN full-length enriched library, clone:M5C1002F22 product:neuronal growth regulator 1, full insert sequence /cds=p(403,1449) /gb=AK147253 /gi=74181049 /ug=Mm.317293 /len=4986
gnl|UG|Mm#S9732922	0.01	5.29	9.04712	1.17e-08	1.05e-07	Mus musculus MAP/microtubule affinity-regulating kinase 1 (Mark1), mRNA /cds=p(78,2465) /gb=NM_145515 /gi=224922756 /ug=Mm.7445 /len=4565
gnl|UG|Mm#S10843384	0.01	5.29	9.04712	1.17e-08	1.05e-07	Mus musculus adult male aorta and vein cDNA, RIKEN full-length enriched library, clone:A530087D17 product:NONSELECTIVE SODIUM POTASSIUM/PROTON EXCHANGER homolog [Homo sapiens], full insert sequence /cds=p(81,2261) /gb=AK041169 /gi=26334260 /ug=Mm.132983 /len=2469
gnl|UG|Mm#S8042042	0.01	5.29	9.04712	1.17e-08	1.05e-07	Mus musculus neuropeptide Y receptor Y1 (Npy1r), mRNA /cds=p(249,1397) /gb=NM_010934 /gi=254910976 /ug=Mm.5112 /len=3007
gnl|UG|Mm#S10846089	0.01	5.29	9.04712	1.17e-08	1.05e-07	Mus musculus adult male corpus striatum cDNA, RIKEN full-length enriched library, clone:7630403A08 product:ADENYLYL CYCLASE-ASSOCIATED PROTEIN 2 (CAP) homolog [Rattus norvegicus], full insert sequence /cds=p(67,1497) /gb=AK033071 /gi=26328808 /ug=Mm.44529 /len=3411
gnl|UG|Mm#S26682856	0.39	201.19	9.01087	0.000122943	0.00059341	Mus musculus 12 days embryo embryonic body between diaphragm region and neck cDNA, RIKEN full-length enriched library, clone:9430045E21 product:unclassifiable, full insert sequence /gb=AK137033 /gi=74205820 /ug=Mm.470717 /len=1084
gnl|UG|Mm#S8539393	0.01	5.08	8.98868	2.43e-08	2.09e-07	Mus musculus killer cell lectin-like receptor, subfamily A, member 1 (Klra1), mRNA /cds=p(577,1365) /gb=NM_016659 /gi=133922591 /ug=Mm.24399 /len=1667
gnl|UG|Mm#S8539567	0.01	5.08	8.98868	2.43e-08	2.09e-07	Mus musculus gene regulated by estrogen in breast cancer protein (Greb1), mRNA /cds=p(450,6314) /gb=NM_015764 /gi=154090986 /ug=Mm.428062 /len=8102
gnl|UG|Mm#S32785626	0.01	5.08	8.98868	2.43e-08	2.09e-07	PREDICTED: Mus musculus similar to interferon-induced protein with tetratricopeptide repeats 3, transcript variant 2 (LOC667370), mRNA /cds=p(71,1282) /gb=XM_001000862 /gi=94405885 /ug=Mm.271850 /len=2046
gnl|UG|Mm#S26671302	0.01	5.08	8.98868	2.43e-08	2.09e-07	Mus musculus activated spleen cDNA, RIKEN full-length enriched library, clone:F830023B11 product:unclassifiable, full insert sequence /gb=AK156472 /gi=74224254 /ug=Mm.245029 /len=3351
gnl|UG|Mm#S11829407	0.01	5.08	8.98868	2.43e-08	2.09e-07	Mus musculus fatty acid desaturase domain family, member 6, mRNA (cDNA clone IMAGE:5359987), partial cds /cds=p(1,741) /gb=BC044804 /gi=27924116 /ug=Mm.21995 /len=3784
gnl|UG|Mm#S32797250	0.01	5.08	8.98868	2.43e-08	2.08e-07	PREDICTED: Mus musculus similar to CDNA sequence BC061212 (LOC665755), mRNA /cds=p(102,1547) /gb=XM_979231 /gi=94375912 /ug=Mm.380154 /len=1897
gnl|UG|Mm#S26697059	0.01	5.08	8.98868	2.43e-08	2.08e-07	Mus musculus adult male testis cDNA, RIKEN full-length enriched library, clone:4930516I09 product:unclassifiable, full insert sequence /gb=AK029730 /gi=74182947 /ug=Mm.399264 /len=3912
gnl|UG|Mm#S17033657	0.01	5.08	8.98868	2.43e-08	2.08e-07	Mus musculus phosphodiesterase 1B, Ca2+-calmodulin dependent, mRNA (cDNA clone MGC:67093 IMAGE:6826674), complete cds /cds=p(353,1729) /gb=BC058531 /gi=35192995 /ug=Mm.390792 /len=4233
gnl|UG|Mm#S26709417	0.01	5.08	8.98868	2.43e-08	2.08e-07	Mus musculus 2 cells egg cDNA, RIKEN full-length enriched library, clone:B020005J11 product:Eukaryotic translation initiation factor 1A homolog [Mus musculus], full insert sequence /cds=p(504,938) /gb=AK139584 /gi=74137806 /ug=Mm.379796 /len=1874
gnl|UG|Mm#S9831568	0.01	4.87	8.92778	5.04e-08	4.17e-07	Mus musculus zinc finger protein 566 (Zfp566), mRNA /cds=p(275,1435) /gb=NM_152814 /gi=124269713 /ug=Mm.441512 /len=1692
gnl|UG|Mm#S9105048	0.01	4.65	8.86109	1.04e-07	8.3e-07	Mus musculus RIKEN cDNA 4632428N05 gene (4632428N05Rik), transcript variant 1, mRNA /cds=p(172,1101) /gb=NM_028732 /gi=227330578 /ug=Mm.273584 /len=4846
gnl|UG|Mm#S27455129	0.01	4.65	8.86109	1.04e-07	8.29e-07	CJ235988 RIKEN full-length enriched mouse cDNA library, pooled tissue 10 Mus musculus cDNA clone K630051P06 3', mRNA sequence /clone=K630051P06 /clone_end=3' /gb=CJ235988 /gi=76408241 /ug=Mm.450799 /len=702
gnl|UG|Mm#S26702932	0.01	4.65	8.86109	1.04e-07	8.29e-07	Mus musculus 3 days neonate thymus cDNA, RIKEN full-length enriched library, clone:A630088N05 product:hypothetical Haem peroxidase, plant/fungal/bacterial containing protein, full insert sequence /cds=p(318,539) /gb=AK153779 /gi=74149034 /ug=Mm.362556 /len=1599
gnl|UG|Mm#S10869657	0.01	4.65	8.86109	1.04e-07	8.29e-07	Mus musculus adult male urinary bladder cDNA, RIKEN full-length enriched library, clone:9530051L07 product:hypothetical protein, full insert sequence /gb=AK035462 /gi=26084624 /ug=Mm.274370 /len=4551
gnl|UG|Mm#S9307357	0.01	4.65	8.86109	1.04e-07	8.28e-07	Mus musculus histocompatibility 2, class II antigen A, beta 1, mRNA (cDNA clone MGC:6297 IMAGE:2651058), complete cds /cds=p(52,849) /gb=BC010322 /gi=16358977 /ug=Mm.254067 /len=1251
gnl|UG|Mm#S21277963	0.01	4.65	8.86109	1.04e-07	8.28e-07	Mus musculus mRNA for mKIAA0605 protein /cds=p(4266,5474) /gb=AK172978 /gi=50510540 /ug=Mm.330088 /len=6010
gnl|UG|Mm#S10871734	0.01	4.65	8.86109	1.04e-07	8.27e-07	Mus musculus adult male medulla oblongata cDNA, RIKEN full-length enriched library, clone:6330415M08 product:unclassifiable, full insert sequence /gb=AK031836 /gi=26082547 /ug=Mm.292423 /len=4535
gnl|UG|Mm#S9074653	0.01	4.44	8.79442	2.17e-07	1.66e-06	Mus musculus 8 days embryo whole body cDNA, RIKEN full-length enriched library, clone:5730496E24 product:similar to PROTEIN PTD011 HOMOLOG [Mus musculus], full insert sequence /cds=p(247,696) /gb=AK017734 /gi=12857128 /ug=Mm.441478 /len=1262
gnl|UG|Mm#S9897565	0.01	4.44	8.79442	2.17e-07	1.66e-06	Mus musculus ATPase, class V, type 10A (Atp10a), mRNA /cds=p(254,4780) /gb=NM_009728 /gi=157951685 /ug=Mm.135129 /len=5469
gnl|UG|Mm#S7230076	0.01	4.44	8.79442	2.17e-07	1.66e-06	ms88h08.r1 Soares mouse 3NbMS Mus musculus cDNA clone IMAGE:618687 5'. /clone=IMAGE:618687 /clone_end=5' /gb=AA175097 /gi=1756236 /ti=70907779 /ug=Mm.387691 /len=348
gnl|UG|Mm#S8762220	0.01	4.44	8.79442	2.17e-07	1.66e-06	Mus musculus cadherin 17 (Cdh17), mRNA /cds=p(148,2631) /gb=NM_019753 /gi=161484619 /ug=Mm.33402 /len=3475
gnl|UG|Mm#S26670176	0.01	4.44	8.79442	2.17e-07	1.66e-06	Mus musculus 2 days neonate sympathetic ganglion cDNA, RIKEN full-length enriched library, clone:7120483N17 product:similar to Zinc finger protein 13 (Fragment) [Rattus norvegicus], full insert sequence /cds=p(1,678) /gb=AK149107 /gi=74225909 /ug=Mm.189519 /len=2645
gnl|UG|Mm#S7919617	0.01	4.44	8.79442	2.17e-07	1.65e-06	AV322103 RIKEN full-length enriched, 13 days embryo male testis Mus musculus cDNA clone 6030440A01 3' similar to X70296 M.musculus PN-1 mRNA for protease-nexin 1. /clone=6030440A01 /clone_end=3' /gb=AV322103 /gi=6291963 /ug=Mm.465636 /len=182
gnl|UG|Mm#S10856344	0.01	4.23	8.72451	4.49e-07	3.27e-06	Mus musculus 11 days embryo gonad cDNA, RIKEN full-length enriched library, clone:7030418C05 product:unclassifiable, full insert sequence /gb=AK078598 /gi=26097971 /ug=Mm.454067 /len=1117
gnl|UG|Mm#S11063808	0.01	4.23	8.72451	4.49e-07	3.26e-06	Mus musculus, Similar to glucosamine (N-acetyl)-6-sulfatase (Sanfilippo disease IIID), clone IMAGE:5355468, mRNA /gb=BC042584 /gi=27769034 /ug=Mm.207683 /len=4029
gnl|UG|Mm#S26674197	0.01	4.23	8.72451	4.49e-07	3.26e-06	Mus musculus 6 days neonate spleen cDNA, RIKEN full-length enriched library, clone:F420007A05 product:hypothetical protein, full insert sequence /gb=AK165215 /gi=74219731 /ug=Mm.393721 /len=2933
gnl|UG|Mm#S7775637	0.01	4.02	8.65105	9.31e-07	6.5e-06	UI-M-BH0-ajv-d-05-0-UI.s1 NIH_BMAP_M_S1 Mus musculus cDNA clone UI-M-BH0-ajv-d-05-0-UI 3'. /clone=UI-M-BH0-ajv-d-05-0-UI /clone_end=3' /gb=AI851022 /gi=5494928 /ti=158512610 /ug=Mm.397000 /len=417
gnl|UG|Mm#S26687749	0.01	4.02	8.65105	9.31e-07	6.5e-06	Mus musculus osteoclast-like cell cDNA, RIKEN full-length enriched library, clone:I420027N10 product:hypothetical protein, full insert sequence /cds=p(132,2630) /gb=AK159673 /gi=74198209 /ug=Mm.157904 /len=3242
gnl|UG|Mm#S38437684	0.01	4.02	8.65105	9.31e-07	6.5e-06	Mus musculus testis-specific protein, Y-encoded-like 5 (Tspyl5), mRNA /cds=p(87,1307) /gb=NM_001085421 /gi=146149269 /ug=Mm.60794 /len=4040
gnl|UG|Mm#S18103352	0.01	4.02	8.65105	9.31e-07	6.49e-06	Mus musculus zinc finger and BTB domain containing 20, mRNA (cDNA clone IMAGE:3376099) /gb=BC064112 /gi=39795730 /ug=Mm.441972 /len=1079
gnl|UG|Mm#S26671334	0.01	4.02	8.65105	9.31e-07	6.49e-06	Mus musculus activated spleen cDNA, RIKEN full-length enriched library, clone:F830021P05 product:unclassifiable, full insert sequence /gb=AK156440 /gi=74224210 /ug=Mm.416327 /len=4555
gnl|UG|Mm#S14814608	0.01	4.02	8.65105	9.31e-07	6.49e-06	Mus musculus mRNA for mKIAA0365 protein /cds=p(1,1114) /gb=AK122260 /gi=28972176 /ug=Mm.284505 /len=7253
gnl|UG|Mm#S10872953	0.01	4.02	8.65105	9.31e-07	6.49e-06	Mus musculus 0 day neonate head cDNA, RIKEN full-length enriched library, clone:4833432D21 product:unclassifiable, full insert sequence /gb=AK029416 /gi=26081328 /ug=Mm.120738 /len=2365
gnl|UG|Mm#S10837105	0.01	4.02	8.65105	9.31e-07	6.48e-06	Mus musculus adult male medulla oblongata cDNA, RIKEN full-length enriched library, clone:6330505O07 product:CYSTATIN N homolog [Rattus norvegicus], full insert sequence /cds=p(242,691) /gb=AK078116 /gi=26346966 /ug=Mm.36816 /len=3952
gnl|UG|Mm#S11103556	0.01	4.02	8.65105	9.31e-07	6.48e-06	Mus musculus prickle homolog 3 (Drosophila), mRNA (cDNA clone IMAGE:5151571), containing frame-shift errors /gb=BC032173 /gi=22749729 /ug=Mm.232232 /len=2518
gnl|UG|Mm#S26698225	0.01	3.81	8.57365	1.93e-06	1.3e-05	Mus musculus cDNA, RIKEN full-length enriched library, clone:M5C1004H12 product:Protocadherin 17 precursor (Protocadherin 68) homolog [Homo sapiens], full insert sequence /gb=AK147265 /gi=74181069 /ug=Mm.153643 /len=9512
gnl|UG|Mm#S10873192	0.01	3.81	8.57365	1.93e-06	1.29e-05	Mus musculus 10 days neonate skin cDNA, RIKEN full-length enriched library, clone:4732471N16 product:weakly similar to FAS B (FRAGMENT) [Mus sp], full insert sequence /gb=AK028934 /gi=26081089 /ug=Mm.362761 /len=2761
gnl|UG|Mm#S8834632	0.01	3.81	8.57365	1.93e-06	1.29e-05	BB338376 RIKEN full-length enriched, 10 days neonate cerebellum Mus musculus cDNA clone B930013C23 3'. /clone=B930013C23 /clone_end=3' /gb=BB338376 /gi=16404342 /ug=Mm.462502 /len=368
gnl|UG|Mm#S15343580	0.01	3.81	8.57365	1.93e-06	1.29e-05	Mus musculus zinc finger and BTB domain containing 38 (Zbtb38), mRNA /cds=p(485,4078) /gb=NM_175537 /gi=117938319 /ug=Mm.443626 /len=4091
gnl|UG|Mm#S8852035	0.01	3.6	8.49185	4e-06	2.54e-05	UI-M-BH4-bbk-c-08-0-UI.s1 NIH_BMAP_M_S5 Mus musculus cDNA clone UI-M-BH4-bbk-c-08-0-UI 3'. /clone=UI-M-BH4-bbk-c-08-0-UI /clone_end=3' /gb=BE954987 /gi=10598070 /ti=158532503 /ug=Mm.474939 /len=479
gnl|UG|Mm#S14887597	0.01	3.6	8.49185	4e-06	2.54e-05	Mus musculus wingless-related MMTV integration site 7A, mRNA (cDNA clone MGC:61336 IMAGE:6415801), complete cds /cds=p(255,1304) /gb=BC049093 /gi=29144993 /ug=Mm.56964 /len=3189
gnl|UG|Mm#S15645310	0.01	3.6	8.49185	4e-06	2.54e-05	Mus musculus Rho GTPase activating protein 24 (Arhgap24), transcript variant 1, mRNA /cds=p(493,2736) /gb=NM_029270 /gi=170671703 /ug=Mm.440191 /len=3353
gnl|UG|Mm#S10860875	0.01	3.6	8.49185	4e-06	2.54e-05	Mus musculus 7 days embryo whole body cDNA, RIKEN full-length enriched library, clone:C430002N11 product:unclassifiable, full insert sequence /gb=AK049386 /gi=26093432 /ug=Mm.392191 /len=1661
gnl|UG|Mm#S10851821	0.01	3.6	8.49185	4e-06	2.54e-05	Mus musculus 13 days embryo lung cDNA, RIKEN full-length enriched library, clone:D430045L09 product:unclassifiable, full insert sequence /gb=AK085158 /gi=26102503 /ug=Mm.403544 /len=2454
gnl|UG|Mm#S9108669	0.01	3.6	8.49185	4e-06	2.54e-05	Mus musculus chordin-like 1 (Chrdl1), transcript variant 2, mRNA /cds=p(525,1526) /gb=NM_031258 /gi=167466237 /ug=Mm.479282 /len=4190
gnl|UG|Mm#S15343943	0.01	3.6	8.49185	4e-06	2.54e-05	Mus musculus dual specificity phosphatase 18 (Dusp18), mRNA /cds=p(348,914) /gb=NM_173745 /gi=254281211 /ug=Mm.32588 /len=4632
gnl|UG|Mm#S52734847	0.01	3.6	8.49185	4e-06	2.54e-05	Mus musculus RIKEN cDNA 1700024P16 gene (1700024P16Rik), mRNA /cds=p(35,2416) /gb=NM_001162980 /gi=244790088 /ug=Mm.65181 /len=3136
gnl|UG|Mm#S14812155	0.01	3.6	8.49185	4e-06	2.54e-05	Mus musculus, clone IMAGE:6394389, mRNA /gb=BC048721 /gi=28913535 /ug=Mm.466344 /len=1543
gnl|UG|Mm#S9875539	0.01	3.38	8.40088	8.29e-06	5.02e-05	Mus musculus hydrolethalus syndrome 1, mRNA (cDNA clone MGC:31682 IMAGE:4911163), complete cds /cds=p(361,1266) /gb=BC035953 /gi=23271138 /ug=Mm.252879 /len=1687
gnl|UG|Mm#S7969480	0.01	3.38	8.40088	8.29e-06	5.02e-05	up02h08.x1 NCI_CGAP_Lu30 Mus musculus cDNA clone IMAGE:2650911 3'. /clone=IMAGE:2650911 /clone_end=3' /gb=AW215905 /gi=6526608 /ti=97283053 /ug=Mm.400172 /len=532
gnl|UG|Mm#S8000020	0.01	3.38	8.40088	8.29e-06	5.02e-05	AV356974 RIKEN full-length enriched, adult male adrenal gland Mus musculus cDNA clone 7330444L03 3'. /clone=7330444L03 /clone_end=3' /gb=AV356974 /gi=16397398 /ug=Mm.360774 /len=643
gnl|UG|Mm#S16907034	0.01	3.38	8.40088	8.29e-06	5.02e-05	Mus musculus immunoglobulin superfamily, member 11, mRNA (cDNA clone MGC:66646 IMAGE:6416190), complete cds /cds=p(164,1450) /gb=BC057555 /gi=34784152 /ug=Mm.245564 /len=3430
gnl|UG|Mm#S9104509	0.01	3.38	8.40088	8.29e-06	5.02e-05	Mus musculus autophagy-related 10 (yeast) (Atg10), mRNA /cds=p(61,696) /gb=NM_025770 /gi=114158678 /ug=Mm.235385 /len=1609
gnl|UG|Mm#S7544256	0.01	3.38	8.40088	8.29e-06	5.02e-05	ve34a10.x1 Ko mouse embryo 11 5dpc Mus musculus cDNA clone IMAGE:820026 3'. /clone=IMAGE:820026 /clone_end=3' /gb=AI467517 /gi=4320854 /ti=138728270 /ug=Mm.395653 /len=438
gnl|UG|Mm#S27357185	0.39	128.84	8.36789	0.000122943	0.000594308	CJ188597 RIKEN full-length enriched mouse cDNA library, C57BL/6J whole body blastocyst Mus musculus cDNA clone 0100058J21 3', mRNA sequence /clone=0100058J21 /clone_end=3' /gb=CJ188597 /gi=76317333 /ug=Mm.466911 /len=716
gnl|UG|Mm#S8041565	0.01	3.17	8.30834	1.72e-05	9.86e-05	Mus musculus fibulin 5 (Fbln5), mRNA /cds=p(309,1655) /gb=NM_011812 /gi=118130029 /ug=Mm.288381 /len=5832
gnl|UG|Mm#S26695361	0.01	3.17	8.30834	1.72e-05	9.86e-05	Mus musculus NOD-derived CD11c +ve dendritic cells cDNA, RIKEN full-length enriched library, clone:F630048L11 product:NF-E2 inducible megakaryocyte specific protein, full insert sequence /cds=p(291,2207) /gb=AK154576 /gi=74185587 /ug=Mm.133615 /len=3481
gnl|UG|Mm#S7959625	0.01	3.17	8.30834	1.72e-05	9.85e-05	AV354507 RIKEN full-length enriched, 2 days neonate sympathetic ganglion Mus musculus cDNA clone 7120438L10 3' similar to D50375 Homo sapiens mRNA for silencer element. /clone=7120438L10 /clone_end=3' /gb=AV354507 /gi=6395564 /ug=Mm.400075 /len=232
gnl|UG|Mm#S8830335	0.01	3.17	8.30834	1.72e-05	9.85e-05	BB334079 RIKEN full-length enriched, 10 days neonate medulla oblongata Mus musculus cDNA clone B830018G21 3'. /clone=B830018G21 /clone_end=3' /gb=BB334079 /gi=16404042 /ug=Mm.443938 /len=685
gnl|UG|Mm#S15343623	0.01	3.17	8.30834	1.72e-05	9.85e-05	Mus musculus protogenin homolog (Gallus gallus) (Prtg), mRNA /cds=p(184,3759) /gb=NM_175485 /gi=153945725 /ug=Mm.31696 /len=8764
gnl|UG|Mm#S36662745	0.01	3.17	8.30834	1.72e-05	9.84e-05	Mus musculus DEAD (Asp-Glu-Ala-Asp) box polypeptide 60 (Ddx60), mRNA /cds=p(293,5428) /gb=NM_001081215 /gi=124487048 /ug=Mm.275233 /len=5989
gnl|UG|Mm#S8761928	0.01	3.17	8.30834	1.72e-05	9.84e-05	Mus musculus cytidine 5'-triphosphate synthase 2 (Ctps2), transcript variant 1, mRNA /cds=p(360,2120) /gb=NM_018737 /gi=270483768 /ug=Mm.2065 /len=5606
gnl|UG|Mm#S11074656	0.01	3.17	8.30834	1.72e-05	9.84e-05	PREDICTED: Mus musculus ADAMTS-like 3 (Adamtsl3), mRNA /cds=p(1,5781) /gb=XM_194370 /gi=94380776 /ug=Mm.65306 /len=7731
gnl|UG|Mm#S22606386	0.01	3.17	8.30834	1.72e-05	9.83e-05	Mus musculus paternally expressed 10 (Peg10), transcript variant 1, mRNA /gb=NM_130877 /gi=98985813 /ug=Mm.320575 /len=6677
gnl|UG|Mm#S8935410	0.01	3.17	8.30834	1.72e-05	9.83e-05	UI-M-CC0-ayf-b-09-0-UI.r1 NIH_BMAP_Ret1 Mus musculus cDNA clone UI-M-CC0-ayf-b-09-0-UI 5'. /clone=UI-M-CC0-ayf-b-09-0-UI /clone_end=5' /gb=BF468231 /gi=11537414 /ug=Mm.440263 /len=725
gnl|UG|Mm#S10836770	0.01	2.96	8.20945	3.56e-05	0.000192175	Mus musculus adult male cecum cDNA, RIKEN full-length enriched library, clone:9130202I17 product:hypothetical Glyoxalase/Bleomycin resistance protein/Dihydroxybiphenyl dioxygenase structure containing protein, full insert sequence /cds=p(248,1363) /gb=AK078929 /gi=26347636 /ug=Mm.279897 /len=1603
gnl|UG|Mm#S7116359	0.01	2.96	8.20945	3.56e-05	0.000192121	M.musculus syk mRNA for protein-tyrosine kinase /cds=p(478,2364) /gb=Z49877 /gi=871445 /ug=Mm.375031 /len=5350
gnl|UG|Mm#S52734849	0.01	2.96	8.20945	3.56e-05	0.000192067	Mus musculus multiple EGF-like-domains 6 (Megf6), mRNA /cds=p(312,5030) /gb=NM_001162977 /gi=244790080 /ug=Mm.275216 /len=6876
gnl|UG|Mm#S40831580	0.01	2.96	8.20945	3.56e-05	0.000192013	Mus musculus Purkinje cell protein 4-like 1 (Pcp4l1), mRNA /cds=p(250,456) /gb=NM_025557 /gi=157266259 /ug=Mm.198138 /len=1575
gnl|UG|Mm#S9189019	0.01	2.96	8.20945	3.56e-05	0.000191959	602963632F1 NCI_CGAP_Lu33 Mus musculus cDNA clone IMAGE:5119327 5', mRNA sequence /clone=IMAGE:5119327 /clone_end=5' /gb=BI410209 /gi=15171132 /ug=Mm.463105 /len=1019
gnl|UG|Mm#S8120584	0.01	2.96	8.20945	3.56e-05	0.000191905	BB016042 RIKEN full-length enriched, adult male testis (DH10B) Mus musculus cDNA clone 4930557G22 3'. /clone=4930557G22 /clone_end=3' /gb=BB016042 /gi=16257434 /ug=Mm.451935 /len=702
gnl|UG|Mm#S10861105	0.01	2.96	8.20945	3.56e-05	0.000191852	Mus musculus 0 day neonate cerebellum cDNA, RIKEN full-length enriched library, clone:C230081K16 product:unclassifiable, full insert sequence /gb=AK048920 /gi=26093202 /ug=Mm.405677 /len=2160
gnl|UG|Mm#S8040226	0.01	2.96	8.20945	3.56e-05	0.000191798	Mus musculus protein kinase, cAMP dependent regulatory, type I beta (Prkar1b), mRNA /cds=p(132,1277) /gb=NM_008923 /gi=254675177 /ug=Mm.306163 /len=2632
gnl|UG|Mm#S16189015	0.01	2.96	8.20945	3.56e-05	0.000191744	Mus musculus Bral2 mRNA for brain link protein-2, complete cds /cds=p(33,1235) /gb=AB107882 /gi=32480472 /ug=Mm.152048 /len=3606
gnl|UG|Mm#S7909615	0.01	2.96	8.20945	3.56e-05	0.00019169	AV312100 RIKEN full-length enriched, adult male thymus Mus musculus cDNA clone 5830400E18 3'. /clone=5830400E18 /clone_end=3' /gb=AV312100 /gi=6277320 /ug=Mm.399596 /len=295
gnl|UG|Mm#S52501938	0.01	2.96	8.20945	3.56e-05	0.000191636	Mus musculus tet oncogene 1 (Tet1), mRNA /cds=p(1,6024) /gb=NM_027384 /gi=241896975 /ug=Mm.479241 /len=13986
gnl|UG|Mm#S10843573	0.01	2.96	8.20945	3.56e-05	0.000191582	Mus musculus adult male aorta and vein cDNA, RIKEN full-length enriched library, clone:A530009N18 product:hypothetical protein, MGC:7473, full insert sequence /cds=p(379,1029) /gb=AK040664 /gi=26333882 /ug=Mm.25556 /len=2663
gnl|UG|Mm#S10603275	0.01	2.96	8.20945	3.56e-05	0.000191529	BY600734 RIKEN full-length enriched, visual cortex Mus musculus cDNA clone K230007M17 3', mRNA sequence /clone=K230007M17 /clone_end=3' /gb=BY600734 /gi=26935916 /ug=Mm.471446 /len=422
gnl|UG|Mm#S8402221	0.01	2.75	8.10329	7.39e-05	0.000374268	BB291074 RIKEN full-length enriched, 2 cells egg Mus musculus cDNA clone B020049N24 3' similar to U41636 Mus musculus hematopoietic-specific deubiquitinating enzyme (DUB-1) mRNA. /clone=B020049N24 /clone_end=3' /gb=BB291074 /gi=8991566 /ug=Mm.461921 /len=265
gnl|UG|Mm#S11829351	0.01	2.75	8.10329	7.39e-05	0.000374169	Mus musculus glutathione S-transferase, mu 4 (Gstm4), transcript variant 1, mRNA /cds=p(185,841) /gb=NM_026764 /gi=238018079 /ug=Mm.31203 /len=1684
gnl|UG|Mm#S14951452	0.01	2.75	8.10329	7.39e-05	0.00037407	AGENCOURT_12975822 NIH_MGC_165 Mus musculus cDNA clone IMAGE:30280645 5', mRNA sequence /clone=IMAGE:30280645 /clone_end=5' /gb=CB571815 /gi=29491345 /ti=196938006 /ug=Mm.472577 /len=1279
gnl|UG|Mm#S9046249	0.01	2.75	8.10329	7.39e-05	0.000373971	mac14a08.x1 Soares mouse 3NbMS Mus musculus cDNA clone IMAGE:3999639 3'. /clone=IMAGE:3999639 /clone_end=3' /gb=BG092595 /gi=12575158 /ti=57125960 /ug=Mm.410619 /len=413
gnl|UG|Mm#S53181054	0.01	2.75	8.10329	7.39e-05	0.000373873	Mus musculus thrombospondin, type I, domain containing 7A (Thsd7a), mRNA /cds=p(301,5241) /gb=NM_001164805 /gi=259013353 /ug=Mm.11989 /len=11019
gnl|UG|Mm#S37960366	0.01	2.75	8.10329	7.39e-05	0.000373774	Mus musculus RIKEN cDNA 1810019J16 gene (1810019J16Rik), transcript variant 1, mRNA /cds=p(182,1375) /gb=NM_001083916 /gi=144922628 /ug=Mm.299081 /len=1804
gnl|UG|Mm#S36662687	0.01	2.75	8.10329	7.39e-05	0.000373675	Mus musculus inositol 1,4,5-trisphosphate 3-kinase B (Itpkb), mRNA /cds=p(504,3332) /gb=NM_001081175 /gi=124487166 /ug=Mm.132535 /len=5101
gnl|UG|Mm#S8114017	0.01	2.75	8.10329	7.39e-05	0.000373577	Mus musculus kidney-expressed chemokine CXC (Kec) mRNA, complete cds /cds=p(377,676) /gb=AF192557 /gi=6103732 /ug=Mm.30211 /len=1884
gnl|UG|Mm#S7115398	0.01	2.75	8.10329	7.39e-05	0.000373478	Mus musculus hematopoietic-specific deubiquitinating enzyme (DUB-1) mRNA, complete cds /cds=p(184,1764) /gb=U41636 /gi=1302629 /ug=Mm.389929 /len=2674
gnl|UG|Mm#S11066760	0.01	2.75	8.10329	7.39e-05	0.000373379	Mus musculus adult male testis cDNA, RIKEN full-length enriched library, clone:4930405F09 product:telomerase associated protein 1, full insert sequence /gb=AK015096 /gi=12853306 /ug=Mm.343883 /len=974
gnl|UG|Mm#S8962163	0.01	2.75	8.10329	7.39e-05	0.000373281	602099840F1 NCI_CGAP_Co24 Mus musculus cDNA clone IMAGE:4220000 5'. /clone=IMAGE:4220000 /clone_end=5' /gb=BF581831 /gi=11655543 /ti=44120450 /ug=Mm.182944 /len=993
gnl|UG|Mm#S10856038	0.01	2.75	8.10329	7.39e-05	0.000373183	Mus musculus adult male diencephalon cDNA, RIKEN full-length enriched library, clone:9330197K07 product:unclassifiable, full insert sequence /gb=AK079106 /gi=26098277 /ug=Mm.440874 /len=4502
gnl|UG|Mm#S44357747	0.01	2.75	8.10329	7.39e-05	0.000373084	Mus musculus histocompatibility 2, Q region locus 2, mRNA (cDNA clone MGC:170314 IMAGE:8861709), complete cds /cds=p(92,1174) /gb=BC138688 /gi=187954024 /ug=Mm.427969 /len=1262
gnl|UG|Mm#S10868106	0.01	2.75	8.10329	7.39e-05	0.000372986	Mus musculus 16 days neonate thymus cDNA, RIKEN full-length enriched library, clone:A130065I21 product:unclassifiable, full insert sequence /gb=AK037937 /gi=26086175 /ug=Mm.411970 /len=2557
gnl|UG|Mm#S38800761	0.01	2.54	7.98868	0.000153135	0.000724717	PREDICTED: Mus musculus AF4/FMR2 family, member 3 (Aff3), mRNA /cds=p(202,3891) /gb=XM_001477293 /gi=149233821 /ug=Mm.336679 /len=7349
gnl|UG|Mm#S17520511	0.01	2.54	7.98868	0.000153135	0.000724538	Mus musculus kelch domain containing 8B, mRNA (cDNA clone IMAGE:6401045) /gb=BC060089 /gi=37805128 /ug=Mm.283194 /len=4209
gnl|UG|Mm#S10842378	0.01	2.54	7.98868	0.000153135	0.00072436	Mus musculus adult retina cDNA, RIKEN full-length enriched library, clone:A930005H19 product:hypothetical protein, full insert sequence /gb=AK044283 /gi=26336337 /ug=Mm.332855 /len=3851
gnl|UG|Mm#S8956728	0.01	2.54	7.98868	0.000153135	0.000724181	602049950F1 NCI_CGAP_SG2 Mus musculus cDNA clone IMAGE:4189020 5'. /clone=IMAGE:4189020 /clone_end=5' /gb=BF539739 /gi=11627120 /ti=45382155 /ug=Mm.439721 /len=1386
gnl|UG|Mm#S9630822	0.01	2.54	7.98868	0.000153135	0.000724002	Mus musculus transmembrane protein 149, mRNA (cDNA clone MGC:30332 IMAGE:3676256), complete cds /cds=p(137,1171) /gb=BC019733 /gi=18043861 /ug=Mm.333757 /len=1253
gnl|UG|Mm#S21121460	0.01	2.54	7.98868	0.000153135	0.000723824	BP770319 mouse (C57BL/6) pancreatic islet library with recombination-based method Mus musculus cDNA clone mie09080 3', mRNA sequence /clone=mie09080 /clone_end=3' /gb=BP770319 /gi=50229017 /ug=Mm.420881 /len=679
gnl|UG|Mm#S9875893	0.01	2.54	7.98868	0.000153135	0.000723645	Mus musculus BEN domain containing 5, mRNA (cDNA clone IMAGE:4952843), partial cds /cds=p(1,1268) /gb=BC037633 /gi=23337055 /ug=Mm.45533 /len=1677
gnl|UG|Mm#S26683166	0.01	2.54	7.98868	0.000153135	0.000723467	Mus musculus adult male diencephalon cDNA, RIKEN full-length enriched library, clone:9330187L05 product:serologically defined colon cancer antigen 8, full insert sequence /cds=p(153,1472) /gb=AK136921 /gi=74205351 /ug=Mm.171399 /len=2794
gnl|UG|Mm#S8041084	0.01	2.54	7.98868	0.000153135	0.000723288	Mus musculus sphingosine-1-phosphate receptor 1 (S1pr1), mRNA /cds=p(519,1667) /gb=NM_007901 /gi=284447292 /ug=Mm.982 /len=3029
gnl|UG|Mm#S14282153	0.01	2.54	7.98868	0.000153135	0.00072311	in89a06.y1 Kaestner ngn3 wt Mus musculus cDNA 5', mRNA sequence /clone_end=5' /gb=CB068064 /gi=27812584 /ug=Mm.474111 /len=307
gnl|UG|Mm#S26700622	0.01	2.54	7.98868	0.000153135	0.000722932	Mus musculus adult inner ear cDNA, RIKEN full-length enriched library, clone:F930115B13 product:histone 1, H2bh, full insert sequence /cds=p(42,422) /gb=AK158416 /gi=74152995 /ug=Mm.352273 /len=1680
gnl|UG|Mm#S10847906	0.01	2.54	7.98868	0.000153135	0.000722754	Mus musculus 10 days neonate skin cDNA, RIKEN full-length enriched library, clone:4732497K21 product:weakly similar to RIBONUCLEASE 6 PRECURSOR [Homo sapiens], full insert sequence /cds=p(93,872) /gb=AK029149 /gi=26325143 /ug=Mm.181237 /len=2450
gnl|UG|Mm#S32797549	0.01	2.54	7.98868	0.000153135	0.000722576	PREDICTED: Mus musculus predicted gene, EG666209 (EG666209), mRNA /cds=p(1,1446) /gb=XM_982325 /gi=94374977 /ug=Mm.371741 /len=1580
gnl|UG|Mm#S10856558	0.01	2.54	7.98868	0.000153135	0.000722398	Mus musculus adult male olfactory brain cDNA, RIKEN full-length enriched library, clone:6430525M05 product:unclassifiable, full insert sequence /gb=AK078227 /gi=26097757 /ug=Mm.399931 /len=1124
gnl|UG|Mm#S26694705	0.01	2.54	7.98868	0.000153135	0.00072222	Mus musculus visual cortex cDNA, RIKEN full-length enriched library, clone:K530032J01 product:unclassifiable, full insert sequence /gb=AK159011 /gi=74186580 /ug=Mm.459068 /len=3546
gnl|UG|Mm#S9731868	0.01	2.54	7.98868	0.000153135	0.000722042	Mus musculus zinc finger, MYM-type 5 (Zmym5), mRNA /cds=p(290,2173) /gb=NM_144842 /gi=140972029 /ug=Mm.473172 /len=5351
gnl|UG|Mm#S10867690	0.01	2.54	7.98868	0.000153135	0.000721865	Mus musculus adult male hypothalamus cDNA, RIKEN full-length enriched library, clone:A230025O03 product:unclassifiable, full insert sequence /gb=AK038527 /gi=26086591 /ug=Mm.383665 /len=2706
gnl|UG|Mm#S17093489	0.01	2.54	7.98868	0.000153135	0.000721687	Mus musculus RGM domain family, member A, mRNA (cDNA clone MGC:69915 IMAGE:6826181), complete cds /cds=p(356,1720) /gb=BC059072 /gi=37589584 /ug=Mm.333943 /len=3603
gnl|UG|Mm#S9108546	0.01	2.54	7.98868	0.000153135	0.00072151	Mus musculus immunity-associated nucleotide 4 (Ian4) mRNA, complete cds; nuclear gene for mitochondrial product /cds=p(615,1502) /gb=AF337052 /gi=13569475 /ug=Mm.333050 /len=2160
gnl|UG|Mm#S38800653	0.01	2.54	7.98868	0.000153135	0.000721332	PREDICTED: Mus musculus similar to HSR (LOC100040135), mRNA /cds=p(115,495) /gb=XM_001474085 /gi=149234152 /ug=Mm.428814 /len=1325
gnl|UG|Mm#S8040380	0.01	2.54	7.98868	0.000153135	0.000721155	Mus musculus fibroblast growth factor 7 (Fgf7), mRNA /cds=p(464,1048) /gb=NM_008008 /gi=227116301 /ug=Mm.330557 /len=2672
gnl|UG|Mm#S11105593	0.01	2.54	7.98868	0.000153135	0.000720978	Mus musculus glycine receptor, beta subunit, mRNA (cDNA clone MGC:46752 IMAGE:5361798), complete cds /cds=p(142,1632) /gb=BC037605 /gi=22902243 /ug=Mm.275639 /len=3008
gnl|UG|Mm#S9107435	0.01	2.54	7.98868	0.000153135	0.000720801	Mus musculus G protein pathway suppressor 1, mRNA (cDNA clone MGC:7191 IMAGE:3481979), complete cds /cds=p(227,1642) /gb=BC003350 /gi=13097152 /ug=Mm.30195 /len=2018
gnl|UG|Mm#S23882146	0.99	230.18	7.86112	3.28e-05	0.000178454	Mus musculus chemokine (C-X-C motif) ligand 12 (Cxcl12), transcript variant 3, mRNA /cds=p(122,481) /gb=NM_001012477 /gi=270309154 /ug=Mm.303231 /len=5670
gnl|UG|Mm#S53281915	0.99	163.32	7.36606	3.28e-05	0.000178302	Mus musculus synaptonemal complex central element protein 2 (Syce2), transcript variant 3, mRNA /cds=p(697,963) /gb=NM_001168244 /gi=270133334 /ug=Mm.229128 /len=1230
gnl|UG|Mm#S9084063	4.53	510.49	6.81623	1.03e-09	1.05e-08	Mus musculus adult male cerebellum cDNA, RIKEN full-length enriched library, clone:1500012B22 product:peroxiredoxin 2, full insert sequence /cds=p(146,742) /gb=AK005225 /gi=12837635 /ug=Mm.347009 /len=1464
gnl|UG|Mm#S16818709	0.59	56.91	6.59182	8.14e-05	0.000408122	Mus musculus amyloid beta (A4) precursor protein-binding, family B, member 1 interacting protein (Apbb1ip), mRNA /cds=p(196,2208) /gb=NM_019456 /gi=158635999 /ug=Mm.14255 /len=2540
gnl|UG|Mm#S8762060	2.17	194.63	6.4869	1.29e-06	8.83e-06	Mus musculus growth arrest specific 6 (Gas6), mRNA /cds=p(197,2221) /gb=NM_019521 /gi=145301602 /ug=Mm.3982 /len=2594
gnl|UG|Mm#S20792182	0.59	47.6	6.3341	8.14e-05	0.000408015	Mus musculus LIM homeobox protein 9, mRNA (cDNA clone MGC:99887 IMAGE:6825043), complete cds /cds=p(477,1469) /gb=BC072623 /gi=49119042 /ug=Mm.250732 /len=4955
gnl|UG|Mm#S9678029	0.59	42.1	6.15696	8.14e-05	0.000407482	Mus musculus serum deprivation response, mRNA (cDNA clone MGC:38919 IMAGE:5362530), complete cds /cds=p(261,1517) /gb=BC027005 /gi=20072520 /ug=Mm.398690 /len=3069
gnl|UG|Mm#S26708121	0.39	26.23	6.0716	0.000122943	0.000594758	Mus musculus bone marrow macrophage cDNA, RIKEN full-length enriched library, clone:I830128F04 product:interferon-induced protein with tetratricopeptide repeats 3, full insert sequence /cds=p(73,1284) /gb=AK153226 /gi=74139967 /ug=Mm.426079 /len=2053
gnl|UG|Mm#S9915097	3.94	260.85	6.04888	6.32e-09	5.85e-08	Mus musculus NOP56 ribonucleoprotein homolog (yeast) (Nop56), mRNA /cds=p(63,1805) /gb=NM_024193 /gi=126090931 /ug=Mm.29363 /len=1904
gnl|UG|Mm#S8082107	2.17	135.4	5.96339	1.29e-06	8.84e-06	Mus musculus nerve growth factor (Ngf), transcript variant A, mRNA /cds=p(99,1022) /gb=NM_013609 /gi=162951829 /ug=Mm.1259 /len=1187
gnl|UG|Mm#S8040058	0.39	23.48	5.91181	0.000122943	0.000595059	Mus musculus natriuretic peptide receptor 3 (Npr3), transcript variant 1, mRNA /cds=p(36,1646) /gb=NM_008728 /gi=85702361 /ug=Mm.25259 /len=6927
gnl|UG|Mm#S9677981	3.55	213.04	5.90716	2.11e-08	1.83e-07	Mus musculus lysyl-tRNA synthetase, mRNA (cDNA clone MGC:37041 IMAGE:4950333), complete cds /cds=p(150,2024) /gb=BC027356 /gi=20072716 /ug=Mm.196544 /len=2205
gnl|UG|Mm#S26703875	1.58	87.8	5.79622	6.89e-06	4.24e-05	Mus musculus mammary gland RCB-0526 Jyg-MC(A) cDNA, RIKEN full-length enriched library, clone:G830016O20 product:interferon activated gene 205, full insert sequence /cds=p(254,1531) /gb=AK166217 /gi=74147447 /ug=Mm.476726 /len=1781
gnl|UG|Mm#S9417913	0.39	21.58	5.79008	0.000122943	0.000593709	BB729999 RIKEN full-length enriched, 8 cells embryo Mus musculus cDNA clone E860115G03 3', mRNA sequence /clone=E860115G03 /clone_end=3' /gb=BB729999 /gi=16113274 /ug=Mm.463393 /len=461
gnl|UG|Mm#S10556011	0.59	32.16	5.76841	8.14e-05	0.000407908	BY553470 RIKEN full-length enriched, B6-derived CD11 +ve dendritic cells Mus musculus cDNA clone F730229N13 3', mRNA sequence /clone=F730229N13 /clone_end=3' /gb=BY553470 /gi=26887849 /ug=Mm.452431 /len=443
gnl|UG|Mm#S26699974	14.98	813.87	5.76369	0	0	Mus musculus bone marrow macrophage cDNA, RIKEN full-length enriched library, clone:I830015H08 product:histocompatibility 2, K region, full insert sequence /cds=p(27,1070) /gb=AK150790 /gi=74178132 /ug=Mm.422886 /len=1876
gnl|UG|Mm#S26693561	1.18	59.24	5.64971	1.99e-05	0.000112374	Mus musculus CRL-1751 WEHI 164 cDNA, RIKEN full-length enriched library, clone:G430135J06 product:interferon-induced protein with tetratricopeptide repeats 1, full insert sequence /cds=p(100,1491) /gb=AK144230 /gi=74188225 /ug=Mm.439751 /len=2660
gnl|UG|Mm#S38795868	0.99	48.02	5.60006	3.28e-05	0.00017815	Mus musculus apelin (Apln) mRNA, complete cds /cds=p(337,570) /gb=DQ832282 /gi=113108995 /ug=Mm.29262 /len=3154
gnl|UG|Mm#S27598703	1.58	74.68	5.56273	6.89e-06	4.24e-05	Mus musculus pseudouridylate synthase-like 1, mRNA (cDNA clone IMAGE:6393000), with apparent retained intron /gb=BC106194 /gi=77415471 /ug=Mm.259270 /len=2545
gnl|UG|Mm#S8762536	0.39	18.41	5.56087	0.000122943	0.000594158	Mus musculus cytidine monophosphate (UMP-CMP) kinase 2, mitochondrial (Cmpk2), nuclear gene encoding mitochondrial protein, mRNA /cds=p(138,1481) /gb=NM_020557 /gi=117606365 /ug=Mm.271839 /len=3215
gnl|UG|Mm#S10837536	0.99	46.33	5.54837	3.28e-05	0.000178251	Mus musculus 11 days pregnant adult female ovary and uterus cDNA, RIKEN full-length enriched library, clone:5031408O12 product:transgelin, full insert sequence /cds=p(79,684) /gb=AK077235 /gi=26346097 /ug=Mm.283283 /len=1429
gnl|UG|Mm#S52560697	1.18	54.16	5.52037	1.99e-05	0.00011244	Mus musculus clone 21-3-2 mRNA sequence /gb=EU234046 /gi=188038903 /ug=Mm.461760 /len=4882
gnl|UG|Mm#S8040181	18.34	812.81	5.46985	2e-14	4.37e-13	Mus musculus serine (or cysteine) peptidase inhibitor, clade E, member 1 (Serpine1), mRNA /cds=p(146,1354) /gb=NM_008871 /gi=170172561 /ug=Mm.250422 /len=3024
gnl|UG|Mm#S10853924	0.39	15.66	5.32747	0.000122943	0.000592514	Mus musculus 0 day neonate cerebellum cDNA, RIKEN full-length enriched library, clone:C230003M12 product:H2A HISTONE FAMILY, MEMBER L homolog [Homo sapiens], full insert sequence /gb=AK082083 /gi=26100400 /ug=Mm.212549 /len=2150
gnl|UG|Mm#S26679584	0.39	15.02	5.26727	0.000122943	0.000593261	Mus musculus adult male spinal cord cDNA, RIKEN full-length enriched library, clone:A330046M01 product:unclassifiable, full insert sequence /gb=AK138509 /gi=74210711 /ug=Mm.446749 /len=1097
gnl|UG|Mm#S16016626	0.39	14.81	5.24695	0.000122943	0.000592217	Mus musculus elastin microfibril interfacer 2, mRNA (cDNA clone MGC:59598 IMAGE:6510220), complete cds /cds=p(390,3614) /gb=BC053753 /gi=31753164 /ug=Mm.23462 /len=4283
gnl|UG|Mm#S10871666	0.39	14.6	5.22635	0.000122943	0.000592366	Mus musculus adult male medulla oblongata cDNA, RIKEN full-length enriched library, clone:6330509M05 product:unclassifiable, full insert sequence /gb=AK031957 /gi=26082615 /ug=Mm.392827 /len=2155
gnl|UG|Mm#S11103029	2.56	94.36	5.20396	4.07e-07	2.98e-06	Mus musculus mitochondrial ribosomal protein L16, mRNA (cDNA clone IMAGE:5361223), with apparent retained intron /gb=BC029009 /gi=23468375 /ug=Mm.203928 /len=2996
gnl|UG|Mm#S26685189	0.59	20.94	5.1494	8.14e-05	0.000407588	Mus musculus 16 days neonate thymus cDNA, RIKEN full-length enriched library, clone:A130024G16 product:demethyl-Q 7, full insert sequence /gb=AK137841 /gi=74202287 /ug=Mm.20634 /len=3071
gnl|UG|Mm#S8081983	2.37	83.78	5.14365	7.26e-07	5.13e-06	Mus musculus erythrocyte protein band 4.1-like 3 (Epb4.1l3), mRNA /cds=p(113,2902) /gb=NM_013813 /gi=7305030 /ug=Mm.131135 /len=4051
gnl|UG|Mm#S9552445	0.79	27.08	5.09923	5.26e-05	0.00027511	Mus musculus 2'-5' oligoadenylate synthetase-like 2 (Oasl2), mRNA /cds=p(732,2258) /gb=NM_011854 /gi=134053897 /ug=Mm.228363 /len=3136
gnl|UG|Mm#S26692645	0.39	13.33	5.09506	0.000122943	0.000593111	Mus musculus adult male colon cDNA, RIKEN full-length enriched library, clone:9030404I02 product:hypothetical Ankyrin/Ankyrin repeat profile/Ankyrin repeat region circular profile containing protein, full insert sequence /cds=p(1,447) /gb=AK162301 /gi=74189711 /ug=Mm.53865 /len=2679
gnl|UG|Mm#S8762158	0.79	26.23	5.05322	5.26e-05	0.000275411	Mus musculus runt related transcription factor 3 (Runx3), mRNA /cds=p(462,1733) /gb=NM_019732 /gi=84579890 /ug=Mm.378894 /len=3891
gnl|UG|Mm#S8858862	0.39	12.69	5.02407	0.000122943	0.000592813	UI-M-CG0p-bfx-e-04-0-UI.s1 NIH_BMAP_Ret4_S2 Mus musculus cDNA clone UI-M-CG0p-bfx-e-04-0-UI 3'. /clone=UI-M-CG0p-bfx-e-04-0-UI /clone_end=3' /gb=BE983506 /gi=10654757 /ti=158540532 /ug=Mm.473453 /len=431
gnl|UG|Mm#S9552874	4.14	127.57	4.94551	3.45e-09	3.29e-08	Mus musculus glycoprotein (transmembrane) nmb (Gpnmb), mRNA /cds=p(206,1930) /gb=NM_053110 /gi=171846252 /ug=Mm.302602 /len=3798
gnl|UG|Mm#S8762436	6.31	191.88	4.92642	4.66e-12	6.06e-11	Mus musculus latent transforming growth factor beta binding protein 1 (Ltbp1), transcript variant 1, mRNA /cds=p(358,5496) /gb=NM_019919 /gi=46249418 /ug=Mm.269747 /len=6712
gnl|UG|Mm#S8040876	9.86	299.78	4.92617	4.93e-14	9.93e-13	Mus musculus calcium channel, voltage-dependent, P/Q type, alpha 1A subunit (Cacna1a), mRNA /cds=p(282,7388) /gb=NM_007578 /gi=116174794 /ug=Mm.334658 /len=7929
gnl|UG|Mm#S9731639	0.39	11.42	4.87194	0.000122943	0.000593859	Mus musculus 2'-5' oligoadenylate synthetase 2 (Oas2) mRNA, complete cds /cds=p(16,2271) /gb=AF418010 /gi=21464747 /ug=Mm.260926 /len=3897
gnl|UG|Mm#S9875364	3.55	93.93	4.7257	2.11e-08	1.83e-07	Mus musculus neuritin 1, mRNA (cDNA clone MGC:40786 IMAGE:5367281), complete cds /cds=p(176,604) /gb=BC035531 /gi=23272029 /ug=Mm.232930 /len=1626
gnl|UG|Mm#S36662730	0.79	20.73	4.71372	5.26e-05	0.000275185	Mus musculus beta 1,3-galactosyltransferase-like (B3galtl), mRNA /cds=p(81,1550) /gb=NM_001081204 /gi=124487080 /ug=Mm.45060 /len=4543
gnl|UG|Mm#S26701048	0.39	10.15	4.70186	0.000122943	0.000594908	Mus musculus activated spleen cDNA, RIKEN full-length enriched library, clone:F830112G08 product:unclassifiable, full insert sequence /gb=AK157010 /gi=74152342 /ug=Mm.452459 /len=1698
gnl|UG|Mm#S9084146	0.39	10.15	4.70186	0.000122943	0.000593559	Mus musculus adult male cerebellum cDNA, RIKEN full-length enriched library, clone:1500002O20 product:hypothetical protein, full insert sequence /cds=p(271,1833) /gb=AK005126 /gi=12836834 /ug=Mm.150977 /len=2232
gnl|UG|Mm#S10841679	0.99	25.39	4.68069	3.28e-05	0.000178403	Mus musculus adult male corpora quadrigemina cDNA, RIKEN full-length enriched library, clone:B230328P06 product:similar to GLUTAMINYL-PEPTIDE CYCLOTRANSFERASE PRECURSOR (EC 2.3.2.5) (QC) (GLUTAMINYL-TRNA CYCLOTRANSFERASE) (GLUTAMINYL CYCLASE) [Homo s ... /cds=p(362,1450) /gb=AK045974 /gi=26337740 /ug=Mm.293870 /len=1925
gnl|UG|Mm#S26709358	0.39	9.94	4.6717	0.000122943	0.000594458	Mus musculus 2 cells egg cDNA, RIKEN full-length enriched library, clone:B020007M09 product:unclassifiable, full insert sequence /gb=AK139643 /gi=74137881 /ug=Mm.417079 /len=1483
gnl|UG|Mm#S15343852	0.39	9.94	4.6717	0.000122943	0.000592664	Mus musculus pogo transposable element with KRAB domain (Pogk), transcript variant 1, mRNA /cds=p(438,2282) /gb=NM_175170 /gi=219273485 /ug=Mm.192094 /len=7385
gnl|UG|Mm#S26669661	1.38	35.12	4.66955	1.18e-05	6.98e-05	Mus musculus 7 days neonate cerebellum cDNA, RIKEN full-length enriched library, clone:A730095D11 product:hypothetical L1 transposable element containing protein, full insert sequence /gb=AK139292 /gi=74226578 /ug=Mm.463320 /len=2391
gnl|UG|Mm#S9193939	2.76	68.97	4.64323	2.27e-07	1.73e-06	602990618F1 NCI_CGAP_Lu33 Mus musculus cDNA clone IMAGE:5146324 5', mRNA sequence /clone=IMAGE:5146324 /clone_end=5' /gb=BI415129 /gi=15176052 /ti=45095404 /ug=Mm.281298 /len=1119
gnl|UG|Mm#S9081221	0.39	9.52	4.60942	0.000122943	0.000594608	Mus musculus adult male tongue cDNA, RIKEN full-length enriched library, clone:2310020H19 product:hypothetical RING finger domain, C3HC4 structure containing protein, full insert sequence /cds=p(157,1194) /gb=AK009420 /gi=12844203 /ug=Mm.24846 /len=1397
gnl|UG|Mm#S9679033	3.35	80.18	4.58101	3.83e-08	3.21e-07	Mus musculus receptor transporter protein 4, mRNA (cDNA clone MGC:28210 IMAGE:3990099), complete cds /cds=p(29,778) /gb=BC024872 /gi=19353159 /ug=Mm.475107 /len=1651
gnl|UG|Mm#S9632586	7.1	164.17	4.53123	5.83e-13	8.63e-12	Mus musculus family with sequence similarity 198, member B (Fam198b), mRNA /cds=p(298,1851) /gb=NM_133187 /gi=217035111 /ug=Mm.460017 /len=6627
gnl|UG|Mm#S9164336	2.17	49.93	4.52414	1.29e-06	8.83e-06	602903430F1 NCI_CGAP_Mam3 Mus musculus cDNA clone IMAGE:5033215 5', mRNA sequence /clone=IMAGE:5033215 /clone_end=5' /gb=BI155298 /gi=14615299 /ti=45403077 /ug=Mm.4950 /len=783
gnl|UG|Mm#S17821259	1.38	30.89	4.4844	1.18e-05	6.97e-05	Mus musculus alanyl-tRNA synthetase 2, mitochondrial (putative) (Aars2), nuclear gene encoding mitochondrial protein, mRNA /cds=p(14,2956) /gb=NM_198608 /gi=52630310 /ug=Mm.329063 /len=3368
gnl|UG|Mm#S52560698	6.31	140.9	4.48089	4.66e-12	6.06e-11	Mus musculus clone 4ASIII4-2 mRNA sequence /gb=EU234045 /gi=188038902 /ug=Mm.478793 /len=2882
gnl|UG|Mm#S8041776	0.39	8.67	4.47449	0.000122943	0.000592962	Mus musculus insulin-like growth factor 1 (Igf1), transcript variant 1, mRNA /cds=p(295,774) /gb=NM_010512 /gi=163659891 /ug=Mm.268521 /len=7121
gnl|UG|Mm#S10855228	1.38	30.46	4.46418	1.18e-05	6.98e-05	Mus musculus adult male aorta and vein cDNA, RIKEN full-length enriched library, clone:A530085N01 product:unclassifiable, full insert sequence /gb=AK080229 /gi=26099087 /ug=Mm.404237 /len=905
gnl|UG|Mm#S7116468	0.39	8.46	4.43911	0.000122943	0.000594008	Mus musculus p53-variant (p53) mRNA, partial cds /cds=p(1,162) /gb=U59758 /gi=1399879 /ug=Mm.423008 /len=846
gnl|UG|Mm#S7965861	0.39	8.46	4.43911	0.000122943	0.000592068	uo85a03.x1 NCI_CGAP_Mam3 Mus musculus cDNA clone IMAGE:2649292 3'. /clone=IMAGE:2649292 /clone_end=3' /gb=AW212286 /gi=6518324 /ti=97281084 /ug=Mm.400143 /len=251
gnl|UG|Mm#S26676999	3.15	66.85	4.4075	6.95e-08	5.65e-07	Mus musculus activated spleen cDNA, RIKEN full-length enriched library, clone:F830001O05 product:interferon regulatory factor 7, full insert sequence /gb=AK155950 /gi=74215072 /ug=Mm.3233 /len=3241
gnl|UG|Mm#S15645351	1.18	24.75	4.39057	1.99e-05	0.000112407	Mus musculus sterile alpha motif domain containing 9-like (Samd9l), mRNA /cds=p(327,5066) /gb=NM_010156 /gi=226958513 /ug=Mm.196013 /len=5344
gnl|UG|Mm#S9631501	1.77	36.39	4.36172	3.98e-06	2.53e-05	Mus musculus zinc finger protein 353 (Zfp353) mRNA, complete cds /cds=p(1355,3004) /gb=AF358728 /gi=18448205 /ug=Mm.220165 /len=5260
gnl|UG|Mm#S9950899	1.58	32.37	4.35666	6.89e-06	4.23e-05	AGENCOURT_10750727 NIH_MGC_154 Mus musculus cDNA clone IMAGE:30118759 5', mRNA sequence /clone=IMAGE:30118759 /clone_end=5' /gb=CA467412 /gi=24923764 /ti=158334263 /ug=Mm.271275 /len=1256
gnl|UG|Mm#S26682075	0.39	7.62	4.28824	0.000122944	0.000591923	Mus musculus NOD-derived CD11c +ve dendritic cells cDNA, RIKEN full-length enriched library, clone:F630227E15 product:zinc finger, X-linked, duplicated A, full insert sequence /gb=AK155431 /gi=74206912 /ug=Mm.426134 /len=4430
gnl|UG|Mm#S9740456	2.76	52.68	4.25452	2.27e-07	1.72e-06	UI-M-FD0-byd-i-01-0-UI.r1 NIH_BMAP_FD0 Mus musculus cDNA clone IMAGE:5716680 5', mRNA sequence /clone=IMAGE:5716680 /clone_end=5' /gb=BQ749099 /gi=21895886 /ug=Mm.458639 /len=529
gnl|UG|Mm#S10649872	0.79	15.02	4.24889	5.26e-05	0.00027496	BY647331 RIKEN full-length enriched, visual cortex Mus musculus cDNA clone K530028F01 3', mRNA sequence /clone=K530028F01 /clone_end=3' /gb=BY647331 /gi=26982513 /ug=Mm.443224 /len=396
gnl|UG|Mm#S43287689	0.59	11.21	4.24793	8.14e-05	0.000407801	Mus musculus lysophosphatidic acid receptor 1 (Lpar1), transcript variant 2, mRNA /cds=p(276,1370) /gb=NM_172989 /gi=171543832 /ug=Mm.4772 /len=3451
gnl|UG|Mm#S25808261	0.79	14.81	4.22858	5.26e-05	0.000275335	Mus musculus syntaxin 3 (Stx3), transcript variant A, mRNA /cds=p(683,1552) /gb=NM_152220 /gi=70778910 /ug=Mm.272264 /len=3269
gnl|UG|Mm#S27423883	1.77	32.58	4.20217	3.98e-06	2.54e-05	DAY35S_06_H17.x1 FH DAY35S Mus musculus cDNA clone DAY35S_06_H17 similar to Chemokine (C-C motif) ligand 5, mRNA sequence /clone=DAY35S_06_H17 /gb=DV049672 /gi=76376955 /ug=Mm.284248 /len=938
gnl|UG|Mm#S14302789	0.39	6.98	4.16168	0.000122949	0.000591799	Mus musculus tripartite motif-containing 56, mRNA (cDNA clone MGC:37358 IMAGE:4976515), complete cds /cds=p(253,2457) /gb=BC045615 /gi=28278995 /ug=Mm.100647 /len=3624
gnl|UG|Mm#S21163010	0.39	6.98	4.16168	0.000122949	0.000591651	Mus musculus glycoprotein Ib, beta polypeptide (Gp1bb), transcript variant 1, mRNA /cds=p(1038,1682) /gb=NM_001001999 /gi=50345975 /ug=Mm.475622 /len=2085
gnl|UG|Mm#S10869616	0.39	6.98	4.16168	0.000122949	0.000591502	Mus musculus adult male urinary bladder cDNA, RIKEN full-length enriched library, clone:9530061H22 product:aryl hydrocarbon receptor nuclear translocator 2, full insert sequence /gb=AK035526 /gi=26084665 /ug=Mm.444109 /len=1226
gnl|UG|Mm#S53181138	0.59	10.37	4.13556	8.14e-05	0.000407695	Mus musculus RIKEN cDNA 3110082D06 gene (3110082D06Rik), mRNA /cds=p(359,3064) /gb=NM_028474 /gi=257743472 /ug=Mm.390999 /len=6890
gnl|UG|Mm#S50155224	0.39	6.77	4.11761	0.000122955	0.000591382	Mus musculus phosphodiesterase 2A, cGMP-stimulated (Pde2a), transcript variant 1, mRNA /cds=p(228,3047) /gb=NM_001143848 /gi=219803114 /ug=Mm.247564 /len=4227
gnl|UG|Mm#S9732892	0.39	6.77	4.11761	0.000122955	0.000591234	Mus musculus guanylate binding protein 6 (Gbp6), mRNA /cds=p(123,2039) /gb=NM_145545 /gi=134031973 /ug=Mm.45740 /len=5548
gnl|UG|Mm#S7522310	0.59	10.15	4.10462	8.14e-05	0.000408228	Mus musculus musculin mRNA, complete cds /cds=p(219,824) /gb=AF087035 /gi=3599518 /ug=Mm.5820 /len=1718
gnl|UG|Mm#S26701077	28.98	482.14	4.05632	1.51e-13	2.72e-12	Mus musculus activated spleen cDNA, RIKEN full-length enriched library, clone:F830111F06 product:Warning: possibly chimeric clone, full insert sequence /gb=AK156981 /gi=74152306 /ug=Mm.330279 /len=4633
gnl|UG|Mm#S26696479	2.96	48.87	4.04528	1.26e-07	9.87e-07	Mus musculus 16 days embryo head cDNA, RIKEN full-length enriched library, clone:C130029B02 product:hypothetical L1 transposable element containing protein, full insert sequence /gb=AK140805 /gi=74183768 /ug=Mm.464924 /len=2072
gnl|UG|Mm#S20465744	0.39	6.35	4.02521	0.000122989	0.000591248	Mus musculus centrosomal protein 78, mRNA (cDNA clone IMAGE:6516987) /gb=BC071270 /gi=48734616 /ug=Mm.105652 /len=2679
gnl|UG|Mm#S9815538	0.59	9.52	4.01217	8.14e-05	0.000408335	Mus musculus ATP-binding cassette, sub-family A (ABC1), member 5 (Abca5), mRNA /cds=p(251,5179) /gb=NM_147219 /gi=146134399 /ug=Mm.41942 /len=8339
gnl|UG|Mm#S43178430	0.79	12.69	4.0057	5.26e-05	0.00027526	Mus musculus Fanconi anemia, complementation group F (Fancf), mRNA /cds=p(14,1045) /gb=NM_001115087 /gi=169259775 /ug=Mm.392015 /len=1691
gnl|UG|Mm#S11063897	0.99	15.87	4.00273	3.28e-05	0.000178352	Mus musculus UDP-N-acetyl-alpha-D-galactosamine:polypeptide N-acetylgalactosaminyltransferase-like 4 (Galntl4), mRNA /cds=p(431,2299) /gb=NM_173739 /gi=32129254 /ug=Mm.323322 /len=2595
gnl|UG|Mm#S14782787	1.18	18.62	3.97999	1.99e-05	0.000112274	Mus musculus glucose 6 phosphatase, catalytic, 3 (G6pc3), mRNA /cds=p(228,1268) /gb=NM_175935 /gi=47271523 /ug=Mm.22385 /len=1612
gnl|UG|Mm#S9306381	0.39	6.14	3.97669	0.000123033	0.00059131	Mus musculus 2'-5' oligoadenylate synthetase 1B, mRNA (cDNA clone MGC:19005 IMAGE:4016177), complete cds /cds=p(56,1186) /gb=BC012877 /gi=15277561 /ug=Mm.233471 /len=1944
gnl|UG|Mm#S25722166	2.56	38.93	3.92667	4.07e-07	2.98e-06	Mus musculus transmembrane protein 171, mRNA (cDNA clone MGC:117733 IMAGE:30522938), complete cds /cds=p(104,1072) /gb=BC099490 /gi=68534916 /ug=Mm.28264 /len=1183
gnl|UG|Mm#S16760762	0.39	5.92	3.92405	0.000123118	0.000591421	Mus musculus phosphoinositide-3-kinase, regulatory subunit 5, p101 (Pik3r5), mRNA /cds=p(152,2767) /gb=NM_177320 /gi=86262160 /ug=Mm.244960 /len=4363
gnl|UG|Mm#S40831548	0.39	5.92	3.92405	0.000123118	0.000591273	Mus musculus vomeronasal 2, receptor 55 (Vmn2r55), mRNA /cds=p(1,2346) /gb=NM_001104645 /gi=157278023 /ug=Mm.469870 /len=2346
gnl|UG|Mm#S26152326	0.39	5.92	3.92405	0.000123118	0.000591125	Mus musculus interleukin 1 receptor-like 1 (Il1rl1), transcript variant 1, mRNA /cds=p(123,1826) /gb=NM_001025602 /gi=190610023 /ug=Mm.289824 /len=5080
gnl|UG|Mm#S15343771	1.77	26.44	3.9009	3.98e-06	2.54e-05	Mus musculus centlein, centrosomal protein (Cntln), transcript variant 1, mRNA /cds=p(139,4329) /gb=NM_175275 /gi=87299623 /ug=Mm.440562 /len=5530
gnl|UG|Mm#S8041660	4.53	67.06	3.88787	1.03e-09	1.05e-08	Mus musculus glutamate oxaloacetate transaminase 1, soluble (Got1), mRNA /cds=p(151,1392) /gb=NM_010324 /gi=160298208 /ug=Mm.19039 /len=2065
gnl|UG|Mm#S24302373	0.39	5.71	3.87194	0.000123282	0.000591767	Mus musculus RIKEN cDNA 0610007P08 gene (0610007P08Rik), transcript variant 1, mRNA /cds=p(156,4769) /gb=NM_001013608 /gi=169790813 /ug=Mm.186610 /len=5589
gnl|UG|Mm#S35341362	3.94	56.49	3.84173	6.32e-09	5.85e-08	Mus musculus four and a half LIM domains 1 (Fhl1), transcript variant 1, mRNA /cds=p(296,1267) /gb=NM_001077361 /gi=116517339 /ug=Mm.3126 /len=2686
gnl|UG|Mm#S26689330	0.99	14.17	3.83927	3.28e-05	0.000178201	Mus musculus lung RCB-0558 LLC cDNA, RIKEN full-length enriched library, clone:G730021P21 product:tripartite motif protein 3, full insert sequence /cds=p(134,2368) /gb=AK144674 /gi=74194822 /ug=Mm.29290 /len=2956
gnl|UG|Mm#S7861321	0.39	5.5	3.81789	0.000123601	0.000593147	uk41f01.x1 Sugano mouse kidney mkia Mus musculus cDNA clone IMAGE:1971577 3' similar to gb:M21829 Mouse Evi-1 locus zinc finger protein mRNA, partial cds (MOUSE);. /clone=IMAGE:1971577 /clone_end=3' /gb=AI647591 /gi=4726269 /ti=97248444 /ug=Mm.426829 /len=836
gnl|UG|Mm#S52734484	0.39	5.5	3.81789	0.000123601	0.000592998	Mus musculus RIKEN cDNA 2210016F16 gene (2210016F16Rik), mRNA /cds=p(72,1088) /gb=NM_027335 /gi=254675231 /ug=Mm.296610 /len=2822
gnl|UG|Mm#S26679914	0.39	5.5	3.81789	0.000123601	0.00059285	Mus musculus 16 days neonate cerebellum cDNA, RIKEN full-length enriched library, clone:9630048P21 product:hypothetical protein, full insert sequence /gb=AK137412 /gi=74210255 /ug=Mm.297552 /len=4710
gnl|UG|Mm#S10873016	1.77	24.96	3.8178	3.98e-06	2.54e-05	Mus musculus 0 day neonate head cDNA, RIKEN full-length enriched library, clone:4832413L14 product:weakly similar to WNT-10B PROTEIN PRECURSOR, full insert sequence /gb=AK029284 /gi=26081265 /ug=Mm.4709 /len=2706
gnl|UG|Mm#S14960937	3.55	49.72	3.80794	2.11e-08	1.83e-07	Mus musculus LSM14 homolog B (SCD6, S. cerevisiae) (Lsm14b), mRNA /cds=p(200,1357) /gb=NM_177727 /gi=148839332 /ug=Mm.21577 /len=2560
gnl|UG|Mm#S9367989	1.38	19.04	3.78629	1.18e-05	6.98e-05	id21h08.x1 Melton Normalized Mixed Mouse Pancreas 1 N1-MMS1 Mus musculus cDNA clone IMAGE:5663871 3', mRNA sequence /clone=IMAGE:5663871 /clone_end=3' /gb=BI901320 /gi=16204718 /ug=Mm.412280 /len=425
gnl|UG|Mm#S32340062	1.38	19.04	3.78629	1.18e-05	6.97e-05	Mus musculus synaptotagmin-like 2 (Sytl2), transcript variant 1, mRNA /cds=p(89,3931) /gb=NM_001040086 /gi=91718890 /ug=Mm.26751 /len=4843
gnl|UG|Mm#S15909979	5.32	72.99	3.7782	9.04e-11	1.03e-09	Mus musculus cDNA sequence BC046404, mRNA (cDNA clone MGC:59632 IMAGE:6513708), complete cds /cds=p(134,1153) /gb=BC053455 /gi=31418295 /ug=Mm.339972 /len=2047
gnl|UG|Mm#S8040103	0.59	8.04	3.76841	8.14e-05	0.000407383	Mus musculus paired box gene 3 (Pax3), transcript variant 1, mRNA /cds=p(388,1827) /gb=NM_008781 /gi=226958471 /ug=Mm.1371 /len=3868
gnl|UG|Mm#S19621192	18.14	246.89	3.76662	0	0	Mus musculus CD44 antigen (Cd44), transcript variant 1, mRNA /cds=p(320,2662) /gb=NM_009851 /gi=85540470 /ug=Mm.423621 /len=5654
gnl|UG|Mm#S8040141	0.39	5.29	3.76172	0.000124215	0.000595203	Mus musculus placental growth factor (Pgf), mRNA /cds=p(323,799) /gb=NM_008827 /gi=31982831 /ug=Mm.4809 /len=1674
gnl|UG|Mm#S10838881	0.39	5.29	3.76172	0.000124215	0.000595054	Mus musculus 0 day neonate eyeball cDNA, RIKEN full-length enriched library, clone:E130010O07 product:unclassifiable, full insert sequence /gb=AK053343 /gi=26343392 /ug=Mm.24985 /len=1840
gnl|UG|Mm#S19185990	5.32	70.45	3.7271	9.04e-11	1.03e-09	Mus musculus lysyl oxidase-like 1 (Loxl1), mRNA /cds=p(327,2150) /gb=NM_010729 /gi=255759948 /ug=Mm.250492 /len=3338
gnl|UG|Mm#S27052794	0.39	5.08	3.70328	0.000125399	0.000600572	Mus musculus NLR family, CARD domain containing 5 (Nlrc5), mRNA /cds=p(1,5748) /gb=NM_001033207 /gi=254692965 /ug=Mm.334720 /len=6945
gnl|UG|Mm#S11069920	0.39	5.08	3.70328	0.000125399	0.000600422	Mus musculus hepatocellular carcinoma-associated antigen MHCA108 mRNA, complete cds /cds=p(658,2022) /gb=AF450095 /gi=25990980 /ug=Mm.23310 /len=2090
gnl|UG|Mm#S14960284	2.96	38.5	3.70119	1.26e-07	9.88e-07	Mus musculus, clone IMAGE:6328563, mRNA /gb=BC049805 /gi=29437113 /ug=Mm.440344 /len=1956
gnl|UG|Mm#S8770261	7.1	92.24	3.6995	5.83e-13	8.64e-12	601756346F1 NCI_CGAP_Mam5 Mus musculus cDNA clone IMAGE:3985690 5'. /clone=IMAGE:3985690 /clone_end=5' /gb=BF122004 /gi=10961044 /ti=45110422 /ug=Mm.260325 /len=1991
gnl|UG|Mm#S7115422	2.37	30.68	3.69434	7.26e-07	5.13e-06	Mus musculus sema3A mRNA for semaphorin 3A, complete cds /cds=p(652,2970) /gb=D85028 /gi=18389545 /ug=Mm.372039 /len=5952
gnl|UG|Mm#S26697336	3.55	45.91	3.69292	2.11e-08	1.83e-07	Mus musculus activated spleen cDNA, RIKEN full-length enriched library, clone:F830102F09 product:2'-5' oligoadenylate synthetase-like 1, full insert sequence /gb=AK172183 /gi=74182497 /ug=Mm.95479 /len=2549
gnl|UG|Mm#S26692948	0.59	7.62	3.691	8.14e-05	0.000407298	Mus musculus in vitro fertilized eggs cDNA, RIKEN full-length enriched library, clone:7420419G09 product:hypothetical protein, full insert sequence /cds=p(610,960) /gb=AK135804 /gi=74189246 /ug=Mm.387118 /len=978
gnl|UG|Mm#S10852958	0.79	10.15	3.68348	5.26e-05	0.000275035	Mus musculus 9 days embryo whole body cDNA, RIKEN full-length enriched library, clone:D030054B15 product:similar to DUAL-SPECIFICITY PHOSPHATASE TS-DSP1 [Mus musculus], full insert sequence /gb=AK083610 /gi=26101366 /ug=Mm.306818 /len=1997
gnl|UG|Mm#S27414323	2.37	30.25	3.67398	7.26e-07	5.13e-06	CG02_08_D22.x1 FH CG02 Mus musculus cDNA clone CG02_08_D22 similar to Deoxyribonuclease II alpha, mRNA sequence /clone=CG02_08_D22 /gb=DV040112 /gi=76367376 /ug=Mm.420167 /len=1095
gnl|UG|Mm#S26679559	1.77	22.43	3.66361	3.98e-06	2.53e-05	Mus musculus 13 days embryo heart cDNA, RIKEN full-length enriched library, clone:D330042M03 product:unclassifiable, full insert sequence /gb=AK142313 /gi=74210745 /ug=Mm.478164 /len=1784
gnl|UG|Mm#S38795866	2.56	32.37	3.66044	4.07e-07	2.97e-06	Mus musculus CD109 antigen precursor (Cd109) mRNA, complete cds /cds=p(343,4671) /gb=DQ832284 /gi=113109037 /ug=Mm.32955 /len=5882
gnl|UG|Mm#S26685936	1.18	14.81	3.64971	1.99e-05	0.000112241	Mus musculus 6 days neonate medulla oblongata cDNA, RIKEN full-length enriched library, clone:B730010B18 product:double cortin and calcium/calmodulin-dependent protein kinase-like 1, full insert sequence /gb=AK163632 /gi=74201152 /ug=Mm.472264 /len=2398
gnl|UG|Mm#S10865345	0.59	7.4	3.64874	8.14e-05	0.000407218	Mus musculus 3 days neonate thymus cDNA, RIKEN full-length enriched library, clone:A630078A22 product:unclassifiable, full insert sequence /gb=AK042278 /gi=26088936 /ug=Mm.438030 /len=2322
gnl|UG|Mm#S36662922	0.39	4.87	3.64238	0.00012767	0.000610991	Mus musculus trafficking protein particle complex 10 (Trappc10), mRNA /cds=p(141,3917) /gb=NM_001081055 /gi=124486683 /ug=Mm.27539 /len=5048
gnl|UG|Mm#S9105201	0.39	4.87	3.64238	0.00012767	0.000610839	Mus musculus RIKEN cDNA 9930013L23 gene (9930013L23Rik), mRNA /cds=p(265,4350) /gb=NM_030728 /gi=268370176 /ug=Mm.160389 /len=7114
gnl|UG|Mm#S37371263	15.38	191.88	3.64108	0	0	Mus musculus nuclear factor I/X (Nfix), transcript variant 3, mRNA /cds=p(1017,2501) /gb=NM_001081981 /gi=126517473 /ug=Mm.9394 /len=3565
gnl|UG|Mm#S26679380	3.55	43.79	3.62471	2.11e-08	1.83e-07	Mus musculus 13 days embryo stomach cDNA, RIKEN full-length enriched library, clone:D530041D01 product:unclassifiable, full insert sequence /gb=AK142492 /gi=74210984 /ug=Mm.475145 /len=2623
gnl|UG|Mm#S8082089	6.11	75.32	3.62379	8.29e-12	1.04e-10	Mus musculus kit ligand (Kitl), mRNA /cds=p(198,1019) /gb=NM_013598 /gi=240120090 /ug=Mm.45124 /len=5450
gnl|UG|Mm#S19189477	1.18	14.39	3.60821	1.99e-05	0.00011234	Mus musculus protein kinase, cAMP dependent regulatory, type II beta (Prkar2b), mRNA /cds=p(198,1448) /gb=NM_011158 /gi=89179324 /ug=Mm.479214 /len=3358
gnl|UG|Mm#S36662697	0.59	7.19	3.6072	8.14e-05	0.000407161	Mus musculus ATPase, class I, type 8B, member 2 (Atp8b2), mRNA /cds=p(389,4033) /gb=NM_001081182 /gi=124487146 /ug=Mm.30455 /len=5705
gnl|UG|Mm#S8082104	1.97	23.91	3.60135	2.28e-06	1.5e-05	Mus musculus N-myc downstream regulated gene 2 (Ndrg2), transcript variant 1, mRNA /cds=p(173,1288) /gb=NM_013864 /gi=225543194 /ug=Mm.26722 /len=2157
gnl|UG|Mm#S10852663	0.39	4.65	3.57568	0.000132016	0.000629276	Mus musculus 12 days embryo spinal ganglion cDNA, RIKEN full-length enriched library, clone:D130079A07 product:hypothetical Nucleotidylyl transferase structure containing protein, full insert sequence /gb=AK084041 /gi=26101661 /ug=Mm.40548 /len=4651
gnl|UG|Mm#S16934584	0.39	4.65	3.57568	0.000132016	0.00062912	AGENCOURT_8794107_updated NIH_MGC_137 Mus musculus cDNA clone IMAGE:6433880 3', mRNA sequence /clone=IMAGE:6433880 /clone_end=3' /gb=CF580561 /gi=35193821 /ug=Mm.413163 /len=1095
gnl|UG|Mm#S9632603	3.15	37.45	3.57154	6.95e-08	5.65e-07	Mus musculus parvin, beta (Parvb), mRNA /cds=p(30,1127) /gb=NM_133167 /gi=84781769 /ug=Mm.323892 /len=3705
gnl|UG|Mm#S10827864	5.91	70.24	3.57106	1.49e-11	1.82e-10	Mus musculus FH2 domain containing 1, mRNA (cDNA clone IMAGE:3708729), complete cds /cds=p(106,813) /gb=BC042779 /gi=27503793 /ug=Mm.479832 /len=1652
gnl|UG|Mm#S10867104	0.79	9.31	3.55886	5.26e-05	0.000274886	Mus musculus adult male spinal cord cDNA, RIKEN full-length enriched library, clone:A330044P14 product:unclassifiable, full insert sequence /gb=AK039452 /gi=26087177 /ug=Mm.122036 /len=2707
gnl|UG|Mm#S38688676	0.79	9.1	3.52594	5.26e-05	0.000274812	Mus musculus predicted gene 12824 (Gm12824), mRNA /cds=p(95,1648) /gb=NM_001085549 /gi=148234944 /ug=Mm.331779 /len=6617
gnl|UG|Mm#S8039403	1.77	20.1	3.50537	3.98e-06	2.54e-05	Mus musculus radixin (Rdx), transcript variant 1, mRNA /cds=p(553,2304) /gb=NM_009041 /gi=157277947 /ug=Mm.245746 /len=4580
gnl|UG|Mm#S26706094	1.38	15.44	3.48393	1.18e-05	6.98e-05	Mus musculus 2 cells egg cDNA, RIKEN full-length enriched library, clone:B020032E21 product:DEP domain containing 6, full insert sequence /cds=p(40,1233) /gb=AK139888 /gi=74143341 /ug=Mm.295397 /len=3302
gnl|UG|Mm#S26691286	2.56	27.71	3.43619	4.07e-07	2.98e-06	Mus musculus NOD-derived CD11c +ve dendritic cells cDNA, RIKEN full-length enriched library, clone:F630110G18 product:Similar to protein phosphatase methylesterase-1 (EC 3.3.2.3) (Epoxide hydrolase), full insert sequence /cds=p(1,1307) /gb=AK154876 /gi=74191896 /ug=Mm.177502 /len=2432
gnl|UG|Mm#S17821195	9.86	106.63	3.43488	4.93e-14	9.95e-13	Mus musculus dimethylarginine dimethylaminohydrolase 1 (Ddah1), mRNA /cds=p(171,1028) /gb=NM_026993 /gi=215422372 /ug=Mm.234247 /len=3747
gnl|UG|Mm#S26706768	2.37	25.6	3.43318	7.26e-07	5.14e-06	Mus musculus bone marrow macrophage cDNA, RIKEN full-length enriched library, clone:I830142G21 product:hypothetical DEAD/DEAH box helicase/Helicase, C-terminal containing protein, full insert sequence /cds=p(32,2050) /gb=AK153342 /gi=74142313 /ug=Mm.271830 /len=2519
gnl|UG|Mm#S26680559	0.79	8.46	3.42073	5.26e-05	0.000274748	Mus musculus adult male urinary bladder cDNA, RIKEN full-length enriched library, clone:9530027F24 product:unclassifiable, full insert sequence /gb=AK137174 /gi=74209339 /ug=Mm.44882 /len=1841
gnl|UG|Mm#S10425027	5.32	56.27	3.40287	9.04e-11	1.03e-09	BY422486 RIKEN full-length enriched, 13 days embryo liver Mus musculus cDNA clone I920064B09 3', mRNA sequence /clone=I920064B09 /clone_end=3' /gb=BY422486 /gi=26694038 /ug=Mm.452304 /len=400
gnl|UG|Mm#S14959838	0.79	8.25	3.38447	5.26e-05	0.000274685	AGENCOURT_12567671 NIH_MGC_136 Mus musculus cDNA clone IMAGE:30288245 5', mRNA sequence /clone=IMAGE:30288245 /clone_end=5' /gb=CB590909 /gi=29508765 /ti=196925068 /ug=Mm.302695 /len=978
gnl|UG|Mm#S10871660	0.79	8.25	3.38447	5.26e-05	0.00027461	Mus musculus adult male medulla oblongata cDNA, RIKEN full-length enriched library, clone:6330520J02 product:unclassifiable, full insert sequence /gb=AK031976 /gi=26082621 /ug=Mm.393536 /len=938
gnl|UG|Mm#S9075138	0.59	6.14	3.37945	8.19e-05	0.000409475	Mus musculus 11 days pregnant adult female ovary and uterus cDNA, RIKEN full-length enriched library, clone:5033413O18 product:platelet derived growth factor, alpha, full insert sequence /cds=p(1,358) /gb=AK017169 /gi=12856282 /ug=Mm.2675 /len=1560
gnl|UG|Mm#S9105143	0.59	6.14	3.37945	8.19e-05	0.000409368	Mus musculus tripartite motif-containing 34 (Trim34), mRNA /cds=p(337,1794) /gb=NM_030684 /gi=154350233 /ug=Mm.326945 /len=2600
gnl|UG|Mm#S18928456	41.8	434.12	3.37652	0	0	Mus musculus cysteine rich protein 61, mRNA (cDNA clone MGC:90137 IMAGE:5716887), complete cds /cds=p(174,1313) /gb=BC066019 /gi=41946984 /ug=Mm.1231 /len=2045
gnl|UG|Mm#S52560696	14.79	152.75	3.36848	0	0	Mus musculus clone 21-1-2 mRNA sequence /gb=EU234047 /gi=188038904 /ug=Mm.459581 /len=4839
gnl|UG|Mm#S26700921	1.58	16.29	3.36599	6.89e-06	4.24e-05	Mus musculus activated spleen cDNA, RIKEN full-length enriched library, clone:F830203O20 product:membrane-spanning 4-domains, subfamily A, member 4C, full insert sequence /gb=AK157137 /gi=74152514 /ug=Mm.440715 /len=3659
gnl|UG|Mm#S8433699	0.39	4.02	3.36565	0.000185873	0.000862186	BB342552 RIKEN full-length enriched, 10 days neonate cerebellum Mus musculus cDNA clone B930037N08 3'. /clone=B930037N08 /clone_end=3' /gb=BB342552 /gi=16404588 /ug=Mm.405271 /len=712
gnl|UG|Mm#S26679567	1.38	14.17	3.3601	1.18e-05	6.97e-05	Mus musculus 13 days embryo heart cDNA, RIKEN full-length enriched library, clone:D330041F11 product:unclassifiable, full insert sequence /gb=AK142305 /gi=74210734 /ug=Mm.440158 /len=2582
gnl|UG|Mm#S10847847	3.55	36.18	3.3493	2.11e-08	1.83e-07	Mus musculus 0 day neonate head cDNA, RIKEN full-length enriched library, clone:4832418D20 product:transmembrane protein with EGF-like and two follistatin-like domains 2, full insert sequence /cds=p(426,1550) /gb=AK029307 /gi=26325261 /ug=Mm.245154 /len=3341
gnl|UG|Mm#S26708752	6.7	67.7	3.33692	1.54e-12	2.12e-11	Mus musculus 16 days embryo kidney cDNA, RIKEN full-length enriched library, clone:I920019O09 product:Ribonuclease HI large subunit (EC 3.1.26.-) (RNase HI large subunit), full insert sequence /cds=p(27,932) /gb=AK146518 /gi=74138849 /ug=Mm.182470 /len=2045
gnl|UG|Mm#S26681357	38.45	386.94	3.33105	1.54e-13	2.76e-12	Mus musculus mammary gland RCB-0527 Jyg-MC(B) cDNA, RIKEN full-length enriched library, clone:G930018O21 product:thrombospondin 1, full insert sequence /cds=p(213,3728) /gb=AK145202 /gi=74208143 /ug=Mm.4159 /len=5824
gnl|UG|Mm#S14814517	1.18	11.85	3.32803	1.99e-05	0.000112307	Mus musculus mRNA for mKIAA0818 protein /cds=p(98,1900) /gb=AK122378 /gi=28972412 /ug=Mm.251188 /len=6126
gnl|UG|Mm#S21106942	7.69	76.16	3.30798	2.01e-13	3.46e-12	Mus musculus matrix metallopeptidase 14 (membrane-inserted), mRNA (cDNA clone MGC:100194 IMAGE:30658833), complete cds /cds=p(255,2003) /gb=BC076638 /gi=49904708 /ug=Mm.280175 /len=2646
gnl|UG|Mm#S26703853	1.18	11.64	3.30223	1.99e-05	0.000112208	Mus musculus mammary gland RCB-0526 Jyg-MC(A) cDNA, RIKEN full-length enriched library, clone:G830022N07 product:Traf2 binding protein, full insert sequence /cds=p(372,926) /gb=AK166239 /gi=74147493 /ug=Mm.31852 /len=2174
gnl|UG|Mm#S14960747	0.99	9.73	3.29694	3.28e-05	0.000178101	Mus musculus strain BALB/c testin precursor, mRNA, complete cds /cds=p(107,1108) /gb=AY146988 /gi=29289938 /ug=Mm.19839 /len=1390
gnl|UG|Mm#S10492934	2.17	21.16	3.28557	1.29e-06	8.85e-06	BY490393 RIKEN full-length enriched, bone marrow macrophage Mus musculus cDNA clone I830014K05 3', mRNA sequence /clone=I830014K05 /clone_end=3' /gb=BY490393 /gi=26824772 /ug=Mm.412524 /len=483
gnl|UG|Mm#S9078304	4.53	44	3.27992	1.03e-09	1.05e-08	Mus musculus 10, 11 days embryo whole body cDNA, RIKEN full-length enriched library, clone:2810408J05 product:meiosis-specific nuclear structural protein 1, full insert sequence /gb=AK013048 /gi=12850172 /ug=Mm.387671 /len=1936
gnl|UG|Mm#S9631330	0.59	5.71	3.2747	8.33e-05	0.000415783	Mus musculus phosphatidylserine-specific phospholipase A1 (Ps-pla1) mRNA, complete cds /cds=p(271,1641) /gb=AF063498 /gi=18026320 /ug=Mm.279805 /len=1995
gnl|UG|Mm#S26693721	1.18	11.42	3.2747	1.99e-05	0.000112175	Mus musculus adult male spinal cord cDNA, RIKEN full-length enriched library, clone:A330058L18 product:hypothetical C-type lectin/C-type lectin domain profile containing protein, full insert sequence /gb=AK162933 /gi=74187990 /ug=Mm.121859 /len=2839
gnl|UG|Mm#S26685864	0.79	7.62	3.26987	5.27e-05	0.000274673	Mus musculus lung RCB-0558 LLC cDNA, RIKEN full-length enriched library, clone:G730041C22 product:unclassifiable, full insert sequence /gb=AK144841 /gi=74201262 /ug=Mm.366358 /len=1507
gnl|UG|Mm#S24516505	93.85	904.84	3.26923	1.16e-12	1.63e-11	Mus musculus insulin-like growth factor binding protein 7, mRNA (cDNA clone MGC:107287 IMAGE:30284911), complete cds /cds=p(31,876) /gb=BC092538 /gi=62531291 /ug=Mm.233470 /len=1279
gnl|UG|Mm#S9706824	2.76	26.44	3.25998	2.27e-07	1.73e-06	Mus musculus homeobox C8 (Hoxc8), mRNA /cds=p(242,970) /gb=NM_010466 /gi=237649072 /ug=Mm.6167 /len=2369
gnl|UG|Mm#S7114598	3.15	30.04	3.25346	6.95e-08	5.65e-07	Mouse fibrillin (Fbn-1) mRNA, complete cds /cds=p(2380,10995) /gb=L29454 /gi=575509 /ug=Mm.271644 /len=11953
gnl|UG|Mm#S9099356	7.29	68.97	3.24198	3.84e-13	6.02e-12	Mus musculus low-density lipoprotein receptor-related protein 10 (Lrp10), mRNA /cds=p(429,2570) /gb=NM_022993 /gi=58530883 /ug=Mm.472719 /len=3013
gnl|UG|Mm#S9681344	0.99	9.31	3.23328	3.28e-05	0.000178055	ii60h02.x1 Melton Normalized Mixed Mouse Pancreas 1 N1-MMS1 Mus musculus cDNA clone IMAGE:5946099 3', mRNA sequence /clone=IMAGE:5946099 /clone_end=3' /gb=BQ127185 /gi=20201096 /ug=Mm.472587 /len=525
gnl|UG|Mm#S8042678	1.97	18.41	3.22422	2.28e-06	1.5e-05	Mus musculus connective tissue growth factor (Ctgf), mRNA /cds=p(285,1331) /gb=NM_010217 /gi=171846282 /ug=Mm.390287 /len=2418
gnl|UG|Mm#S18581453	0.59	5.5	3.22064	8.49e-05	0.000423572	Mus musculus cDNA clone IMAGE:574480, partial cds /gb=BC065398 /gi=41107648 /ug=Mm.278873 /len=770
gnl|UG|Mm#S9432684	0.59	5.5	3.22064	8.49e-05	0.000423462	BB709898 RIKEN full-length enriched, 2 cells egg Mus musculus cDNA clone B020007P14 3', mRNA sequence /clone=B020007P14 /clone_end=3' /gb=BB709898 /gi=16063067 /ug=Mm.428964 /len=317
gnl|UG|Mm#S9104916	3.15	28.98	3.20163	6.95e-08	5.65e-07	Mus musculus YEATS domain containing 4 (Yeats4), mRNA /cds=p(199,882) /gb=NM_026570 /gi=226493123 /ug=Mm.233529 /len=1418
gnl|UG|Mm#S7114982	0.99	9.1	3.20037	3.28e-05	0.000178008	Mus musculus receptor DEC205 mRNA, complete cds /cds=p(35,5206) /gb=U19271 /gi=972933 /ug=Mm.2074 /len=6889
gnl|UG|Mm#S16771616	1.97	17.98	3.19013	2.28e-06	1.5e-05	Mus musculus RIKEN cDNA 1110021L09 gene (1110021L09Rik), mRNA /cds=p(156,1529) /gb=NM_183116 /gi=163965395 /ug=Mm.294271 /len=2837
gnl|UG|Mm#S9104709	15.58	142.17	3.18985	0	0	Mus musculus armadillo repeat containing, X-linked 2 (Armcx2), transcript variant 1, mRNA /cds=p(1038,3392) /gb=NM_026139 /gi=261862290 /ug=Mm.285969 /len=3790
gnl|UG|Mm#S53181697	8.08	73.62	3.18767	1.8e-13	3.14e-12	Mus musculus lymphocyte antigen 6 complex, locus E (Ly6e), transcript variant 1, mRNA /cds=p(679,1089) /gb=NM_001164036 /gi=255708392 /ug=Mm.788 /len=2281
gnl|UG|Mm#S10835381	1.38	12.48	3.17688	1.18e-05	6.97e-05	Mus musculus 2 days neonate thymus thymic cells cDNA, RIKEN full-length enriched library, clone:C920001D09 product:nuclear antigen Sp100, full insert sequence /cds=p(54,1829) /gb=AK083304 /gi=26350430 /ug=Mm.290906 /len=2159
gnl|UG|Mm#S26679504	3.75	33.85	3.17419	1.15e-08	1.04e-07	Mus musculus 13 days embryo lung cDNA, RIKEN full-length enriched library, clone:D430024A13 product:Warning: possibly chimeric clone, full insert sequence /gb=AK142368 /gi=74210820 /ug=Mm.10353 /len=3047
gnl|UG|Mm#S9105196	7.69	68.76	3.16051	2.01e-13	3.47e-12	Mus musculus tensin 1 (Tns1), mRNA /cds=p(1,5667) /gb=NM_027884 /gi=226437588 /ug=Mm.309975 /len=9966
gnl|UG|Mm#S8762066	4.53	39.35	3.11878	1.03e-09	1.05e-08	Mus musculus immunity-related GTPase family M member 2 (Irgm2), mRNA /cds=p(216,1403) /gb=NM_019440 /gi=205360908 /ug=Mm.458517 /len=3537
gnl|UG|Mm#S9104667	0.59	5.08	3.10604	9.37e-05	0.000464161	Mus musculus LAG1 homolog, ceramide synthase 4 (Lass4), mRNA /cds=p(188,1369) /gb=NM_026058 /gi=165972324 /ug=Mm.35511 /len=3668
gnl|UG|Mm#S8040273	1.18	10.15	3.10462	1.99e-05	0.000112144	Mus musculus protein tyrosine phosphatase, receptor type, M (Ptprm), mRNA /cds=p(431,4789) /gb=NM_008984 /gi=226054320 /ug=Mm.311809 /len=5569
gnl|UG|Mm#S26669922	1.18	10.15	3.10462	1.99e-05	0.000112111	Mus musculus 0 day neonate eyeball cDNA, RIKEN full-length enriched library, clone:E130308E01 product:immunoglobulin superfamily, member 4C, full insert sequence /cds=p(78,1244) /gb=AK143204 /gi=74226232 /ug=Mm.178322 /len=2156
gnl|UG|Mm#S10870718	3.35	28.77	3.10233	3.83e-08	3.21e-07	Mus musculus adult male epididymis cDNA, RIKEN full-length enriched library, clone:9230106K10 product:unclassifiable, full insert sequence /gb=AK033780 /gi=26083563 /ug=Mm.395050 /len=2192
gnl|UG|Mm#S26689375	5.13	44	3.10047	1.66e-10	1.84e-09	Mus musculus lung RCB-0558 LLC cDNA, RIKEN full-length enriched library, clone:G730014H17 product:unclassifiable, full insert sequence /gb=AK144629 /gi=74194752 /ug=Mm.442125 /len=982
gnl|UG|Mm#S53035393	0.79	6.77	3.09923	5.3e-05	0.000276257	Mus musculus ring finger protein 157 (Rnf157), mRNA /cds=p(249,2294) /gb=NM_027258 /gi=255003679 /ug=Mm.426344 /len=4655
gnl|UG|Mm#S9706175	0.99	8.46	3.09516	3.28e-05	0.000178012	Mus musculus DnaJ (Hsp40) homolog, subfamily C, member 17 (Dnajc17), mRNA /cds=p(31,942) /gb=NM_139139 /gi=254540073 /ug=Mm.222241 /len=1026
gnl|UG|Mm#S8761942	2.17	18.41	3.08472	1.29e-06	8.84e-06	Mus musculus interferon gamma induced GTPase (Igtp), mRNA /cds=p(436,1707) /gb=NM_018738 /gi=205360917 /ug=Mm.33902 /len=2064
gnl|UG|Mm#S10854357	1.77	14.81	3.06475	3.98e-06	2.54e-05	Mus musculus 16 days embryo head cDNA, RIKEN full-length enriched library, clone:C130019N03 product:histocompatibility 2, M region locus 2, full insert sequence /gb=AK081473 /gi=26099958 /ug=Mm.462019 /len=1835
gnl|UG|Mm#S26700912	0.79	6.56	3.05377	5.33e-05	0.000276364	Mus musculus activated spleen cDNA, RIKEN full-length enriched library, clone:F830204O13 product:hypothetical protein, full insert sequence /cds=p(2013,2675) /gb=AK157146 /gi=74152527 /ug=Mm.249932 /len=3199
gnl|UG|Mm#S9659798	0.59	4.87	3.04513	0.0001043	0.000510887	UI-M-EM0-bvh-b-15-0-UI.r1 NIH_BMAP_EM0 Mus musculus cDNA clone IMAGE:5691950 5', mRNA sequence /clone=IMAGE:5691950 /clone_end=5' /gb=BM945391 /gi=19428976 /ti=158579527 /ug=Mm.462433 /len=699
gnl|UG|Mm#S10870519	0.59	4.87	3.04513	0.0001043	0.000510756	Mus musculus adult male diencephalon cDNA, RIKEN full-length enriched library, clone:9330156G10 product:unclassifiable, full insert sequence /gb=AK034098 /gi=26083762 /ug=Mm.446266 /len=4261
gnl|UG|Mm#S10857410	0.59	4.87	3.04513	0.0001043	0.000510626	Mus musculus adult male testis cDNA, RIKEN full-length enriched library, clone:4921531D08 product:weakly similar to CG7394 PROTEIN [Drosophila melanogaster], full insert sequence /gb=AK076602 /gi=26096905 /ug=Mm.274266 /len=2505
gnl|UG|Mm#S20336998	1.77	14.6	3.04415	3.98e-06	2.53e-05	Mus musculus premature mRNA for mFLJ00311 protein /gb=AK131175 /gi=47847505 /ug=Mm.41757 /len=4621
gnl|UG|Mm#S10828400	10.65	87.37	3.03628	6.24e-14	1.24e-12	Mus musculus torsin A interacting protein 2 (Tor1aip2), transcript variant 5, mRNA /cds=p(946,2454) /gb=NM_172843 /gi=259490346 /ug=Mm.253335 /len=5857
gnl|UG|Mm#S9707198	40.02	319.88	2.99874	1.76e-13	3.08e-12	Mus musculus protease, serine, 23 (Prss23), mRNA /cds=p(152,1300) /gb=NM_029614 /gi=114326505 /ug=Mm.250438 /len=3226
gnl|UG|Mm#S10852119	0.59	4.65	2.97844	0.000123797	0.000593643	Mus musculus 13 days embryo heart cDNA, RIKEN full-length enriched library, clone:D330039A05 product:similar to REVERSE TRANSCRIPTASE (FRAGMENT) [Peromyscus maniculatus], full insert sequence /gb=AK084755 /gi=26102205 /ug=Mm.462049 /len=1937
gnl|UG|Mm#S14293399	0.59	4.65	2.97844	0.000123797	0.000593495	AGENCOURT_11276073 NIH_MGC_135 Mus musculus cDNA clone IMAGE:30138398 5', mRNA sequence /clone=IMAGE:30138398 /clone_end=5' /gb=CB204253 /gi=28241489 /ti=174063458 /ug=Mm.101662 /len=658
gnl|UG|Mm#S29474505	0.59	4.65	2.97844	0.000123797	0.000593346	PREDICTED: Mus musculus WNK lysine deficient protein kinase 3, transcript variant 3 (Wnk3), mRNA /cds=p(1,5373) /gb=XM_909586 /gi=94408422 /ug=Mm.441474 /len=10437
gnl|UG|Mm#S9306217	1.77	13.75	2.95761	3.98e-06	2.53e-05	Mus musculus homeo box D10, mRNA (cDNA clone MGC:18685 IMAGE:4240579), complete cds /cds=p(51,1073) /gb=BC013463 /gi=15488635 /ug=Mm.24420 /len=1865
gnl|UG|Mm#S8515465	10.84	84.2	2.95746	6.66e-15	1.5e-13	BB401036 RIKEN full-length enriched, ES cells Mus musculus cDNA clone C330021D07 3' similar to U19271 Mus musculus receptor DEC205 mRNA. /clone=C330021D07 /clone_end=3' /gb=BB401036 /gi=9220432 /ug=Mm.405800 /len=302
gnl|UG|Mm#S9679066	10.65	82.51	2.95372	6.24e-14	1.24e-12	Mus musculus coagulation factor III, mRNA (cDNA clone MGC:18513 IMAGE:3591823), complete cds /cds=p(179,1063) /gb=BC024886 /gi=19353022 /ug=Mm.273188 /len=1889
gnl|UG|Mm#S26699412	3.15	24.33	2.94931	6.95e-08	5.65e-07	Mus musculus activated spleen cDNA, RIKEN full-length enriched library, clone:F830018J15 product:unclassifiable, full insert sequence /gb=AK171902 /gi=74179005 /ug=Mm.393497 /len=4315
gnl|UG|Mm#S10838768	1.18	9.1	2.94708	1.99e-05	0.000112122	Mus musculus 0 day neonate eyeball cDNA, RIKEN full-length enriched library, clone:E130119J17 product:hypothetical protein, full insert sequence /cds=p(1,3358) /gb=AK053663 /gi=26343618 /ug=Mm.117094 /len=4626
gnl|UG|Mm#S40979168	0.99	7.62	2.94429	3.29e-05	0.000178649	Mus musculus BTB and CNC homology 2 (Bach2), transcript variant 1, mRNA /cds=p(162,2681) /gb=NM_001109661 /gi=157817435 /ug=Mm.431426 /len=8493
gnl|UG|Mm#S41350299	1.77	13.54	2.93541	3.98e-06	2.54e-05	Mus musculus DNA segment, Chr 3, ERATO Doi 254, expressed (D3Ertd254e), mRNA /cds=p(114,2504) /gb=NM_001101478 /gi=157951710 /ug=Mm.260056 /len=6625
gnl|UG|Mm#S53181506	9.86	75.1	2.92915	4.93e-14	9.96e-13	Mus musculus lysyl oxidase-like 4 (Loxl4), transcript variant 1, mRNA /cds=p(106,2382) /gb=NM_001164311 /gi=256665256 /ug=Mm.178767 /len=5447
gnl|UG|Mm#S15116501	2.37	17.98	2.92343	7.26e-07	5.13e-06	Mus musculus epithelial membrane protein 1, mRNA (cDNA clone MGC:63263 IMAGE:6402273), complete cds /cds=p(248,730) /gb=BC050899 /gi=29748005 /ug=Mm.182785 /len=2826
gnl|UG|Mm#S8762888	1.18	8.89	2.9134	1.99e-05	0.000112127	Mus musculus stratifin (Sfn), mRNA /cds=p(400,1146) /gb=NM_018754 /gi=134023661 /ug=Mm.44482 /len=1616
gnl|UG|Mm#S9631603	1.18	8.89	2.9134	1.99e-05	0.000112094	AGENCOURT_6419498 NCI_CGAP_Ov44 Mus musculus cDNA clone IMAGE:5504319 5', mRNA sequence /clone=IMAGE:5504319 /clone_end=5' /gb=BM454027 /gi=18503067 /ti=105429355 /ug=Mm.290944 /len=1116
gnl|UG|Mm#S31764143	0.59	4.44	2.91177	0.000159553	0.000748983	DS130B_G05 Eppig/Hampl oocyte Mus musculus cDNA clone DS130B_G05 5', mRNA sequence /clone=DS130B_G05 /clone_end=5' /gb=DV655511 /gi=89016681 /ug=Mm.444396 /len=791
gnl|UG|Mm#S10865246	0.59	4.44	2.91177	0.000159553	0.000748799	Mus musculus 3 days neonate thymus cDNA, RIKEN full-length enriched library, clone:A630091O15 product:unclassifiable, full insert sequence /gb=AK042441 /gi=26089035 /ug=Mm.461829 /len=4244
gnl|UG|Mm#S10837584	0.59	4.44	2.91177	0.000159553	0.000748616	Mus musculus adult male testis cDNA, RIKEN full-length enriched library, clone:4933415L06 product:weakly similar to CDNA FLJ31846 FIS, CLONE NT2RP7000425, WEAKLY SIMILAR TO MYOSIN HEAVY CHAIN, NONMUSCLE TYPE B [Homo sapiens], full insert sequence /cds=p(250,1122) /gb=AK077161 /gi=26346001 /ug=Mm.102168 /len=1722
gnl|UG|Mm#S14812903	14.2	106.41	2.90567	0	0	Mus musculus methionine sulfoxide reductase B3 (Msrb3), mRNA /cds=p(181,741) /gb=NM_177092 /gi=194394206 /ug=Mm.169755 /len=3723
gnl|UG|Mm#S10762155	4.93	36.81	2.90044	3.04e-10	3.28e-09	BY759247 RIKEN full-length enriched, 17 days pregnant adult female amnion Mus musculus cDNA clone I920026B15 3'. /clone=I920026B15 /clone_end=3' /gb=BY759247 /gi=27193698 /ug=Mm.26148 /len=659
gnl|UG|Mm#S26693727	2.76	20.52	2.89429	2.27e-07	1.73e-06	Mus musculus adult male spinal cord cDNA, RIKEN full-length enriched library, clone:A330050P04 product:hypothetical protein, full insert sequence /cds=p(1,450) /gb=AK162927 /gi=74187980 /ug=Mm.208337 /len=3258
gnl|UG|Mm#S9552902	6.51	48.02	2.88291	2.66e-12	3.55e-11	Mus musculus low density lipoprotein receptor-related protein 8, apolipoprotein e receptor (Lrp8), transcript variant 1, mRNA /cds=p(155,3145) /gb=NM_053073 /gi=124286840 /ug=Mm.442134 /len=7674
gnl|UG|Mm#S15343206	2.17	15.87	2.87054	1.29e-06	8.84e-06	Mus musculus RIKEN cDNA E330016A19 gene, mRNA (cDNA clone MGC:59605 IMAGE:6510706), complete cds /cds=p(70,1593) /gb=BC052196 /gi=30353917 /ug=Mm.101559 /len=4017
gnl|UG|Mm#S26698143	0.79	5.71	2.85357	6.07e-05	0.000312018	Mus musculus 14 days pregnant adult female placenta cDNA, RIKEN full-length enriched library, clone:M5C1017G11 product:FAD104, full insert sequence /gb=AK147346 /gi=74181207 /ug=Mm.38832 /len=6886
gnl|UG|Mm#S10865731	1.58	11.42	2.85357	6.89e-06	4.23e-05	Mus musculus 3 days neonate thymus cDNA, RIKEN full-length enriched library, clone:A630024K10 product:unclassifiable, full insert sequence /gb=AK041610 /gi=26088550 /ug=Mm.442230 /len=1451
gnl|UG|Mm#S32799639	0.79	5.71	2.85357	6.07e-05	0.000311934	PREDICTED: Mus musculus predicted gene, EG668353 (EG668353), mRNA /cds=p(157,1230) /gb=XM_001001069 /gi=94369764 /ug=Mm.447337 /len=2247
gnl|UG|Mm#S17093817	1.38	9.94	2.84858	1.18e-05	6.97e-05	Mus musculus family with sequence similarity 125, member B, mRNA (cDNA clone MGC:69887 IMAGE:6824889), complete cds /cds=p(553,1506) /gb=BC059907 /gi=37604173 /ug=Mm.254914 /len=5014
gnl|UG|Mm#S30405182	9.07	64.31	2.82587	8.24e-14	1.58e-12	Mus musculus zinc finger protein 213 (Zfp213), mRNA /cds=p(375,1781) /gb=NM_001033496 /gi=255003787 /ug=Mm.268582 /len=2686
gnl|UG|Mm#S9080642	0.99	6.98	2.81773	3.36e-05	0.00018217	Mus musculus adult male tongue cDNA, RIKEN full-length enriched library, clone:2310069P03 product:PP35 homolog [Homo sapiens], full insert sequence /cds=p(174,1148) /gb=AK010138 /gi=12845369 /ug=Mm.62979 /len=1769
gnl|UG|Mm#S9127561	0.99	6.98	2.81773	3.36e-05	0.000182118	Mus musculus trichorhinophalangeal syndrome I (human) (Trps1), mRNA /cds=p(441,4286) /gb=NM_032000 /gi=168480126 /ug=Mm.30466 /len=10210
gnl|UG|Mm#S9915068	4.14	28.98	2.80735	3.45e-09	3.29e-08	Mus musculus interferon induced with helicase C domain 1 (Ifih1), transcript variant 1, mRNA /cds=p(326,3403) /gb=NM_027835 /gi=257096035 /ug=Mm.136224 /len=5519
gnl|UG|Mm#S10871641	3.55	24.75	2.80154	2.11e-08	1.83e-07	Mus musculus adult male medulla oblongata cDNA, RIKEN full-length enriched library, clone:6330543G17 product:short stature homeobox 2, full insert sequence /gb=AK032007 /gi=26082640 /ug=Mm.39093 /len=2650
gnl|UG|Mm#S26693332	0.79	5.5	2.79951	6.73e-05	0.000343354	Mus musculus adult male brain UNDEFINED_CELL_LINE cDNA, RIKEN full-length enriched library, clone:M5C1097E23 product:IDN4-GGTR7 protein homolog [Homo sapiens], full insert sequence /cds=p(185,1297) /gb=AK147634 /gi=74188575 /ug=Mm.25833 /len=6339
gnl|UG|Mm#S10850101	0.79	5.5	2.79951	6.73e-05	0.000343263	Mus musculus 0 day neonate lung cDNA, RIKEN full-length enriched library, clone:E030047N19 product:unclassifiable, full insert sequence /gb=AK087349 /gi=26104223 /ug=Mm.33897 /len=1150
gnl|UG|Mm#S8041613	1.58	11	2.79951	6.89e-06	4.23e-05	Mus musculus growth factor receptor bound protein 2-associated protein 2 (Gab2), transcript variant 1, mRNA /cds=p(76,2076) /gb=NM_010248 /gi=247270048 /ug=Mm.42033 /len=6008
gnl|UG|Mm#S11063816	1.38	9.52	2.78629	1.18e-05	6.96e-05	Mus musculus chromobox homolog 7, mRNA (cDNA clone IMAGE:5364935), with apparent retained intron /gb=BC042657 /gi=27769013 /ug=Mm.323442 /len=6073
gnl|UG|Mm#S16128879	0.99	6.77	2.77366	3.43e-05	0.000185477	UI-M-AO0-cia-j-22-0-UI.s1 NIH_BMAP_MPG Mus musculus cDNA clone UI-M-AO0-cia-j-22-0-UI 3', mRNA sequence /clone=UI-M-AO0-cia-j-22-0-UI /clone_end=3' /gb=CD742319 /gi=32293169 /ug=Mm.468134 /len=781
gnl|UG|Mm#S10871831	0.99	6.77	2.77366	3.43e-05	0.000185425	Mus musculus 13 days embryo male testis cDNA, RIKEN full-length enriched library, clone:6030474N20 product:unclassifiable, full insert sequence /gb=AK031663 /gi=26082450 /ug=Mm.436967 /len=4795
gnl|UG|Mm#S10677659	1.18	8.04	2.76841	2e-05	0.000112894	BY675118 RIKEN full-length enriched, 14.5 days embryo df/df Rathke's pouches Mus musculus cDNA clone K820045P08 3', mRNA sequence /clone=K820045P08 /clone_end=3' /gb=BY675118 /gi=27060451 /ug=Mm.452674 /len=375
gnl|UG|Mm#S16907014	40.61	276.51	2.76742	2.42e-13	4.09e-12	Mus musculus NADH dehydrogenase (ubiquinone) 1 beta subcomplex, 7, mRNA (cDNA clone IMAGE:5702589) /gb=BC056984 /gi=34784188 /ug=Mm.29683 /len=4398
gnl|UG|Mm#S10858152	1.38	9.31	2.75411	1.18e-05	6.97e-05	Mus musculus 2 days pregnant adult female oviduct cDNA, RIKEN full-length enriched library, clone:E230017H14 product:homeo box D11, full insert sequence /gb=AK054090 /gi=26096163 /ug=Mm.207763 /len=3368
gnl|UG|Mm#S52734371	21.1	142.17	2.7523	0	0	Mus musculus vestigial like 3 (Drosophila) (Vgll3), mRNA /cds=p(1,978) /gb=NM_028572 /gi=254750653 /ug=Mm.25670 /len=3331
gnl|UG|Mm#S26692666	0.79	5.29	2.74334	7.92e-05	0.000398032	Mus musculus 15 days embryo embryonic body between diaphragm and neck cDNA, RIKEN full-length enriched library, clone:8130402M11 product:unclassifiable, full insert sequence /gb=AK162280 /gi=74189683 /ug=Mm.418268 /len=766
gnl|UG|Mm#S7115888	4.34	28.98	2.73929	1.88e-09	1.86e-08	M.musculus mRNA for K-glypican /cds=p(470,2143) /gb=X83577 /gi=758626 /ug=Mm.1528 /len=2744
gnl|UG|Mm#S9706760	1.18	7.83	2.73023	2.02e-05	0.000113565	Mus musculus SLIT-ROBO Rho GTPase activating protein 3 (Srgap3), mRNA /cds=p(771,4070) /gb=NM_080448 /gi=154090966 /ug=Mm.236401 /len=8887
gnl|UG|Mm#S10846702	1.18	7.83	2.73023	2.02e-05	0.000113531	Mus musculus 13 days embryo male testis cDNA, RIKEN full-length enriched library, clone:6030499E19 product:cytochrome P450, 39a1 (oxysterol 7alpha-hydroxylase), full insert sequence /cds=p(186,1598) /gb=AK031733 /gi=26327572 /ug=Mm.376968 /len=3054
gnl|UG|Mm#S10871489	2.17	14.39	2.7293	1.29e-06	8.83e-06	Mus musculus adult male olfactory brain cDNA, RIKEN full-length enriched library, clone:6430520M22 product:unclassifiable, full insert sequence /gb=AK032333 /gi=26082792 /ug=Mm.396926 /len=3804
gnl|UG|Mm#S26669811	0.99	6.56	2.7282	3.56e-05	0.000191793	Mus musculus 7 days neonate cerebellum cDNA, RIKEN full-length enriched library, clone:A730045D11 product:unclassifiable, full insert sequence /gb=AK139142 /gi=74226382 /ug=Mm.441016 /len=2128
gnl|UG|Mm#S11105893	1.38	9.1	2.7212	1.18e-05	6.97e-05	Mus musculus cDNA clone IMAGE:5400912 /gb=BC030333 /gi=20987946 /ug=Mm.417887 /len=2151
gnl|UG|Mm#S16906544	1.38	9.1	2.7212	1.18e-05	6.97e-05	Mus musculus beta-1,4-N-acetyl-galactosaminyl transferase 1, mRNA (cDNA clone MGC:68221 IMAGE:5315443), complete cds /cds=p(297,1898) /gb=BC057199 /gi=34785700 /ug=Mm.386762 /len=2447
gnl|UG|Mm#S26695753	9.66	63.47	2.71598	4.71e-14	9.57e-13	Mus musculus blastocyst blastocyst cDNA, RIKEN full-length enriched library, clone:I1C0015O08 product:hypothetical protein, full insert sequence /gb=AK166834 /gi=74184868 /ug=Mm.440405 /len=3893
gnl|UG|Mm#S9104563	2.17	14.17	2.70707	1.29e-06	8.82e-06	Mus musculus tripartite motif-containing 59 (Trim59), mRNA /cds=p(209,1420) /gb=NM_025863 /gi=170295835 /ug=Mm.176695 /len=2920
gnl|UG|Mm#S18076647	2.76	17.98	2.70365	2.27e-07	1.72e-06	Mus musculus ADP-ribosylhydrolase like 1, mRNA (cDNA clone MGC:70059 IMAGE:30134000), complete cds /cds=p(125,1186) /gb=BC063759 /gi=39645731 /ug=Mm.132785 /len=1441
gnl|UG|Mm#S10846433	4.34	28.14	2.69686	1.88e-09	1.86e-08	Mus musculus adult male olfactory brain cDNA, RIKEN full-length enriched library, clone:6430517H21 product:ZFP76P (FRAGMENT) homolog [Mus musculus], full insert sequence /cds=p(456,2630) /gb=AK032299 /gi=26328116 /ug=Mm.296100 /len=3165
gnl|UG|Mm#S10835954	1.18	7.62	2.691	2.04e-05	0.000114682	Mus musculus 16 days embryo head cDNA, RIKEN full-length enriched library, clone:C130062C02 product:hypothetical protein, full insert sequence /cds=p(266,1147) /gb=AK081661 /gi=26349284 /ug=Mm.45131 /len=2116
gnl|UG|Mm#S11103977	1.97	12.69	2.68742	2.28e-06	1.5e-05	Mus musculus, clone IMAGE:4219318, mRNA /gb=BC022654 /gi=21961280 /ug=Mm.138453 /len=1737
gnl|UG|Mm#S10608876	2.76	17.77	2.6867	2.27e-07	1.73e-06	BY606335 RIKEN full-length enriched, visual cortex Mus musculus cDNA clone K230047G22 3', mRNA sequence /clone=K230047G22 /clone_end=3' /gb=BY606335 /gi=26941517 /ug=Mm.413144 /len=374
gnl|UG|Mm#S53249990	0.79	5.08	2.6849	0.000100677	0.000495929	Mus musculus protein tyrosine phosphatase 4a3 (Ptp4a3), transcript variant 1, mRNA /cds=p(1435,1956) /gb=NM_001166388 /gi=261862262 /ug=Mm.390807 /len=3808
gnl|UG|Mm#S10840556	0.99	6.35	2.68126	3.78e-05	0.00020184	Mus musculus ES cells cDNA, RIKEN full-length enriched library, clone:C330022D06 product:potassium voltage-gated channel, shaker-related subfamily, beta member 3, full insert sequence /cds=p(426,1640) /gb=AK049316 /gi=26340029 /ug=Mm.232472 /len=2538
gnl|UG|Mm#S26709112	0.99	6.35	2.68126	3.78e-05	0.000201784	Mus musculus adult pancreas islet cells cDNA, RIKEN full-length enriched library, clone:C820019H10 product:unclassifiable, full insert sequence /gb=AK148535 /gi=74138243 /ug=Mm.250875 /len=2147
gnl|UG|Mm#S10693795	4.34	27.5	2.66366	1.88e-09	1.86e-08	BY691254 RIKEN full-length enriched, osteoclast-like cell Mus musculus cDNA clone I420017A07 3'. /clone=I420017A07 /clone_end=3' /gb=BY691254 /gi=27099623 /ug=Mm.416821 /len=352
gnl|UG|Mm#S23102266	9.07	57.12	2.65482	8.24e-14	1.59e-12	ja06c12.y1 Mouse Whole eye, equalized: ja/jb/jc Mus musculus cDNA clone ja06c12 5', mRNA sequence /clone=ja06c12 /clone_end=5' /gb=CX734036 /gi=58060872 /ug=Mm.460363 /len=648
gnl|UG|Mm#S17071803	3.55	22.21	2.64532	2.11e-08	1.83e-07	UI-M-HE0-cme-p-07-0-UI.r1 NIH_BMAP_HE0 Mus musculus cDNA clone IMAGE:30630030 5', mRNA sequence /clone=IMAGE:30630030 /clone_end=5' /gb=CF747970 /gi=37644314 /ug=Mm.439596 /len=767
gnl|UG|Mm#S10866551	2.37	14.81	2.64361	7.26e-07	5.13e-06	Mus musculus 0 day neonate thymus cDNA, RIKEN full-length enriched library, clone:A430081G06 product:unclassifiable, full insert sequence /gb=AK040264 /gi=26087730 /ug=Mm.459186 /len=1630
gnl|UG|Mm#S26695021	5.52	34.48	2.64302	4.94e-11	5.77e-10	Mus musculus erythroblast cDNA, RIKEN full-length enriched library, clone:K0C0007N24 product:Faciogenital dysplasia protein 3, full insert sequence /cds=p(235,2436) /gb=AK157835 /gi=74186093 /ug=Mm.291089 /len=4664
gnl|UG|Mm#S26695815	0.99	6.14	2.63274	4.17e-05	0.000221418	Mus musculus adult male brain UNDEFINED_CELL_LINE cDNA, RIKEN full-length enriched library, clone:M5C1068G17 product:deleted in liver cancer 1, full insert sequence /cds=p(329,3709) /gb=AK147539 /gi=74184764 /ug=Mm.210875 /len=6241
gnl|UG|Mm#S18928418	0.99	6.14	2.63274	4.17e-05	0.000221356	Mus musculus tetratricopeptide repeat domain 26, mRNA (cDNA clone IMAGE:30534196) /gb=BC066087 /gi=42406400 /ug=Mm.253446 /len=4258
gnl|UG|Mm#S53181012	0.79	4.87	2.624	0.000139015	0.000660009	Mus musculus OTU domain containing 1 (Otud1), mRNA /cds=p(1,1365) /gb=NM_027715 /gi=259906432 /ug=Mm.83981 /len=2529
gnl|UG|Mm#S30405255	1.58	9.73	2.62252	6.91e-06	4.24e-05	Mus musculus zinc finger protein 407 (Zfp407), mRNA /cds=p(128,6868) /gb=NM_001033341 /gi=256223448 /ug=Mm.329575 /len=7909
gnl|UG|Mm#S26682042	7.1	43.58	2.61778	5.83e-13	8.64e-12	Mus musculus NOD-derived CD11c +ve dendritic cells cDNA, RIKEN full-length enriched library, clone:F630230H05 product:Angiopoietin-related protein 2 precursor, full insert sequence /cds=p(536,2017) /gb=AK155464 /gi=74206959 /ug=Mm.208919 /len=3445
gnl|UG|Mm#S36662807	1.38	8.46	2.61599	1.2e-05	7.05e-05	Mus musculus major facilitator superfamily domain containing 7B (Mfsd7b), mRNA /cds=p(98,1780) /gb=NM_001081259 /gi=124486924 /ug=Mm.134053 /len=4087
gnl|UG|Mm#S8081724	1.38	8.46	2.61599	1.2e-05	7.05e-05	Mus musculus amylase 1, salivary (Amy1), transcript variant 1, mRNA /cds=p(205,1740) /gb=NM_007446 /gi=160358818 /ug=Mm.439727 /len=1797
gnl|UG|Mm#S29965533	47.12	288.36	2.61346	5.75e-13	8.55e-12	Mus musculus inositol 1,4,5-triphosphate receptor interacting protein-like 2 (Itpripl2), mRNA /cds=p(642,2249) /gb=NM_001033380 /gi=146149224 /ug=Mm.323386 /len=6891
gnl|UG|Mm#S10862921	1.18	7.19	2.6072	2.16e-05	0.000120675	Mus musculus adult male corpora quadrigemina cDNA, RIKEN full-length enriched library, clone:B230352O10 product:unclassifiable, full insert sequence /gb=AK046210 /gi=26091386 /ug=Mm.393003 /len=2659
gnl|UG|Mm#S9824922	44.56	271.22	2.60564	7.19e-14	1.4e-12	Mus musculus ankyrin repeat domain 1 (cardiac muscle), mRNA (cDNA clone MGC:46879 IMAGE:4953125), complete cds /cds=p(64,1023) /gb=BC037138 /gi=22477511 /ug=Mm.10279 /len=1815
gnl|UG|Mm#S10848238	11.24	67.91	2.59498	7.7e-14	1.49e-12	Mus musculus 0 day neonate skin cDNA, RIKEN full-length enriched library, clone:4632422G22 product:hypothetical WWE domain/Zinc finger C-x8-C-x5-C-x3-H type containing protein, full insert sequence /cds=p(229,2202) /gb=AK028529 /gi=26324479 /ug=Mm.246398 /len=4157
gnl|UG|Mm#S8762092	6.31	38.08	2.59332	4.66e-12	6.07e-11	Mus musculus profilin 2 (Pfn2), mRNA /cds=p(276,698) /gb=NM_019410 /gi=239937460 /ug=Mm.271744 /len=2020
gnl|UG|Mm#S10828888	4.14	24.96	2.59192	3.45e-09	3.29e-08	Mus musculus zinc finger protein 9 (Zfp9), mRNA /cds=p(172,1536) /gb=NM_011763 /gi=123700905 /ug=Mm.106970 /len=3921
gnl|UG|Mm#S10794472	0.99	5.92	2.5801	4.88e-05	0.000256582	K0941D02-3N NIA Mouse Neural Stem Cell (Undifferentiated) cDNA Library (Long) Mus musculus cDNA clone NIA:K0941D02 IMAGE:30088165 3'. /clone=NIA:K0941D02_IMAGE:30088165 /clone_end=3' /gb=CA875496 /gi=27327045 /ti=223594235 /ug=Mm.472869 /len=581
gnl|UG|Mm#S10845707	0.99	5.92	2.5801	4.88e-05	0.000256512	Mus musculus adult male diencephalon cDNA, RIKEN full-length enriched library, clone:9330127O18 product:retinitis pigmentosa 2 homolog (human), full insert sequence /cds=p(449,1381) /gb=AK033954 /gi=26329572 /ug=Mm.288141 /len=3922
gnl|UG|Mm#S26685772	9.27	55.43	2.58003	0	0	Mus musculus mammary gland RCB-0526 Jyg-MC(A) cDNA, RIKEN full-length enriched library, clone:G830009A13 product:stromal cell derived factor receptor 2, full insert sequence /cds=p(133,1911) /gb=AK144933 /gi=74201403 /ug=Mm.66293 /len=2608
gnl|UG|Mm#S9305729	4.53	27.08	2.57964	1.03e-09	1.05e-08	Mus musculus creatine kinase, brain, mRNA (cDNA clone MGC:18576 IMAGE:4225384), complete cds /cds=p(55,1200) /gb=BC015271 /gi=15929688 /ug=Mm.16831 /len=1498
gnl|UG|Mm#S9104190	1.77	10.58	2.57952	3.99e-06	2.54e-05	Mus musculus carbonic anhydrase 13 (Car13), mRNA /cds=p(83,871) /gb=NM_024495 /gi=240120060 /ug=Mm.158776 /len=2299
gnl|UG|Mm#S23104604	12.22	72.99	2.57845	0	0	Mus musculus tetratricopeptide repeat domain 39B (Ttc39b), mRNA /cds=p(78,1931) /gb=NM_027238 /gi=124248534 /ug=Mm.5540 /len=8764
gnl|UG|Mm#S9915118	1.58	9.31	2.55886	6.95e-06	4.26e-05	Mus musculus nucleolar complex associated 3 homolog (S. cerevisiae) (Noc3l), mRNA /cds=p(137,2560) /gb=NM_021315 /gi=188497643 /ug=Mm.86482 /len=3977
gnl|UG|Mm#S8040717	17.74	102.61	2.53209	0	0	Mus musculus inter-alpha trypsin inhibitor, heavy chain 3 (Itih3), mRNA /cds=p(39,2708) /gb=NM_008407 /gi=159110716 /ug=Mm.4517 /len=2832
gnl|UG|Mm#S45783442	0.99	5.71	2.52799	6.12e-05	0.000314581	Mus musculus presenilin 2 (Psen2), transcript variant 2, mRNA /cds=p(82,1428) /gb=NM_001128605 /gi=190684662 /ug=Mm.330850 /len=2017
gnl|UG|Mm#S26680963	8.87	50.56	2.51099	4.31e-14	8.82e-13	Mus musculus 1 day pregnant adult female mammary gland cDNA, RIKEN full-length enriched library, clone:4222403J03 product:procollagen C-endopeptidase enhancer 2, full insert sequence /cds=p(57,1301) /gb=AK132395 /gi=74208745 /ug=Mm.46016 /len=4303
gnl|UG|Mm#S8040947	19.32	110.01	2.50947	0	0	Mus musculus collagen, type VIII, alpha 1 (Col8a1), mRNA /cds=p(221,2455) /gb=NM_007739 /gi=110681715 /ug=Mm.130388 /len=5110
gnl|UG|Mm#S26668913	3.55	20.1	2.5013	2.11e-08	1.83e-07	Mus musculus adult male testis cDNA, RIKEN full-length enriched library, clone:4933415E08 product:unclassifiable, full insert sequence /gb=AK160262 /gi=74227772 /ug=Mm.352037 /len=2006
gnl|UG|Mm#S8039396	5.13	28.98	2.49803	1.66e-10	1.85e-09	Mus musculus retinoblastoma binding protein 7 (Rbbp7), mRNA /cds=p(321,1598) /gb=NM_009031 /gi=157909798 /ug=Mm.270186 /len=2272
gnl|UG|Mm#S26691721	1.77	9.94	2.4895	4.02e-06	2.55e-05	Mus musculus blastocyst blastocyst cDNA, RIKEN full-length enriched library, clone:I1C0049O19 product:deoxyribonuclease II alpha, full insert sequence /gb=AK167277 /gi=74191106 /ug=Mm.350831 /len=1857
gnl|UG|Mm#S8042472	5.13	28.56	2.47697	1.66e-10	1.84e-09	Mus musculus thrombospondin 2 (Thbs2), mRNA /cds=p(391,3909) /gb=NM_011581 /gi=239787899 /ug=Mm.26688 /len=5922
gnl|UG|Mm#S36139734	7.49	41.68	2.47632	2.73e-13	4.51e-12	Mus musculus growth arrest-specific 2 like 3 (Gas2l3), transcript variant 2, mRNA /cds=p(317,2368) /gb=NM_001079876 /gi=120407061 /ug=Mm.11982 /len=6748
gnl|UG|Mm#S23844661	6.51	35.97	2.46606	2.66e-12	3.55e-11	Mus musculus histone cluster 1, H1c, mRNA (cDNA clone MGC:107646 IMAGE:6763721), complete cds /cds=p(43,681) /gb=BC089604 /gi=59808086 /ug=Mm.193539 /len=1578
gnl|UG|Mm#S10834333	1.38	7.62	2.46512	1.36e-05	7.93e-05	Mus musculus 0 day neonate eyeball cDNA, RIKEN full-length enriched library, clone:E130307J05 product:hypothetical Aminotransferases class-II containing protein, full insert sequence /cds=p(373,1041) /gb=AK087506 /gi=26352545 /ug=Mm.316553 /len=4349
gnl|UG|Mm#S26679449	5.72	31.52	2.46218	2.71e-11	3.24e-10	Mus musculus 13 days embryo lung cDNA, RIKEN full-length enriched library, clone:D430050F23 product:hypothetical protein, full insert sequence /gb=AK142423 /gi=74210891 /ug=Mm.443773 /len=4470
gnl|UG|Mm#S9108641	18.53	101.76	2.45724	0	0	Mus musculus A kinase (PRKA) anchor protein (gravin) 12 (Akap12), mRNA /cds=p(191,5245) /gb=NM_031185 /gi=226423882 /ug=Mm.27481 /len=6262
gnl|UG|Mm#S9632523	8.67	47.6	2.45686	9.24e-14	1.75e-12	Mus musculus coiled-coil and C2 domain containing 1A, mRNA (cDNA clone MGC:27560 IMAGE:4482793), complete cds /cds=p(1092,2879) /gb=BC016188 /gi=18921438 /ug=Mm.41424 /len=3349
gnl|UG|Mm#S9961763	30.95	169.25	2.45114	2.42e-14	5.2e-13	AGENCOURT_10841940 NIH_MGC_152 Mus musculus cDNA clone IMAGE:6767976 5', mRNA sequence /clone=IMAGE:6767976 /clone_end=5' /gb=CA494226 /gi=24957266 /ti=158312531 /ug=Mm.479558 /len=923
gnl|UG|Mm#S14814568	5.52	29.83	2.43402	4.94e-11	5.77e-10	Mus musculus mRNA for mKIAA0554 protein /cds=p(1,2057) /gb=AK122308 /gi=28972272 /ug=Mm.52297 /len=4726
gnl|UG|Mm#S9105104	14	75.53	2.43162	0	0	Mus musculus Rho GTPase activating protein 10 (Arhgap10), mRNA /cds=p(125,2485) /gb=NM_030113 /gi=116174785 /ug=Mm.165974 /len=3038
gnl|UG|Mm#S26696112	1.18	6.35	2.42797	3.63e-05	0.000195095	Mus musculus adult male kidney cDNA, RIKEN full-length enriched library, clone:F530214C21 product:unclassifiable, full insert sequence /gb=AK144067 /gi=74184275 /ug=Mm.235511 /len=2926
gnl|UG|Mm#S8041762	1.77	9.52	2.42721	4.09e-06	2.59e-05	Mus musculus iduronate 2-sulfatase (Ids), transcript variant 1, mRNA /cds=p(183,1841) /gb=NM_010498 /gi=262205477 /ug=Mm.233083 /len=4988
gnl|UG|Mm#S8041550	3.15	16.92	2.42531	6.95e-08	5.64e-07	Mus musculus eyes absent 3 homolog (Drosophila) (Eya3), transcript variant 2, mRNA /cds=p(251,1783) /gb=NM_010166 /gi=46877073 /ug=Mm.227733 /len=5204
gnl|UG|Mm#S18581414	1.97	10.58	2.42507	2.3e-06	1.52e-05	Mus musculus LYR motif containing 4 (Lyrm4), mRNA /cds=p(198,473) /gb=NM_201358 /gi=113681250 /ug=Mm.390576 /len=1515
gnl|UG|Mm#S11069905	2.17	11.64	2.42332	1.29e-06	8.85e-06	Mus musculus doublesex and mab-3 related transcription factor 4 (Dmrt4) mRNA, complete cds /cds=p(112,1584) /gb=AF542047 /gi=25992724 /ug=Mm.130167 /len=4073
gnl|UG|Mm#S16906927	7.1	38.08	2.42314	5.83e-13	8.65e-12	Mus musculus cDNA clone IMAGE:4973922, containing frame-shift errors /gb=BC056615 /gi=34784348 /ug=Mm.6529 /len=2862
gnl|UG|Mm#S42151767	2.96	15.87	2.42263	1.26e-07	9.87e-07	Mus musculus cDNA sequence BC019943 (BC019943), transcript variant 1, mRNA /cds=p(535,2073) /gb=NM_001112729 /gi=163644279 /ug=Mm.349800 /len=5059
gnl|UG|Mm#S15645266	14.98	80.18	2.4202	0	0	Mus musculus protein kinase N2 (Pkn2), mRNA /cds=p(347,3298) /gb=NM_178654 /gi=260099669 /ug=Mm.244236 /len=6207
gnl|UG|Mm#S51841414	0.99	5.29	2.41777	0.000121462	0.000588929	Mus musculus layilin (Layn), mRNA /cds=p(125,1270) /gb=NM_001033534 /gi=226958425 /ug=Mm.335152 /len=1786
gnl|UG|Mm#S10835154	0.99	5.29	2.41777	0.000121462	0.00058878	Mus musculus 12 days embryo spinal ganglion cDNA, RIKEN full-length enriched library, clone:D130071D16 product:toll-like receptor 3, full insert sequence /cds=p(363,3080) /gb=AK083977 /gi=26350890 /ug=Mm.33874 /len=4328
gnl|UG|Mm#S26708985	0.99	5.29	2.41777	0.000121462	0.000588631	Mus musculus 14 days embryo eyeball cDNA, RIKEN full-length enriched library, clone:E630011E05 product:hypothetical protein, full insert sequence /gb=AK165154 /gi=74138420 /ug=Mm.45233 /len=2207
gnl|UG|Mm#S22497073	4.93	26.23	2.41156	3.04e-10	3.28e-09	Mus musculus ST6 (alpha-N-acetyl-neuraminyl-2,3-beta-galactosyl-1,3)-N-acetylgalactosaminide alpha-2,6-sialyltransferase 4, mRNA (cDNA clone MGC:102103 IMAGE:6844232), complete cds /cds=p(181,1089) /gb=BC086784 /gi=56270250 /ug=Mm.27446 /len=4406
gnl|UG|Mm#S10866128	3.15	16.71	2.40729	6.95e-08	5.64e-07	Mus musculus adult male aorta and vein cDNA, RIKEN full-length enriched library, clone:A530045H06 product:ATP-binding cassette, sub-family B (MDR/TAP), member 2, full insert sequence /gb=AK040919 /gi=26088153 /ug=Mm.14814 /len=3913
gnl|UG|Mm#S9824805	2.76	14.6	2.40323	2.27e-07	1.72e-06	Mus musculus elongation of very long chain fatty acids (FEN1/Elo2, SUR4/Elo3, yeast)-like 4 (Elovl4), transcript variant 1, mRNA /cds=p(268,1206) /gb=NM_148941 /gi=225543342 /ug=Mm.83949 /len=3071
gnl|UG|Mm#S26690077	2.37	12.48	2.39666	7.28e-07	5.13e-06	Mus musculus in vitro fertilized eggs cDNA, RIKEN full-length enriched library, clone:7420453P12 product:cytoplasmic polyadenylation element binding protein 1, full insert sequence /gb=AK136088 /gi=74193751 /ug=Mm.273122 /len=2697
gnl|UG|Mm#S10835133	2.17	11.42	2.3958	1.3e-06	8.87e-06	Mus musculus 12 days embryo spinal ganglion cDNA, RIKEN full-length enriched library, clone:D130077P12 product:PHENYLALANYL-TRNA SYNTHETASE ALPHA CHAIN (EC 6.1.1.20) (PHENYLALANINE- -TRNA LIGASE ALPHA CHAIN) (PHERS) (CML33) homolog [Homo sapiens], fu ... /cds=p(12,860) /gb=AK084031 /gi=26350932 /ug=Mm.292517 /len=3328
gnl|UG|Mm#S36127315	1.38	7.19	2.38132	1.72e-05	9.83e-05	Mus musculus glypican 6 (Gpc6), transcript variant 1, mRNA /cds=p(622,2319) /gb=NM_001079844 /gi=119943144 /ug=Mm.440025 /len=6762
gnl|UG|Mm#S11069379	1.18	6.14	2.37945	4.86e-05	0.000255975	Mus musculus 18-day embryo whole body cDNA, RIKEN full-length enriched library, clone:1110046J04 product:unclassifiable, full insert sequence /gb=AK004186 /gi=12835278 /ug=Mm.443347 /len=777
gnl|UG|Mm#S17053549	3.55	18.41	2.3746	2.11e-08	1.82e-07	Mus musculus premature mRNA for mKIAA0724 protein /gb=AK129200 /gi=37360063 /ug=Mm.287810 /len=3836
gnl|UG|Mm#S8928566	3.15	16.29	2.37056	6.95e-08	5.64e-07	UI-M-CG0p-bmo-e-05-0-UI.s1 NIH_BMAP_Ret4_S2 Mus musculus cDNA clone UI-M-CG0p-bmo-e-05-0-UI 3'. /clone=UI-M-CG0p-bmo-e-05-0-UI /clone_end=3' /gb=BF461387 /gi=11530570 /ug=Mm.409729 /len=264
gnl|UG|Mm#S26687127	1.97	10.15	2.36521	2.34e-06	1.54e-05	Mus musculus NOD-derived CD11c +ve dendritic cells cDNA, RIKEN full-length enriched library, clone:F630220O08 product:sphingosine kinase 1, full insert sequence /cds=p(428,1576) /gb=AK155332 /gi=74199348 /ug=Mm.20944 /len=1858
gnl|UG|Mm#S10845780	1.97	10.15	2.36521	2.34e-06	1.54e-05	Mus musculus adult male cecum cDNA, RIKEN full-length enriched library, clone:9130401K15 product:serine (or cysteine) proteinase inhibitor, clade B (ovalbumin), member 6, full insert sequence /cds=p(69,539) /gb=AK033731 /gi=26329426 /ug=Mm.252210 /len=2201
gnl|UG|Mm#S9099388	9.46	48.66	2.36282	1.08e-13	2.02e-12	Mus musculus aspartate-beta-hydroxylase (Asph), transcript variant 1, mRNA /cds=p(217,2442) /gb=NM_023066 /gi=125628658 /ug=Mm.222206 /len=6652
gnl|UG|Mm#S8042029	13.41	68.97	2.36266	0	0	Mus musculus nidogen 1 (Nid1), mRNA /cds=p(101,3838) /gb=NM_010917 /gi=171543882 /ug=Mm.4691 /len=6046
gnl|UG|Mm#S10866642	10.84	55.64	2.35976	6.66e-15	1.5e-13	Mus musculus 0 day neonate thymus cDNA, RIKEN full-length enriched library, clone:A430066J11 product:RIKEN cDNA 2310047C21 gene, full insert sequence /gb=AK040124 /gi=26087639 /ug=Mm.61018 /len=3652
gnl|UG|Mm#S26701733	0.99	5.08	2.35933	0.000188087	0.000870981	Mus musculus 16 days embryo kidney cDNA, RIKEN full-length enriched library, clone:I920184K22 product:fucosyltransferase 10, full insert sequence /cds=p(449,1894) /gb=AK147136 /gi=74151166 /ug=Mm.334477 /len=3499
gnl|UG|Mm#S16760893	14.98	76.58	2.35393	0	0	Mus musculus arylsulfatase B (Arsb), mRNA /cds=p(100,1704) /gb=NM_009712 /gi=125656170 /ug=Mm.300178 /len=3989
gnl|UG|Mm#S9553109	5.72	29.2	2.35188	2.71e-11	3.24e-10	Mus musculus mRNA for transcription factor GATA-4, complete cds /cds=p(623,1951) /gb=AB075549 /gi=17402598 /ug=Mm.247669 /len=3404
gnl|UG|Mm#S9305461	2.96	15.02	2.34322	1.26e-07	9.87e-07	Mus musculus pellino 2 (Peli2), mRNA /cds=p(289,1548) /gb=NM_033602 /gi=118130804 /ug=Mm.296457 /len=5849
gnl|UG|Mm#S8761939	21.49	108.95	2.34193	0	0	Mus musculus DnaJ (Hsp40) homolog, subfamily B, member 1 (Dnajb1), mRNA /cds=p(158,1180) /gb=NM_018808 /gi=254939606 /ug=Mm.282092 /len=2284
gnl|UG|Mm#S8761977	2.17	11	2.34174	1.31e-06	8.96e-06	Mus musculus synaptotagmin XI (Syt11), mRNA /cds=p(276,1568) /gb=NM_018804 /gi=124378013 /ug=Mm.379376 /len=4585
gnl|UG|Mm#S10872034	3.55	17.98	2.3405	2.11e-08	1.82e-07	Mus musculus 13 days embryo male testis cDNA, RIKEN full-length enriched library, clone:6030402G23 product:unclassifiable, full insert sequence /gb=AK031289 /gi=26082247 /ug=Mm.460675 /len=3787
gnl|UG|Mm#S8040155	1.38	6.98	2.33856	2.12e-05	0.000118845	Mus musculus phosphatidylinositol 3-kinase catalytic delta polypeptide (Pik3cd), transcript variant 4, mRNA /cds=p(481,3615) /gb=NM_008840 /gi=255708435 /ug=Mm.229108 /len=5102
gnl|UG|Mm#S11079688	1.38	6.98	2.33856	2.12e-05	0.00011881	PREDICTED: Mus musculus gene model 22, (NCBI) (Gm22), mRNA /cds=p(1,10902) /gb=XM_111398 /gi=94383858 /ug=Mm.102191 /len=12188
gnl|UG|Mm#S8326070	1.38	6.98	2.33856	2.12e-05	0.000118775	BB216614 RIKEN full-length enriched, adult male aorta and vein Mus musculus cDNA clone A530033P13 3'. /clone=A530033P13 /clone_end=3' /gb=BB216614 /gi=16353118 /ug=Mm.461759 /len=707
gnl|UG|Mm#S26694580	7.29	36.81	2.33611	3.84e-13	6.01e-12	Mus musculus osteoclast-like cell cDNA, RIKEN full-length enriched library, clone:I420003L14 product:phosphatidic acid phosphatase type 2B, full insert sequence /cds=p(565,1503) /gb=AK159136 /gi=74186789 /ug=Mm.348326 /len=3240
gnl|UG|Mm#S10858005	2.56	12.91	2.33427	4.08e-07	2.98e-06	Mus musculus 2 days pregnant adult female ovary cDNA, RIKEN full-length enriched library, clone:E330014M07 product:unclassifiable, full insert sequence /gb=AK054319 /gi=26096310 /ug=Mm.444516 /len=1533
gnl|UG|Mm#S14294190	9.46	47.6	2.33105	1.08e-13	2.03e-12	AGENCOURT_11288799 NIH_MGC_135 Mus musculus cDNA clone IMAGE:30140021 5', mRNA sequence /clone=IMAGE:30140021 /clone_end=5' /gb=CB205044 /gi=28243054 /ti=174064266 /ug=Mm.393448 /len=913
gnl|UG|Mm#S15645434	1.77	8.89	2.32843	4.57e-06	2.87e-05	Mus musculus zinc finger protein 449 (Zfp449), mRNA /cds=p(133,1689) /gb=NM_030139 /gi=162135963 /ug=Mm.207345 /len=3756
gnl|UG|Mm#S8072232	1.18	5.92	2.32681	6.99e-05	0.000355318	L0217H10-3 NIA Mouse Newborn Ovary cDNA Library Mus musculus cDNA clone L0217H10 3', mRNA sequence /clone=L0217H10 /clone_end=3' /gb=AW552816 /gi=31568353 /ug=Mm.401654 /len=634
gnl|UG|Mm#S8039653	5.91	29.62	2.32534	1.49e-11	1.82e-10	Mus musculus T-box 15 (Tbx15), mRNA /cds=p(122,1930) /gb=NM_009323 /gi=124286801 /ug=Mm.88761 /len=3585
gnl|UG|Mm#S8762749	18.34	91.61	2.32051	2e-14	4.36e-13	Mus musculus carbohydrate sulfotransferase 11 (Chst11), mRNA /cds=p(369,1427) /gb=NM_021439 /gi=76559941 /ug=Mm.360747 /len=5532
gnl|UG|Mm#S18344692	34.11	170.31	2.3199	3.55e-13	5.6e-12	Mus musculus transforming acidic coiled-coil containing protein 1 long isoform (Tacc1) mRNA, complete cds /cds=p(166,2490) /gb=AY177413 /gi=37729621 /ug=Mm.308452 /len=7712
gnl|UG|Mm#S53258053	9.07	45.27	2.31938	8.24e-14	1.58e-12	Mus musculus family with sequence similarity 101, member B (Fam101b), mRNA /cds=p(146,796) /gb=NM_029658 /gi=268370104 /ug=Mm.34131 /len=3533
gnl|UG|Mm#S9078151	1.58	7.83	2.30909	9.96e-06	5.96e-05	Mus musculus 10, 11 days embryo whole body cDNA, RIKEN full-length enriched library, clone:2810434I23 product:kinase interacting protein 2, full insert sequence /cds=p(171,734) /gb=AK013240 /gi=12850480 /ug=Mm.42192 /len=1401
gnl|UG|Mm#S9875559	1.58	7.83	2.30909	9.96e-06	5.96e-05	Mus musculus, clone IMAGE:3978924, mRNA /gb=BC033462 /gi=23271040 /ug=Mm.386573 /len=1367
gnl|UG|Mm#S8041421	1.97	9.73	2.30424	2.47e-06	1.62e-05	Mus musculus complexin 2 (Cplx2), mRNA /cds=p(316,720) /gb=NM_009946 /gi=84370333 /ug=Mm.268902 /len=4925
gnl|UG|Mm#S53181531	7.29	35.97	2.3028	3.84e-13	6.01e-12	Mus musculus DNA segment, Chr 14, ERATO Doi 668, expressed (D14Ertd668e), transcript variant 2, mRNA /cds=p(82,1044) /gb=NM_001164324 /gi=256223152 /ug=Mm.479285 /len=2696
gnl|UG|Mm#S8040366	6.11	30.04	2.29764	8.29e-12	1.04e-10	Mus musculus fibulin 2 (Fbln2), transcript variant 1, mRNA /cds=p(151,3816) /gb=NM_007992 /gi=124517703 /ug=Mm.249146 /len=4477
gnl|UG|Mm#S26671718	4.14	20.31	2.29449	3.45e-09	3.29e-08	Mus musculus 2 days neonate sympathetic ganglion cDNA, RIKEN full-length enriched library, clone:7120467G07 product:unclassifiable, full insert sequence /gb=AK148950 /gi=74223699 /ug=Mm.428551 /len=1713
gnl|UG|Mm#S8761994	4.14	20.31	2.29449	3.45e-09	3.28e-08	Mus musculus G protein-coupled receptor kinase 5 (Grk5), mRNA /cds=p(832,2604) /gb=NM_018869 /gi=159032058 /ug=Mm.279400 /len=3182
gnl|UG|Mm#S26687690	4.53	22.21	2.29363	1.03e-09	1.05e-08	Mus musculus osteoclast-like cell cDNA, RIKEN full-length enriched library, clone:I420029E17 product:similar to Brain mitochondrial carrier protein-1 (BMCP-1) (Mitochondrial uncoupling protein 5) (UCP 5) (Solute carrier family 25, member 14) (UNQ791/ ... /cds=p(179,1054) /gb=AK159732 /gi=74198317 /ug=Mm.46067 /len=2632
gnl|UG|Mm#S10836454	29.97	146.19	2.28625	1.72e-13	3.03e-12	Mus musculus adult male aorta and vein cDNA, RIKEN full-length enriched library, clone:A530003B02 product:peptidylprolyl isomerase C-associated protein, full insert sequence /cds=p(198,1931) /gb=AK079915 /gi=26348284 /ug=Mm.3152 /len=2200
gnl|UG|Mm#S34327301	2.17	10.58	2.28557	1.35e-06	9.24e-06	Mus musculus RIKEN cDNA 4831426I19 gene (4831426I19Rik), transcript variant 1, mRNA /cds=p(293,3220) /gb=NM_001042699 /gi=111607452 /ug=Mm.212688 /len=5436
gnl|UG|Mm#S10846951	6.11	29.62	2.27733	8.29e-12	1.04e-10	Mus musculus 13 days embryo forelimb cDNA, RIKEN full-length enriched library, clone:5930415J11 product:vesicle-associated membrane protein 4, full insert sequence /cds=p(108,533) /gb=AK031151 /gi=26327074 /ug=Mm.10699 /len=2534
gnl|UG|Mm#S52734472	2.76	13.33	2.27194	2.28e-07	1.73e-06	Mus musculus leucine rich repeat and coiled-coil domain containing 1 (Lrrcc1), transcript variant 1, mRNA /cds=p(147,3227) /gb=NM_001163579 /gi=254675307 /ug=Mm.257449 /len=5675
gnl|UG|Mm#S11105164	9.86	47.6	2.2713	4.93e-14	9.94e-13	Mus musculus phospholipase C, delta 1, mRNA (cDNA clone MGC:18330 IMAGE:4241580), complete cds /cds=p(66,1577) /gb=BC015249 /gi=15929626 /ug=Mm.23963 /len=2674
gnl|UG|Mm#S21114331	4.34	20.94	2.27049	1.88e-09	1.86e-08	BP763078 mouse (C57BL/6) pancreatic islet library with recombination-based method Mus musculus cDNA clone mic19084 3', mRNA sequence /clone=mic19084 /clone_end=3' /gb=BP763078 /gi=50221776 /ug=Mm.393516 /len=576
gnl|UG|Mm#S17093407	2.37	11.42	2.2686	7.48e-07	5.27e-06	Mus musculus melanoma antigen, family E, 1, mRNA (cDNA clone MGC:69784 IMAGE:6812964), complete cds /cds=p(216,2972) /gb=BC059039 /gi=37590211 /ug=Mm.24341 /len=3532
gnl|UG|Mm#S29935277	4.14	19.89	2.26434	3.45e-09	3.28e-08	Mus musculus ATPase, class VI, type 11C (Atp11c), transcript variant 1, mRNA /cds=p(151,3540) /gb=NM_001037863 /gi=83745136 /ug=Mm.327798 /len=6070
gnl|UG|Mm#S15645712	3.35	16.08	2.26303	3.83e-08	3.21e-07	Mus musculus nucleoporin 153 (Nup153), mRNA /cds=p(377,4765) /gb=NM_175749 /gi=254588101 /ug=Mm.255398 /len=6021
gnl|UG|Mm#S7116632	7.89	37.87	2.26296	1.61e-13	2.86e-12	Mus musculus TDAG51 (TDAG51) mRNA, complete cds /cds=p(552,1337) /gb=U44088 /gi=1469399 /ug=Mm.3117 /len=1954
gnl|UG|Mm#S17093250	3.75	17.98	2.26143	1.15e-08	1.04e-07	Mus musculus spire homolog 1 (Drosophila) (Spire1), transcript variant 1, mRNA /cds=p(20,1951) /gb=NM_194355 /gi=116686104 /ug=Mm.208723 /len=5033
gnl|UG|Mm#S15343071	5.52	26.44	2.25998	4.94e-11	5.77e-10	Mus musculus protocadherin 18, mRNA (cDNA clone MGC:59619 IMAGE:6512513), complete cds /cds=p(417,3821) /gb=BC052198 /gi=30354447 /ug=Mm.87246 /len=5280
gnl|UG|Mm#S10871463	1.77	8.46	2.25691	5.71e-06	3.55e-05	Mus musculus adult male olfactory brain cDNA, RIKEN full-length enriched library, clone:6430535G01 product:RIKEN cDNA 3110009G03 gene, full insert sequence /gb=AK032390 /gi=26082818 /ug=Mm.277552 /len=3424
gnl|UG|Mm#S15058344	6.31	30.04	2.25117	4.66e-12	6.05e-11	Mus musculus RIKEN cDNA 1110067D22 gene (1110067D22Rik), mRNA /cds=p(100,618) /gb=NM_173752 /gi=158534081 /ug=Mm.76694 /len=3635
gnl|UG|Mm#S53181546	3.75	17.77	2.24448	1.15e-08	1.04e-07	Mus musculus centrosomal protein 350 (Cep350), mRNA /cds=p(421,9708) /gb=NM_001039184 /gi=255982599 /ug=Mm.260247 /len=13307
gnl|UG|Mm#S8082215	12.62	59.66	2.24105	0	0	Mus musculus transcription factor 4 (Tcf4), transcript variant 1, mRNA /cds=p(555,2567) /gb=NM_013685 /gi=145386571 /ug=Mm.4269 /len=7462
gnl|UG|Mm#S21278102	2.56	12.06	2.23601	4.19e-07	3.06e-06	Mus musculus premature mRNA for mKIAA0199 protein /gb=AK172912 /gi=50510408 /ug=Mm.288741 /len=4982
gnl|UG|Mm#S23258529	3.15	14.81	2.23315	6.98e-08	5.66e-07	Mus musculus cDNA clone IMAGE:30626734, containing frame-shift errors /gb=BC089461 /gi=58476133 /ug=Mm.311918 /len=2057
gnl|UG|Mm#S8539569	3.15	14.81	2.23315	6.98e-08	5.65e-07	Mus musculus S-adenosylhomocysteine hydrolase (Ahcy), mRNA /cds=p(106,1404) /gb=NM_016661 /gi=262263371 /ug=Mm.371964 /len=2560
gnl|UG|Mm#S22186178	9.27	43.37	2.22606	0	0	Mus musculus nucleosome binding protein 1, mRNA (cDNA clone MGC:103386 IMAGE:6518798), complete cds /cds=p(77,1297) /gb=BC083087 /gi=52789485 /ug=Mm.298443 /len=1937
gnl|UG|Mm#S14954880	1.18	5.5	2.22064	0.000168807	0.000787984	AGENCOURT_13004275 NIH_MGC_136 Mus musculus cDNA clone IMAGE:30294868 5', mRNA sequence /clone=IMAGE:30294868 /clone_end=5' /gb=CB575032 /gi=29494562 /ti=196943084 /ug=Mm.479602 /len=976
gnl|UG|Mm#S8762192	1.77	8.25	2.22064	6.94e-06	4.26e-05	Mus musculus family with sequence similarity 69, member B (Fam69b), mRNA /cds=p(181,1476) /gb=NM_019833 /gi=157951593 /ug=Mm.279863 /len=1636
gnl|UG|Mm#S9105008	56.39	262.33	2.21787	1.75e-13	3.08e-12	Mus musculus nudix (nucleoside diphosphate linked moiety X)-type motif 4 (Nudt4), mRNA /cds=p(411,950) /gb=NM_027722 /gi=169808396 /ug=Mm.24397 /len=3231
gnl|UG|Mm#S16905527	10.84	50.35	2.21563	6.66e-15	1.5e-13	Mus musculus homeobox B9 (Hoxb9), mRNA /cds=p(213,965) /gb=NM_008270 /gi=113680759 /ug=Mm.258271 /len=2711
gnl|UG|Mm#S9732978	2.37	11	2.21454	7.88e-07	5.55e-06	Mus musculus RAS p21 protein activator 1 (Rasa1), mRNA /cds=p(580,3696) /gb=NM_145452 /gi=164663772 /ug=Mm.259653 /len=5101
gnl|UG|Mm#S8120774	1.97	9.1	2.20767	3.24e-06	2.09e-05	BB016232 RIKEN full-length enriched, adult male testis (DH10B) Mus musculus cDNA clone 4930558F02 3'. /clone=4930558F02 /clone_end=3' /gb=BB016232 /gi=8187285 /ug=Mm.402029 /len=249
gnl|UG|Mm#S11103574	1.97	9.1	2.20767	3.24e-06	2.09e-05	Mus musculus proteasome (prosome, macropain) subunit, beta type 9 (large multifunctional peptidase 2), mRNA (cDNA clone IMAGE:5322977), with apparent retained intron /gb=BC032210 /gi=22749584 /ug=Mm.390983 /len=2900
gnl|UG|Mm#S8738392	1.38	6.35	2.20209	5.96e-05	0.000307163	uv65a09.x1 Soares mouse 3NbMS Mus musculus cDNA clone IMAGE:3412024 3'. /clone=IMAGE:3412024 /clone_end=3' /gb=BE691661 /gi=10079285 /ti=142140305 /ug=Mm.407314 /len=539
gnl|UG|Mm#S26692398	2.96	13.54	2.19356	1.28e-07	1e-06	Mus musculus 7 days embryo whole body cDNA, RIKEN full-length enriched library, clone:C430023D03 product:MAP kinase-interacting serine/threonine kinase 1, full insert sequence /gb=AK141298 /gi=74190068 /ug=Mm.209327 /len=4358
gnl|UG|Mm#S8041107	6.11	27.93	2.19257	8.29e-12	1.04e-10	Mus musculus collagen, type XII, alpha 1 (Col12a1), mRNA /cds=p(296,9481) /gb=NM_007730 /gi=111074528 /ug=Mm.3819 /len=11659
gnl|UG|Mm#S15645405	1.77	8.04	2.18345	9.02e-06	5.43e-05	Mus musculus DEAH (Asp-Glu-Ala-His) box polypeptide 36 (Dhx36), mRNA /cds=p(50,3055) /gb=NM_028136 /gi=240848572 /ug=Mm.224233 /len=4975
gnl|UG|Mm#S9104496	1.77	8.04	2.18345	9.02e-06	5.43e-05	Mus musculus adenosine deaminase, tRNA-specific 2, TAD2 homolog (S. cerevisiae) (Adat2), mRNA /cds=p(360,935) /gb=NM_025748 /gi=160358344 /ug=Mm.331841 /len=1453
gnl|UG|Mm#S9104481	18.93	85.47	2.17474	0	0	Mus musculus RIKEN cDNA 4921524J17 gene (4921524J17Rik), transcript variant 1, mRNA /cds=p(118,582) /gb=NM_025722 /gi=270483802 /ug=Mm.272748 /len=1595
gnl|UG|Mm#S26694179	3.94	17.77	2.17318	6.33e-09	5.85e-08	Mus musculus adult male olfactory brain cDNA, RIKEN full-length enriched library, clone:6430590A15 product:UMP-CMP kinase (EC 2.7.4.14) (Cytidylate kinase) (Deoxycytidylate kinase) (Cytidine monophosphate kinase) homolog [Mus musculus], full insert s ... /gb=AK161967 /gi=74187354 /ug=Mm.294159 /len=2729
gnl|UG|Mm#S9815546	17.74	79.55	2.16486	0	0	Mus musculus protein O-linked mannose beta1,2-N-acetylglucosaminyltransferase (Pomgnt1), transcript variant 1, mRNA /cds=p(160,2142) /gb=NM_026651 /gi=225543555 /ug=Mm.196045 /len=2736
gnl|UG|Mm#S8762838	18.14	81.24	2.16302	0	0	Mus musculus poly(rC) binding protein 4 (Pcbp4), mRNA /cds=p(216,1427) /gb=NM_021567 /gi=227497227 /ug=Mm.286394 /len=2080
gnl|UG|Mm#S36662617	3.75	16.71	2.15575	1.16e-08	1.04e-07	Mus musculus RIKEN cDNA 2010317E24 gene (2010317E24Rik), mRNA /cds=p(111,1388) /gb=NM_001081085 /gi=124487324 /ug=Mm.250293 /len=3121
gnl|UG|Mm#S9655572	3.75	16.71	2.15575	1.16e-08	1.04e-07	UI-M-BZ1-bje-d-05-0-UI.r1 NIH_BMAP_MHI2_S1 Mus musculus cDNA clone UI-M-BZ1-bje-d-05-0-UI 5', mRNA sequence /clone=UI-M-BZ1-bje-d-05-0-UI /clone_end=5' /gb=BM941131 /gi=19400283 /ti=158618041 /ug=Mm.409347 /len=391
gnl|UG|Mm#S9640378	5.32	23.69	2.15478	9.04e-11	1.03e-09	Mus musculus rho/rac guanine nucleotide exchange factor (GEF) 18 (Arhgef18), mRNA /cds=p(170,3235) /gb=NM_133962 /gi=41056260 /ug=Mm.170461 /len=5300
gnl|UG|Mm#S15343119	6.51	28.98	2.15433	2.66e-12	3.56e-11	Mus musculus G protein-coupled receptor 176, mRNA (cDNA clone MGC:62396 IMAGE:5702597), complete cds /cds=p(125,1672) /gb=BC052037 /gi=30354208 /ug=Mm.70979 /len=3813
gnl|UG|Mm#S7832323	28.19	125.45	2.15386	0	0	AV226481 RIKEN full-length enriched, 13 days embryo Mus musculus cDNA clone 3930402L02 3' similar to AF017152 Mus musculus Shc binding protein (mPAL) mRNA. /clone=3930402L02 /clone_end=3' /gb=AV226481 /gi=6177810 /ug=Mm.398515 /len=293
gnl|UG|Mm#S9649965	1.38	6.14	2.15357	9.33e-05	0.000462715	UI-M-BH3-aro-e-11-0-UI.r1 NIH_BMAP_M_S4 Mus musculus cDNA clone UI-M-BH3-aro-e-11-0-UI 5', mRNA sequence /clone=UI-M-BH3-aro-e-11-0-UI /clone_end=5' /gb=BM935524 /gi=19394676 /ti=158621799 /ug=Mm.474096 /len=514
gnl|UG|Mm#S8183659	1.38	6.14	2.15357	9.33e-05	0.000462595	ug60h10.y1 Soares_mammary_gland_NMLMG Mus musculus cDNA clone IMAGE:1546819 5'. /clone=IMAGE:1546819 /clone_end=5' /gb=BE137212 /gi=8599712 /ti=94485006 /ug=Mm.402681 /len=383
gnl|UG|Mm#S14814392	1.38	6.14	2.15357	9.33e-05	0.000462476	Mus musculus mRNA for mKIAA1621 protein /cds=p(332,2764) /gb=AK122533 /gi=28972797 /ug=Mm.87553 /len=4661
gnl|UG|Mm#S10836012	8.28	36.81	2.1524	1.22e-13	2.25e-12	Mus musculus 16 days embryo head cDNA, RIKEN full-length enriched library, clone:C130019C17 product:CDC23 (cell division cycle 23, yeast, homolog), full insert sequence /cds=p(31,1824) /gb=AK081461 /gi=26349168 /ug=Mm.196638 /len=4136
gnl|UG|Mm#S37371272	2.96	13.12	2.1481	1.32e-07	1.03e-06	Mus musculus splicing factor, arginine/serine-rich 17b (Sfrs17b), mRNA /cds=p(484,3363) /gb=NM_001081956 /gi=126432545 /ug=Mm.116704 /len=6153
gnl|UG|Mm#S11829322	2.96	13.12	2.1481	1.32e-07	1.03e-06	Mus musculus phosphoglucomutase 2-like 1 (Pgm2l1), mRNA /cds=p(318,2183) /gb=NM_027629 /gi=157909827 /ug=Mm.440524 /len=8641
gnl|UG|Mm#S17873030	42.98	190.4	2.1473	2.42e-14	5.21e-13	Mus musculus nucleus accumbens associated 1, BEN and BTB (POZ) domain containing, mRNA (cDNA clone MGC:65691 IMAGE:6850337), complete cds /cds=p(197,1741) /gb=BC054800 /gi=38614092 /ug=Mm.289698 /len=4332
gnl|UG|Mm#S36662589	1.77	7.83	2.14526	1.25e-05	7.35e-05	Mus musculus breast cancer 2 (Brca2), transcript variant 1, mRNA /cds=p(500,10489) /gb=NM_001081001 /gi=124487408 /ug=Mm.236256 /len=10743
gnl|UG|Mm#S9707031	4.93	21.79	2.14401	3.04e-10	3.28e-09	Mus musculus RIKEN cDNA 9030624J02 gene (9030624J02Rik), mRNA /cds=p(405,3380) /gb=NM_027815 /gi=270047484 /ug=Mm.213298 /len=3578
gnl|UG|Mm#S10866178	5.13	22.64	2.14184	1.66e-10	1.84e-09	Mus musculus adult male aorta and vein cDNA, RIKEN full-length enriched library, clone:A530029P05 product:unclassifiable, full insert sequence /gb=AK040843 /gi=26088103 /ug=Mm.24681 /len=1321
gnl|UG|Mm#S10853460	8.87	39.14	2.14164	4.31e-14	8.83e-13	Mus musculus 0 day neonate cerebellum cDNA, RIKEN full-length enriched library, clone:C230098J04 product:RAS-RELATED PROTEIN RAB-6B homolog [Homo sapiens], full insert sequence /gb=AK082732 /gi=26100864 /ug=Mm.335395 /len=4858
gnl|UG|Mm#S10828754	3.55	15.66	2.14119	2.13e-08	1.84e-07	Mus musculus Rho guanine nucleotide exchange factor (GEF) 10-like (Arhgef10l), transcript variant 1, mRNA /cds=p(167,3994) /gb=NM_172415 /gi=163310758 /ug=Mm.29329 /len=4525
gnl|UG|Mm#S9630618	1.97	8.67	2.13784	5.06e-06	3.16e-05	Mus musculus, clone IMAGE:3983419, mRNA /gb=BC019955 /gi=18044785 /ug=Mm.392140 /len=1259
gnl|UG|Mm#S26186333	1.97	8.67	2.13784	5.06e-06	3.16e-05	Mus musculus LON peptidase N-terminal domain and ring finger 3 (Lonrf3), mRNA /cds=p(172,2433) /gb=NM_028894 /gi=71043954 /ug=Mm.327654 /len=7392
gnl|UG|Mm#S8761917	34.9	153.17	2.13383	0	0	Mus musculus ATPase, H+ transporting, lysosomal accessory protein 1 (Atp6ap1), mRNA /cds=p(83,1474) /gb=NM_018794 /gi=262073039 /ug=Mm.477757 /len=2189
gnl|UG|Mm#S8388819	4.34	19.04	2.13327	1.89e-09	1.86e-08	BB277672 RIKEN full-length enriched, adult retina Mus musculus cDNA clone A930006K13 3'. /clone=A930006K13 /clone_end=3' /gb=BB277672 /gi=15410952 /ug=Mm.462245 /len=684
gnl|UG|Mm#S9516859	2.56	11.21	2.13057	5.06e-07	3.65e-06	BB832752 RIKEN full-length enriched, mammary gland RCB-0527 Jyg-MC(B) cDNA Mus musculus cDNA clone G930023J15 3', mRNA sequence /clone=G930023J15 /clone_end=3' /gb=BB832752 /gi=17010995 /ug=Mm.214070 /len=444
gnl|UG|Mm#S16591976	2.37	10.37	2.12946	1.03e-06	7.11e-06	Mus musculus premature mRNA for mKIAA1423 protein /gb=AK122507 /gi=28972745 /ug=Mm.381893 /len=5665
gnl|UG|Mm#S9875138	7.69	33.64	2.12912	2.01e-13	3.47e-12	Mus musculus mixed lineage kinase domain-like, mRNA (cDNA clone MGC:38580 IMAGE:5354568), complete cds /cds=p(368,1762) /gb=BC023755 /gi=23274128 /ug=Mm.207971 /len=2020
gnl|UG|Mm#S8602768	12.22	53.1	2.11947	0	0	Mus musculus regulator of steroidogenic factor-1 mRNA, complete cds /cds=p(148,2625) /gb=AF220454 /gi=8547222 /ug=Mm.272826 /len=2910
gnl|UG|Mm#S21988988	21.49	93.3	2.11821	0	0	Mus musculus RAB11 family interacting protein 5 (class I) (Rab11fip5), transcript variant 1, mRNA /cds=p(107,4063) /gb=NM_001003955 /gi=55743141 /ug=Mm.220334 /len=6156
gnl|UG|Mm#S30405251	8.48	36.81	2.11796	1.28e-13	2.36e-12	Mus musculus Ral GTPase activating protein, alpha subunit 2 (catalytic) (Ralgapa2), mRNA /cds=p(106,5838) /gb=NM_001033348 /gi=158187504 /ug=Mm.222310 /len=9633
gnl|UG|Mm#S10557940	5.32	23.06	2.11589	9.04e-11	1.03e-09	BY555399 RIKEN full-length enriched, B6-derived CD11 +ve dendritic cells Mus musculus cDNA clone F730310A06 3', mRNA sequence /clone=F730310A06 /clone_end=3' /gb=BY555399 /gi=26889778 /ug=Mm.416262 /len=477
gnl|UG|Mm#S10841218	19.12	82.72	2.11315	4.13e-14	8.49e-13	Mus musculus 10 days neonate cerebellum cDNA, RIKEN full-length enriched library, clone:B930045P16 product:hypothetical protein, full insert sequence /cds=p(68,1177) /gb=AK047287 /gi=26338689 /ug=Mm.278085 /len=2822
gnl|UG|Mm#S8711283	38.45	165.65	2.10708	1.54e-13	2.77e-12	ut99d03.y2 Soares_mammary_gland_NMLMG Mus musculus cDNA clone IMAGE:3370565 5' similar to gb:S45630 ALPHA CRYSTALLIN B CHAIN (HUMAN); gb:M63170 Mouse alpha-B crystallin mRNA (MOUSE);. /clone=IMAGE:3370565 /clone_end=5' /gb=BE625806 /gi=9906222 /ti=114461809 /ug=Mm.468789 /len=530
gnl|UG|Mm#S21277679	2.56	11	2.10329	5.73e-07	4.1e-06	Mus musculus mRNA for mKIAA1150 protein /cds=p(1,1112) /gb=AK173113 /gi=50510810 /ug=Mm.270999 /len=4681
gnl|UG|Mm#S10828907	1.97	8.46	2.10246	6.97e-06	4.27e-05	Mus musculus dynein cytoplasmic 2 heavy chain 1 (Dync2h1), mRNA /cds=p(90,13010) /gb=NM_029851 /gi=72534791 /ug=Mm.237596 /len=13972
gnl|UG|Mm#S15343955	2.76	11.85	2.10215	2.82e-07	2.11e-06	Mus musculus sulfite oxidase (Suox), nuclear gene encoding mitochondrial protein, mRNA /cds=p(79,1719) /gb=NM_173733 /gi=211971064 /ug=Mm.23352 /len=2349
gnl|UG|Mm#S9915025	6.11	26.23	2.10197	8.29e-12	1.04e-10	Mus musculus family with sequence similarity 149, member A (Fam149a), mRNA /cds=p(532,2895) /gb=NM_153535 /gi=144922688 /ug=Mm.51259 /len=5479
gnl|UG|Mm#S17053336	6.9	29.62	2.1019	9.24e-13	1.32e-11	Mus musculus mRNA for mKIAA1633 protein /cds=p(1,5569) /gb=AK129411 /gi=37360485 /ug=Mm.379344 /len=5603
gnl|UG|Mm#S15846698	1.38	5.92	2.10093	0.000149947	0.000710332	Mus musculus musculoskeletal, embryonic nuclear protein 1 (Mustn1), mRNA /cds=p(351,599) /gb=NM_181390 /gi=157909834 /ug=Mm.220895 /len=1194
gnl|UG|Mm#S26687187	1.38	5.92	2.10093	0.000149947	0.000710156	Mus musculus NOD-derived CD11c +ve dendritic cells cDNA, RIKEN full-length enriched library, clone:F630213A22 product:Calcipressin 3 (Down syndrome candidate region 1-like protein 2) (Myocyte-enriched calcineurin interacting protein 3) (MCIP3), full ... /cds=p(233,952) /gb=AK155270 /gi=74199245 /ug=Mm.331970 /len=5063
gnl|UG|Mm#S32797836	1.58	6.77	2.09923	5.14e-05	0.000269128	PREDICTED: Mus musculus predicted gene, EG667705 (EG667705), mRNA /cds=p(76,438) /gb=XM_991961 /gi=94374169 /ug=Mm.376656 /len=1268
gnl|UG|Mm#S26695704	1.58	6.77	2.09923	5.14e-05	0.000269055	Mus musculus blastocyst blastocyst cDNA, RIKEN full-length enriched library, clone:I1C0020F21 product:hypothetical protein, full insert sequence /gb=AK166883 /gi=74184953 /ug=Mm.256131 /len=3732
gnl|UG|Mm#S8041446	2.37	10.15	2.09852	1.23e-06	8.45e-06	Mus musculus CAP-GLY domain containing linker protein 2 (Clip2), transcript variant 1, mRNA /cds=p(457,3600) /gb=NM_009990 /gi=85662409 /ug=Mm.255138 /len=4995
gnl|UG|Mm#S9732851	18.73	80.18	2.09789	0	0	Mus musculus caldesmon 1 (Cald1), mRNA /cds=p(202,1794) /gb=NM_145575 /gi=156447035 /ug=Mm.308134 /len=4035
gnl|UG|Mm#S9108618	21.49	91.61	2.09184	0	0	Mus musculus insulin degrading enzyme (Ide), mRNA /cds=p(44,3103) /gb=NM_031156 /gi=121583921 /ug=Mm.28366 /len=5104
gnl|UG|Mm#S21277894	6.31	26.87	2.09028	4.66e-12	6.05e-11	Mus musculus mRNA for mKIAA0730 protein /cds=p(1,3076) /gb=AK173011 /gi=50510606 /ug=Mm.440703 /len=4319
gnl|UG|Mm#S7356594	5.52	23.48	2.08869	4.94e-11	5.77e-10	C77271 Mouse 3.5-dpc blastocyst cDNA Mus musculus cDNA clone J0028C12 3' similar to Mouse mRNA for topoisomerase-inhibitor suppressed. /clone=J0028C12 /clone_end=3' /gb=C77271 /gi=2517601 /ug=Mm.309133 /len=579
gnl|UG|Mm#S26706010	4.53	19.25	2.08728	1.03e-09	1.05e-08	Mus musculus adult retina cDNA, RIKEN full-length enriched library, clone:A930023B20 product:seven in absentia 2, full insert sequence /cds=p(589,1566) /gb=AK149316 /gi=74143467 /ug=Mm.2847 /len=2516
gnl|UG|Mm#S8042737	4.53	19.25	2.08728	1.03e-09	1.05e-08	Mus musculus proteasome (prosome, macropain) subunit, beta type 8 (large multifunctional peptidase 7) (Psmb8), mRNA /cds=p(205,1035) /gb=NM_010724 /gi=158303321 /ug=Mm.180191 /len=1223
gnl|UG|Mm#S26669860	4.14	17.56	2.08459	3.49e-09	3.32e-08	Mus musculus 2 days pregnant adult female oviduct cDNA, RIKEN full-length enriched library, clone:E230024K11 product:unclassifiable, full insert sequence /gb=AK143266 /gi=74226321 /ug=Mm.38384 /len=4003
gnl|UG|Mm#S14812586	3.75	15.87	2.08134	1.19e-08	1.06e-07	Mus musculus protein kinase N1 (Pkn1), mRNA /cds=p(140,2980) /gb=NM_177262 /gi=32813438 /ug=Mm.213000 /len=3124
gnl|UG|Mm#S9706173	14	59.24	2.08114	0	0	Mus musculus solute carrier family 39 (metal ion transporter), member 6 (Slc39a6), mRNA /cds=p(541,2838) /gb=NM_139143 /gi=156105682 /ug=Mm.21688 /len=3905
gnl|UG|Mm#S9099580	2.76	11.64	2.07635	3.18e-07	2.37e-06	Mus musculus solute carrier family 29 (nucleoside transporters), member 3 (Slc29a3), mRNA /cds=p(49,1476) /gb=NM_023596 /gi=110347496 /ug=Mm.284462 /len=5240
gnl|UG|Mm#S17821243	5.32	22.43	2.07593	9.05e-11	1.03e-09	Mus musculus expressed sequence AI480653 (AI480653), mRNA /cds=p(98,1276) /gb=NM_198626 /gi=256355175 /ug=Mm.286693 /len=3111
gnl|UG|Mm#S10839220	8.48	35.75	2.07581	1.28e-13	2.36e-12	Mus musculus 13 days embryo lung cDNA, RIKEN full-length enriched library, clone:D430035I09 product:sorting nexin 7, full insert sequence /cds=p(163,1326) /gb=AK052487 /gi=26342714 /ug=Mm.33824 /len=2130
gnl|UG|Mm#S8040495	2.56	10.79	2.07548	6.85e-07	4.86e-06	Mus musculus GLI-Kruppel family member GLI3 (Gli3), mRNA /cds=p(432,5183) /gb=NM_008130 /gi=120953172 /ug=Mm.5098 /len=8428
gnl|UG|Mm#S10833140	24.25	102.18	2.07506	0	0	Mus musculus RCB-0035 WEHI-3 cDNA, RIKEN full-length enriched library, clone:G430132D13 product:similar to myeloid differentiation primary response gene 88, full insert sequence /cds=p(45,533) /gb=AK090107 /gi=26354938 /ug=Mm.213003 /len=2462
gnl|UG|Mm#S26698215	5.13	21.58	2.07266	1.66e-10	1.84e-09	Mus musculus cDNA, RIKEN full-length enriched library, clone:M5C1005I23 product:tripartite motif protein 2, full insert sequence /cds=p(412,2646) /gb=AK147275 /gi=74181084 /ug=Mm.44876 /len=7302
gnl|UG|Mm#S8039634	9.07	38.08	2.06986	8.24e-14	1.58e-12	Mus musculus SWA-70 protein (Swap70), mRNA /cds=p(109,1866) /gb=NM_009302 /gi=228008362 /ug=Mm.334144 /len=4056
gnl|UG|Mm#S7131814	94.83	397.73	2.06837	5.15e-13	7.78e-12	mb96c11.r1 Soares mouse p3NMF19.5 Mus musculus cDNA clone IMAGE:337268 5' similar to SW:L10K_RAT Q05310 LEYDIG CELL TUMOR 10 KD PROTEIN. [1] ;. /clone=IMAGE:337268 /clone_end=5' /gb=W29163 /gi=1309515 /ti=57136797 /ug=Mm.200723 /len=1045
gnl|UG|Mm#S9831583	2.37	9.94	2.06836	1.57e-06	1.07e-05	Mus musculus FYVE and coiled-coil domain containing 1 (Fyco1), transcript variant 1, mRNA /cds=p(462,4778) /gb=NM_148925 /gi=159131875 /ug=Mm.252941 /len=7942
gnl|UG|Mm#S8041361	2.37	9.94	2.06836	1.57e-06	1.06e-05	Mus musculus cadherin 11 (Cdh11), mRNA /cds=p(507,2897) /gb=NM_009866 /gi=114687887 /ug=Mm.1571 /len=4216
gnl|UG|Mm#S17520491	10.25	42.95	2.06703	7.15e-14	1.4e-12	Mus musculus interleukin 17 receptor, mRNA (cDNA clone IMAGE:6842802) /gb=BC060219 /gi=37805161 /ug=Mm.4481 /len=4928
gnl|UG|Mm#S42501736	6.31	26.44	2.06701	4.66e-12	6.05e-11	Mus musculus neural cell adhesion molecule 1 (Ncam1), transcript variant 3, mRNA /cds=p(341,3688) /gb=NM_001113204 /gi=164448631 /ug=Mm.4974 /len=6993
gnl|UG|Mm#S11103889	3.75	15.66	2.06212	1.22e-08	1.08e-07	Mus musculus RIKEN cDNA 0610037M15 gene, mRNA (cDNA clone IMAGE:4013674), containing frame-shift errors /gb=BC025170 /gi=22137435 /ug=Mm.431282 /len=1855
gnl|UG|Mm#S26674351	59.54	247.1	2.05316	6.45e-13	9.49e-12	Mus musculus bone marrow macrophage cDNA, RIKEN full-length enriched library, clone:I830005K02 product:Weakly similar to PORIMIN (Fragment), full insert sequence /gb=AK150365 /gi=74219446 /ug=Mm.283293 /len=2896
gnl|UG|Mm#S17488166	2.96	12.27	2.05147	1.76e-07	1.37e-06	Mus musculus family with sequence similarity 120, member C (Fam120c), mRNA /cds=p(28,3303) /gb=NM_198105 /gi=126723306 /ug=Mm.391339 /len=7709
gnl|UG|Mm#S54948650	48.89	202.46	2.05003	4.95e-14	9.96e-13	Mus musculus apolipoprotein L 9b (Apol9b), transcript variant 1, mRNA /cds=p(170,1102) /gb=NM_001168660 /gi=274326605 /ug=Mm.422856 /len=1558
gnl|UG|Mm#S9104990	5.13	21.16	2.04431	1.67e-10	1.85e-09	Mus musculus mannosidase, beta A, lysosomal (Manba), mRNA /cds=p(71,2710) /gb=NM_027288 /gi=158533989 /ug=Mm.280536 /len=3688
gnl|UG|Mm#S26694612	19.72	81.24	2.04253	3.55e-15	8.16e-14	Mus musculus osteoclast-like cell cDNA, RIKEN full-length enriched library, clone:I420001K20 product:deoxyhypusine synthase, full insert sequence /cds=p(92,1201) /gb=AK159104 /gi=74186729 /ug=Mm.193086 /len=1333
gnl|UG|Mm#S8039505	3.55	14.6	2.04008	2.41e-08	2.08e-07	Mus musculus sema domain, seven thrombospondin repeats (type 1 and type 1-like), transmembrane domain (TM) and short cytoplasmic domain, (semaphorin) 5A (Sema5a), mRNA /cds=p(659,3883) /gb=NM_009154 /gi=119226252 /ug=Mm.260374 /len=10809
gnl|UG|Mm#S9108594	3.55	14.6	2.04008	2.41e-08	2.08e-07	Mus musculus mitochondrial GTP-binding protein 1 (Gtpbp3) mRNA, complete cds /cds=p(686,2164) /gb=AF361482 /gi=33303613 /ug=Mm.142112 /len=2800
gnl|UG|Mm#S9408695	10.25	42.1	2.0382	7.15e-14	1.4e-12	BB720714 RIKEN full-length enriched, adult male liver tumor Mus musculus cDNA clone C730038G02 3', mRNA sequence /clone=C730038G02 /clone_end=3' /gb=BB720714 /gi=16102287 /ug=Mm.474018 /len=277
gnl|UG|Mm#S9632442	7.69	31.52	2.03521	2.01e-13	3.47e-12	Mus musculus ELOVL family member 6, elongation of long chain fatty acids (yeast) (Elovl6), mRNA /cds=p(143,946) /gb=NM_130450 /gi=91598889 /ug=Mm.314113 /len=5951
gnl|UG|Mm#S26686225	2.17	8.89	2.03449	5.59e-06	3.47e-05	Mus musculus adult male hippocampus cDNA, RIKEN full-length enriched library, clone:C630034M20 product:Hypothetical metallo-hydrolase/oxidoreductase structure containing protein, full insert sequence /cds=p(438,1628) /gb=AK141585 /gi=74200728 /ug=Mm.153292 /len=3947
gnl|UG|Mm#S8762020	3.94	16.08	2.029	6.88e-09	6.34e-08	Mus musculus CD320 antigen (Cd320), mRNA /cds=p(81,863) /gb=NM_019421 /gi=88853587 /ug=Mm.11175 /len=2209
gnl|UG|Mm#S8543687	1.97	8.04	2.029	1.54e-05	8.9e-05	BB428855 RIKEN full-length enriched, adult male hippocampus Mus musculus cDNA clone C630023P21 3'. /clone=C630023P21 /clone_end=3' /gb=BB428855 /gi=16423952 /ug=Mm.385229 /len=671
gnl|UG|Mm#S26702980	2.96	12.06	2.02656	2.1e-07	1.61e-06	Mus musculus 3 days neonate thymus cDNA, RIKEN full-length enriched library, clone:A630064K15 product:Warning: possibly chimeric clone, full insert sequence /gb=AK153731 /gi=74148964 /ug=Mm.248517 /len=3083
gnl|UG|Mm#S10828536	6.7	27.29	2.02614	1.54e-12	2.12e-11	Mus musculus rosbin, round spermatid basic protein 1 (Rsbn1), mRNA /cds=p(332,2719) /gb=NM_172684 /gi=67906200 /ug=Mm.29366 /len=6727
gnl|UG|Mm#S16605680	4.53	18.41	2.02291	1.06e-09	1.08e-08	Mus musculus zinc finger protein 358, mRNA (cDNA clone IMAGE:4020830), with apparent retained intron /gb=BC055855 /gi=33585818 /ug=Mm.299073 /len=2239
gnl|UG|Mm#S15236420	5.52	22.43	2.02269	4.96e-11	5.79e-10	Mus musculus homeo box B13, mRNA (cDNA clone MGC:58938 IMAGE:6530542), complete cds /cds=p(61,921) /gb=BC051087 /gi=30046895 /ug=Mm.57221 /len=2152
gnl|UG|Mm#S9552871	2.76	11.21	2.02205	4.81e-07	3.48e-06	Mus musculus par-6 partitioning defective 6 homolog gamma (C. elegans) (Pard6g), mRNA /cds=p(177,1325) /gb=NM_053117 /gi=238550189 /ug=Mm.24678 /len=3143
gnl|UG|Mm#S26205685	3.75	15.23	2.02195	1.32e-08	1.18e-07	Mus musculus mex3 homolog A (C. elegans) (Mex3a), mRNA /cds=p(103,1134) /gb=NM_001029890 /gi=71274133 /ug=Mm.275154 /len=5333
gnl|UG|Mm#S8040937	28.78	116.36	2.01546	1.07e-13	2.01e-12	Mus musculus calponin 2 (Cnn2), mRNA /cds=p(79,996) /gb=NM_007725 /gi=116268119 /ug=Mm.157770 /len=1800
gnl|UG|Mm#S26705366	4.34	17.35	1.99917	2.05e-09	2.01e-08	Mus musculus 12 days embryo embryonic body below diaphragm region cDNA, RIKEN full-length enriched library, clone:3732404F06 product:glutamate-cysteine ligase, catalytic subunit, full insert sequence /cds=p(36,1949) /gb=AK160876 /gi=74144427 /ug=Mm.89888 /len=3056
gnl|UG|Mm#S14961022	8.28	33	1.99476	1.22e-13	2.26e-12	Mus musculus family with sequence similarity 43, member A (Fam43a), mRNA /cds=p(878,2152) /gb=NM_177632 /gi=226874912 /ug=Mm.28244 /len=3075
gnl|UG|Mm#S9104928	33.32	131.8	1.98389	1.55e-14	3.42e-13	Mus musculus cingulin-like 1 (Cgnl1), mRNA /cds=p(110,4003) /gb=NM_026599 /gi=56550078 /ug=Mm.99961 /len=6754
gnl|UG|Mm#S8042627	7.49	29.62	1.98353	2.73e-13	4.51e-12	Mus musculus formin 1 (Fmn1), transcript variant 1, mRNA /cds=p(218,4618) /gb=NM_010230 /gi=112807204 /ug=Mm.4938 /len=11925
gnl|UG|Mm#S9502769	5.32	20.94	1.97676	9.36e-11	1.07e-09	BB818662 RIKEN full-length enriched, lung RCB-0558 LLC cDNA Mus musculus cDNA clone G730045N15 3', mRNA sequence /clone=G730045N15 /clone_end=3' /gb=BB818662 /gi=16991291 /ug=Mm.412962 /len=470
gnl|UG|Mm#S15645248	2.96	11.64	1.97542	3.55e-07	2.62e-06	Mus musculus SEC22 vesicle trafficking protein homolog C (S. cerevisiae) (Sec22c), transcript variant 1, mRNA /cds=p(259,1170) /gb=NM_178677 /gi=257096011 /ug=Mm.31421 /len=5801
gnl|UG|Mm#S9084391	2.96	11.64	1.97542	3.55e-07	2.62e-06	Mus musculus adult male liver cDNA, RIKEN full-length enriched library, clone:1300003A17 product:hypothetical D111/G-patch domain containing protein, full insert sequence /cds=p(28,2820) /gb=AK004868 /gi=12836376 /ug=Mm.358705 /len=3057
gnl|UG|Mm#S9099547	2.37	9.31	1.97389	4.6e-06	2.89e-05	Mus musculus tubulin, beta 3 (Tubb3), mRNA /cds=p(43,1395) /gb=NM_023279 /gi=31982671 /ug=Mm.40068 /len=1758
gnl|UG|Mm#S17520457	5.72	22.43	1.97134	2.77e-11	3.3e-10	Mus musculus eukaryotic translation initiation factor 2C, 3, mRNA (cDNA clone IMAGE:6409378) /gb=BC060127 /gi=37805258 /ug=Mm.440915 /len=5492
gnl|UG|Mm#S7741922	18.73	73.41	1.97063	0	0	AV154060 Mus musculus hippocampus C57BL/6J adult Mus musculus cDNA clone 2900059L17. /clone=2900059L17 /gb=AV154060 /gi=5359266 /ug=Mm.467607 /len=300
gnl|UG|Mm#S46933988	25.24	98.8	1.9688	2.78e-14	5.86e-13	Mus musculus lysophosphatidylglycerol acyltransferase 1 (Lpgat1), transcript variant 1, mRNA /cds=p(114,1343) /gb=NM_001134829 /gi=198386325 /ug=Mm.277958 /len=7069
gnl|UG|Mm#S19188015	2.76	10.79	1.96695	9.2e-07	6.43e-06	Mus musculus protein phosphatase 3, catalytic subunit, beta isoform (Ppp3cb), mRNA /cds=p(134,1711) /gb=NM_008914 /gi=270341337 /ug=Mm.274432 /len=3881
gnl|UG|Mm#S15649898	241.12	942.5	1.96674	3e-12	3.98e-11	Mus musculus fascin homolog 1, actin bundling protein (Strongylocentrotus purpuratus), mRNA (cDNA clone MGC:63367 IMAGE:5716179), complete cds /cds=p(84,1565) /gb=BC052408 /gi=30851563 /ug=Mm.289707 /len=2700
gnl|UG|Mm#S26697853	3.15	12.27	1.96171	1.95e-07	1.5e-06	Mus musculus NOD-derived CD11c +ve dendritic cells cDNA, RIKEN full-length enriched library, clone:F630030D18 product:FBJ osteosarcoma oncogene, full insert sequence /cds=p(152,1294) /gb=AK154418 /gi=74181716 /ug=Mm.246513 /len=2109
gnl|UG|Mm#S10866349	1.58	6.14	1.95831	0.000214744	0.000977881	Mus musculus 0 day neonate thymus cDNA, RIKEN full-length enriched library, clone:A430106M23 product:unclassifiable, full insert sequence /gb=AK040565 /gi=26087932 /ug=Mm.127405 /len=3192
gnl|UG|Mm#S10856913	1.58	6.14	1.95831	0.000214744	0.000977649	Mus musculus 8 days embryo whole body cDNA, RIKEN full-length enriched library, clone:5730444C03 product:similar to ADENINE-DNA GLYCOSYLASE [Mus musculus], full insert sequence /gb=AK077546 /gi=26097402 /ug=Mm.180333 /len=1933
gnl|UG|Mm#S21572982	8.08	31.31	1.9542	1.8e-13	3.14e-12	Mus musculus RAB3A interacting protein, mRNA (cDNA clone MGC:90794 IMAGE:6816077), complete cds /cds=p(152,1438) /gb=BC080289 /gi=51327197 /ug=Mm.336394 /len=2737
gnl|UG|Mm#S10832808	10.65	41.25	1.95354	6.24e-14	1.24e-12	Mus musculus adult male brain cDNA, RIKEN full-length enriched library, clone:3632412H11 product:autophagy 5-like, full insert sequence /cds=p(288,1115) /gb=AK028315 /gi=26390292 /ug=Mm.22264 /len=2353
gnl|UG|Mm#S18581418	2.96	11.42	1.94789	5.03e-07	3.63e-06	Mus musculus predicted gene 672 (Gm672), mRNA /cds=p(332,2203) /gb=NM_201354 /gi=145279232 /ug=Mm.36745 /len=6192
gnl|UG|Mm#S9745391	6.31	24.33	1.94702	4.76e-12	6.16e-11	Mus musculus patatin-like phospholipase domain containing 7 (Pnpla7), mRNA /cds=p(252,4310) /gb=NM_146251 /gi=225007614 /ug=Mm.389243 /len=4592
gnl|UG|Mm#S36662642	28	107.9	1.9462	3.38e-13	5.36e-12	Mus musculus DIP2 disco-interacting protein 2 homolog A (Drosophila) (Dip2a), mRNA /cds=p(66,4784) /gb=NM_001081419 /gi=124487256 /ug=Mm.33183 /len=6356
gnl|UG|Mm#S7882527	4.34	16.71	1.94494	2.64e-09	2.57e-08	AV257438 RIKEN full-length enriched, adult male testis (DH10B) Mus musculus cDNA clone 4921537D05 3'. /clone=4921537D05 /clone_end=3' /gb=AV257438 /gi=6244897 /ug=Mm.399058 /len=189
gnl|UG|Mm#S50836911	6.11	23.48	1.94219	8.59e-12	1.08e-10	Mus musculus cytospin A (Cytsa), transcript variant 1, mRNA /cds=p(363,3770) /gb=NM_001145826 /gi=224922836 /ug=Mm.27716 /len=6307
gnl|UG|Mm#S10850293	13.6	52.26	1.9421	0	0	Mus musculus 0 day neonate lung cDNA, RIKEN full-length enriched library, clone:E030027O16 product:transforming growth factor beta 1 induced transcript 1, full insert sequence /gb=AK087114 /gi=26104031 /ug=Mm.3248 /len=3528
gnl|UG|Mm#S14933657	3.75	14.39	1.9401	2.4e-08	2.07e-07	UI-M-GH0-ceo-i-21-0-UI.r1 NIH_BMAP_GH0 Mus musculus cDNA clone IMAGE: 6842302 5', mRNA sequence /clone=IMAGE:6842302 /clone_end=5' /gb=CB521870 /gi=29355225 /ug=Mm.405105 /len=338
gnl|UG|Mm#S15980769	27.4	105.14	1.94006	2.2e-13	3.78e-12	Mus musculus basigin 2 mRNA, complete cds /cds=p(19,1188) /gb=AY089967 /gi=31580559 /ug=Mm.726 /len=1769
gnl|UG|Mm#S8340415	7.89	30.25	1.93884	1.61e-13	2.87e-12	BB230959 RIKEN full-length enriched, 3 days neonate thymus Mus musculus cDNA clone A630030B04 3'. /clone=A630030B04 /clone_end=3' /gb=BB230959 /gi=8910872 /ug=Mm.423634 /len=303
gnl|UG|Mm#S8106882	5.52	21.16	1.9386	5.41e-11	6.28e-10	BB009408 RIKEN full-length enriched, 10 day neonate skin Mus musculus cDNA clone 4732489H21 3'. /clone=4732489H21 /clone_end=3' /gb=BB009408 /gi=16257138 /ug=Mm.71891 /len=666
gnl|UG|Mm#S8042116	5.52	21.16	1.9386	5.41e-11	6.28e-10	Mus musculus peroxisomal biogenesis factor 11 beta (Pex11b), transcript variant 1, mRNA /cds=p(259,1038) /gb=NM_011069 /gi=241666480 /ug=Mm.20901 /len=2439
gnl|UG|Mm#S26708826	8.28	31.73	1.93814	1.22e-13	2.26e-12	Mus musculus 16 days embryo heart cDNA, RIKEN full-length enriched library, clone:I920001E01 product:acetyl-Coenzyme A dehydrogenase, medium chain, full insert sequence /gb=AK146444 /gi=74138722 /ug=Mm.10530 /len=1857
gnl|UG|Mm#S27052772	5.91	22.64	1.93764	1.58e-11	1.92e-10	Mus musculus coiled-coil domain containing 102A (Ccdc102a), mRNA /cds=p(262,1911) /gb=NM_001033533 /gi=269973922 /ug=Mm.277871 /len=2309
gnl|UG|Mm#S21877700	6.31	24.12	1.93452	4.83e-12	6.24e-11	Mus musculus procollagen-proline, 2-oxoglutarate 4-dioxygenase (proline 4-hydroxylase), alpha polypeptide III, mRNA (cDNA clone MGC:99449 IMAGE:5701368), complete cds /cds=p(470,1684) /gb=BC082538 /gi=52139014 /ug=Mm.150294 /len=2426
gnl|UG|Mm#S15116352	9.46	35.97	1.92688	1.08e-13	2.02e-12	Mus musculus ring finger protein 216 (Rnf216), mRNA /cds=p(157,2718) /gb=NM_080561 /gi=46391096 /ug=Mm.381440 /len=4495
gnl|UG|Mm#S9028536	2.17	8.25	1.9267	2.07e-05	0.00011643	H3139B03-3 NIA Mouse 15K cDNA Clone Set Mus musculus cDNA clone H3139B03 3', mRNA sequence /clone=H3139B03 /clone_end=3' /gb=BG074776 /gi=40105512 /ug=Mm.410532 /len=520
gnl|UG|Mm#S9104440	2.56	9.73	1.9263	3.86e-06	2.46e-05	Mus musculus ZXD family zinc finger C (Zxdc), transcript variant 1, mRNA /cds=p(166,2304) /gb=NM_030260 /gi=158937318 /ug=Mm.100116 /len=5172
gnl|UG|Mm#S9078713	34.7	131.8	1.92534	0	0	Mus musculus 11 days embryo whole body cDNA, RIKEN full-length enriched library, clone:2700078F24 product:unclassifiable, full insert sequence /gb=AK012530 /gi=12849333 /ug=Mm.392187 /len=1368
gnl|UG|Mm#S9922947	5.52	20.94	1.92352	5.72e-11	6.61e-10	Mus musculus Rho GTPase activating protein 22 (Arhgap22), mRNA /cds=p(132,2240) /gb=NM_153800 /gi=224967115 /ug=Mm.318350 /len=2598
gnl|UG|Mm#S10872180	5.13	19.46	1.92348	2.08e-10	2.29e-09	Mus musculus adult male thymus cDNA, RIKEN full-length enriched library, clone:5830488H16 product:unclassifiable, full insert sequence /gb=AK031010 /gi=26082101 /ug=Mm.470001 /len=1055
gnl|UG|Mm#S9552678	104.89	397.31	1.92139	2.62e-13	4.37e-12	Mus musculus arsA arsenite transporter, ATP-binding, homolog 1 (bacterial), mRNA (cDNA clone MGC:25507 IMAGE:4920063), complete cds /cds=p(2,1048) /gb=BC016453 /gi=16741227 /ug=Mm.41475 /len=1301
gnl|UG|Mm#S41489329	10.45	39.56	1.92054	6.31e-14	1.25e-12	Mus musculus CUG triplet repeat, RNA binding protein 2 (Cugbp2), transcript variant 4, mRNA /cds=p(227,1699) /gb=NM_001110231 /gi=159032036 /ug=Mm.398543 /len=9108
gnl|UG|Mm#S26687086	24.64	93.09	1.91762	0	0	Mus musculus adult inner ear cDNA, RIKEN full-length enriched library, clone:F930101B06 product:Hypothetical PH domain profile/pleckstrin homology (Fragment) homolog [Mus musculus], full insert sequence /gb=AK158288 /gi=74199416 /ug=Mm.247303 /len=4982
gnl|UG|Mm#S9875202	1.97	7.4	1.90933	6.17e-05	0.000316904	Mus musculus cholinergic receptor, nicotinic, beta polypeptide 1 (muscle), mRNA (cDNA clone MGC:28277 IMAGE:4009493), complete cds /cds=p(65,1570) /gb=BC023318 /gi=23273851 /ug=Mm.86425 /len=2186
gnl|UG|Mm#S24032668	5.13	19.25	1.90783	2.34e-10	2.56e-09	Mus musculus histocompatibility 2, Q region locus 9, mRNA (cDNA clone IMAGE:30607928), with apparent retained intron /gb=BC090638 /gi=60422851 /ug=Mm.439743 /len=4231
gnl|UG|Mm#S20056217	88.92	333.63	1.90767	1.9e-12	2.58e-11	Mus musculus matrix metallopeptidase 2, mRNA (cDNA clone MGC:95837 IMAGE:6813184), complete cds /cds=p(298,2286) /gb=BC070430 /gi=47125522 /ug=Mm.29564 /len=3070
gnl|UG|Mm#S27414105	2.37	8.89	1.9073	1.12e-05	6.65e-05	CG02_06_O04.x1 FH CG02 Mus musculus cDNA clone CG02_06_O04 similar to CDNA sequence BC056474, mRNA sequence /clone=CG02_06_O04 /gb=DV039894 /gi=76367158 /ug=Mm.35790 /len=1013
gnl|UG|Mm#S26701976	13.8	51.62	1.90326	0	0	Mus musculus 6 days neonate spleen cDNA, RIKEN full-length enriched library, clone:F430011P15 product:transglutaminase 2, C polypeptide, full insert sequence /cds=p(129,2189) /gb=AK143712 /gi=74150768 /ug=Mm.330731 /len=3585
gnl|UG|Mm#S10531362	4.53	16.92	1.90115	2.13e-09	2.09e-08	BY528821 RIKEN full-length enriched, NOD-derived CD11c +ve dendritic cells Mus musculus cDNA clone F630118L16 3', mRNA sequence /clone=F630118L16 /clone_end=3' /gb=BY528821 /gi=26863200 /ug=Mm.416170 /len=379
gnl|UG|Mm#S26691971	4.53	16.92	1.90115	2.13e-09	2.08e-08	Mus musculus melanocyte cDNA, RIKEN full-length enriched library, clone:G270041F21 product:hypothetical Haloacid dehalogenase-like hydrolase containing protein, full insert sequence /cds=p(103,882) /gb=AK147794 /gi=74190683 /ug=Mm.236127 /len=3070
gnl|UG|Mm#S18349519	16.96	63.26	1.89916	0	0	Mus musculus Fas-associated factor 1, mRNA (cDNA clone MGC:86078 IMAGE:30362116), complete cds /cds=p(402,2351) /gb=BC065098 /gi=40675731 /ug=Mm.318259 /len=4452
gnl|UG|Mm#S8039361	2.56	9.52	1.89482	6.04e-06	3.75e-05	Mus musculus zinc finger protein 37 (Zfp37), mRNA /cds=p(186,1958) /gb=NM_009554 /gi=123701553 /ug=Mm.5011 /len=3579
gnl|UG|Mm#S26695875	1.77	6.56	1.88995	0.000186504	0.000864907	Mus musculus adult male brain UNDEFINED_CELL_LINE cDNA, RIKEN full-length enriched library, clone:M5C1050J01 product:poliovirus receptor-related 1, full insert sequence /gb=AK147479 /gi=74184665 /ug=Mm.335096 /len=5649
gnl|UG|Mm#S21476569	1.77	6.56	1.88995	0.000186504	0.000864698	AGENCOURT_30243643 NIH_MGC_257 Mus musculus cDNA clone IMAGE:30934402 5', mRNA sequence /clone=IMAGE:30934402 /clone_end=5' /gb=CO805781 /gi=51019836 /ti=505605192 /ug=Mm.401674 /len=587
gnl|UG|Mm#S10851405	1.77	6.56	1.88995	0.000186504	0.000864489	Mus musculus 10 days lactation, adult female mammary gland cDNA, RIKEN full-length enriched library, clone:D730023M18 product:unclassifiable, full insert sequence /gb=AK085712 /gi=26102919 /ug=Mm.440853 /len=3177
gnl|UG|Mm#S15343763	1.77	6.56	1.88995	0.000186504	0.00086428	Mus musculus RIKEN cDNA C430004E15 gene (C430004E15Rik), mRNA /cds=p(91,2340) /gb=NM_175286 /gi=190014628 /ug=Mm.308539 /len=2825
gnl|UG|Mm#S15948932	1.77	6.56	1.88995	0.000186504	0.000864071	B0264D08-3 NIA Mouse Embryonic Germ Cell cDNA Library (Long) Mus musculus cDNA clone NIA:B0264D08 IMAGE:30109579 3', mRNA sequence /clone=NIA:B0264D08_IMAGE:30109579 /clone_end=3' /gb=CD545121 /gi=31592933 /ti=306107071 /ug=Mm.461210 /len=592
gnl|UG|Mm#S26683009	8.28	30.68	1.8896	1.22e-13	2.25e-12	Mus musculus 15 days embryo head cDNA, RIKEN full-length enriched library, clone:4022401B18 product:sarcoglycan, beta (dystrophin-associated glycoprotein), full insert sequence /cds=p(78,1040) /gb=AK132306 /gi=74205598 /ug=Mm.89310 /len=3784
gnl|UG|Mm#S10851265	2.17	8.04	1.8895	3.31e-05	0.000179648	Mus musculus 16 days neonate heart cDNA, RIKEN full-length enriched library, clone:D830025M12 product:protein tyrosine phosphatase-like (proline instead of catalytic arginine), member a, full insert sequence /gb=AK085898 /gi=26103059 /ug=Mm.241205 /len=1877
gnl|UG|Mm#S8040945	110.8	408.52	1.88245	4.82e-13	7.35e-12	Mus musculus collagen, type V, alpha 2 (Col5a2), mRNA /cds=p(369,4862) /gb=NM_007737 /gi=86613789 /ug=Mm.10299 /len=6615
gnl|UG|Mm#S10852184	14.59	53.74	1.88102	2.89e-15	6.72e-14	Mus musculus 13 days embryo heart cDNA, RIKEN full-length enriched library, clone:D330026H24 product:unclassifiable, full insert sequence /gb=AK084660 /gi=26102140 /ug=Mm.462246 /len=2386
gnl|UG|Mm#S36662680	14.2	52.26	1.87982	0	0	Mus musculus phosphofurin acidic cluster sorting protein 2 (Pacs2), mRNA /cds=p(57,2735) /gb=NM_001081170 /gi=124487180 /ug=Mm.35754 /len=5480
gnl|UG|Mm#S9076134	4.14	15.23	1.87921	1.32e-08	1.18e-07	Mus musculus adult male testis cDNA, RIKEN full-length enriched library, clone:4930527D15 product:weakly similar to CG15084 PROTEIN [Drosophila melanogaster], full insert sequence /cds=p(257,1414) /gb=AK015911 /gi=12854432 /ug=Mm.30095 /len=2101
gnl|UG|Mm#S10846490	2.76	10.15	1.87874	3.27e-06	2.1e-05	Mus musculus adult male olfactory brain cDNA, RIKEN full-length enriched library, clone:6430407F10 product:VOLTAGE-DEPENDENT CALCIUM CHANNEL GAMMA-7 SUBUNIT homolog [Rattus norvegicus], full insert sequence /cds=p(113,940) /gb=AK032173 /gi=26328002 /ug=Mm.214994 /len=2210
gnl|UG|Mm#S10840621	2.76	10.15	1.87874	3.27e-06	2.1e-05	Mus musculus ES cells cDNA, RIKEN full-length enriched library, clone:C330013L06 product:hypothetical protein, full insert sequence /cds=p(115,888) /gb=AK049213 /gi=26339899 /ug=Mm.478837 /len=2282
gnl|UG|Mm#S35035735	15.38	56.49	1.87694	0	0	Mus musculus mediator complex subunit 14 (Med14), transcript variant 1, mRNA /cds=p(275,4654) /gb=NM_001048208 /gi=115270976 /ug=Mm.17616 /len=6861
gnl|UG|Mm#S14779099	17.35	63.68	1.8759	6.44e-15	1.46e-13	AGENCOURT_12275330 NIH_MGC_136 Mus musculus cDNA clone IMAGE:30288615 5', mRNA sequence /clone=IMAGE:30288615 /clone_end=5' /gb=CB321473 /gi=28845708 /ti=196920004 /ug=Mm.384657 /len=935
gnl|UG|Mm#S18353602	3.75	13.75	1.87447	6.52e-08	5.32e-07	Mus musculus PHD finger protein 16, mRNA (cDNA clone IMAGE:6408487), partial cds /gb=BC065070 /gi=40787694 /ug=Mm.281517 /len=4980
gnl|UG|Mm#S26681119	7.1	26.02	1.87373	6.46e-13	9.49e-12	Mus musculus 0 day neonate cerebellum cDNA, RIKEN full-length enriched library, clone:C230040F15 product:Similar to retinoblastoma binding protein 8 homolog [Mus musculus], full insert sequence /gb=AK163908 /gi=74208511 /ug=Mm.154275 /len=5472
gnl|UG|Mm#S14814559	2.37	8.67	1.87114	1.78e-05	0.000101626	Mus musculus mRNA for mKIAA0598 protein /cds=p(712,2547) /gb=AK122324 /gi=28972304 /ug=Mm.213582 /len=5043
gnl|UG|Mm#S24639491	3.94	14.39	1.8688	3.54e-08	2.99e-07	Mus musculus endo/exonuclease (5'-3'), endonuclease G-like, mRNA (cDNA clone IMAGE:30616861), with apparent retained intron /gb=BC094589 /gi=63101342 /ug=Mm.101578 /len=5107
gnl|UG|Mm#S53181160	5.91	21.58	1.86846	2.48e-11	2.98e-10	Mus musculus anoctamin 8 (Ano8), mRNA /cds=p(209,3391) /gb=NM_001164679 /gi=257743043 /ug=Mm.475713 /len=3773
gnl|UG|Mm#S26681872	4.93	17.98	1.86673	8.37e-10	8.66e-09	Mus musculus bone marrow macrophage cDNA, RIKEN full-length enriched library, clone:I830043H10 product:bisphosphate 3'-nucleotidase 1, full insert sequence /cds=p(117,1043) /gb=AK151931 /gi=74207236 /ug=Mm.227549 /len=2195
gnl|UG|Mm#S9946484	13.6	49.5	1.86382	0	0	AGENCOURT_10757252 NIH_MGC_152 Mus musculus cDNA clone IMAGE:6769888 5', mRNA sequence /clone=IMAGE:6769888 /clone_end=5' /gb=CA462997 /gi=24919349 /ti=158314129 /ug=Mm.426252 /len=932
gnl|UG|Mm#S8762343	5.72	20.73	1.85763	5.64e-11	6.52e-10	Mus musculus doublecortin-like kinase 1 (Dclk1), transcript variant 1, mRNA /cds=p(247,2517) /gb=NM_019978 /gi=161353457 /ug=Mm.393242 /len=7865
gnl|UG|Mm#S15116246	10.45	37.87	1.85755	6.31e-14	1.24e-12	Mus musculus RIKEN cDNA 2410022L05 gene, mRNA (cDNA clone IMAGE:5397157) /gb=BC051120 /gi=29835186 /ug=Mm.29063 /len=1988
gnl|UG|Mm#S8040978	58.56	212.19	1.85737	4.87e-13	7.41e-12	Mus musculus colony stimulating factor 1 (macrophage) (Csf1), transcript variant 1, mRNA /cds=p(407,2065) /gb=NM_007778 /gi=166064043 /ug=Mm.795 /len=4192
gnl|UG|Mm#S26697857	5.91	21.37	1.85436	3.09e-11	3.68e-10	Mus musculus NOD-derived CD11c +ve dendritic cells cDNA, RIKEN full-length enriched library, clone:F630030B03 product:ceroid-lipofuscinosis, neuronal 6, full insert sequence /cds=p(96,1022) /gb=AK154414 /gi=74181709 /ug=Mm.283636 /len=2137
gnl|UG|Mm#S8667509	3.75	13.54	1.85227	9.83e-08	7.84e-07	BB535710 RIKEN full-length enriched, 0 day neonate lung Mus musculus cDNA clone E030045G05 3'. /clone=E030045G05 /clone_end=3' /gb=BB535710 /gi=16446584 /ug=Mm.406805 /len=648
gnl|UG|Mm#S7951160	16.76	60.51	1.85215	0	0	AV346040 RIKEN full-length enriched, adult male olfactory bulb Mus musculus cDNA clone 6430567K22 3' similar to D10939 Mouse mRNA for ERK2. /clone=6430567K22 /clone_end=3' /gb=AV346040 /gi=6387099 /ug=Mm.427441 /len=247
gnl|UG|Mm#S26695931	2.17	7.83	1.85132	5.32e-05	0.00027593	Mus musculus cDNA, RIKEN full-length enriched library, clone:M5C1038K10 product:zinc finger protein 90, full insert sequence /gb=AK147423 /gi=74184570 /ug=Mm.295582 /len=6733
gnl|UG|Mm#S26673636	2.17	7.83	1.85132	5.32e-05	0.000275855	Mus musculus activated spleen cDNA, RIKEN full-length enriched library, clone:F830011G01 product:similar to Putative deoxyribonuclease KIAA0218 (EC 3.1.21.-) [Homo sapiens], full insert sequence /cds=p(111,2279) /gb=AK156197 /gi=74220724 /ug=Mm.333322 /len=2647
gnl|UG|Mm#S9552792	2.17	7.83	1.85132	5.32e-05	0.00027578	Mus musculus elaC homolog 1 (E. coli) (Elac1), mRNA /cds=p(87,1175) /gb=NM_053255 /gi=111074536 /ug=Mm.50642 /len=4971
gnl|UG|Mm#S51750130	2.17	7.83	1.85132	5.32e-05	0.000275706	Mus musculus bruno-like 4, RNA binding protein (Drosophila) (Brunol4), transcript variant 1, mRNA /cds=p(357,1871) /gb=NM_001146292 /gi=226371658 /ug=Mm.266435 /len=4007
gnl|UG|Mm#S22524275	2.76	9.94	1.84858	5.16e-06	3.22e-05	Mus musculus Bardet-Biedl syndrome 12 (human) (Bbs12), mRNA /cds=p(43,2169) /gb=NM_001008502 /gi=144922639 /ug=Mm.32171 /len=2463
gnl|UG|Mm#S15343185	35.29	126.94	1.84682	0	0	Mus musculus karyopherin (importin) alpha 4, mRNA (cDNA clone MGC:59350 IMAGE:6510795), complete cds /cds=p(294,1859) /gb=BC052162 /gi=30354065 /ug=Mm.30601 /len=3808
gnl|UG|Mm#S9897531	11.24	40.41	1.84607	7.7e-14	1.49e-12	Mus musculus dual specificity phosphatase 7 (Dusp7), mRNA /cds=p(167,1435) /gb=NM_153459 /gi=238231442 /ug=Mm.275584 /len=3227
gnl|UG|Mm#S8039878	63.29	227.21	1.84398	0	0	Mus musculus low density lipoprotein receptor-related protein 1 (Lrp1), mRNA /cds=p(462,14099) /gb=NM_008512 /gi=124494255 /ug=Mm.271854 /len=14907
gnl|UG|Mm#S14887675	5.13	18.41	1.84346	6.34e-10	6.64e-09	Mus musculus myosin, light polypeptide kinase (Mylk), mRNA /cds=p(55,5907) /gb=NM_139300 /gi=126157498 /ug=Mm.33360 /len=7809
gnl|UG|Mm#S22186244	13.8	49.5	1.84276	0	0	Mus musculus arginine/serine-rich coiled-coil 1, mRNA (cDNA clone MGC:103357 IMAGE:6334606), complete cds /cds=p(89,1093) /gb=BC083123 /gi=52789289 /ug=Mm.316418 /len=3260
gnl|UG|Mm#S9630445	13.6	48.66	1.83913	0	0	Mus musculus KTI12 homolog, chromatin associated (S. cerevisiae), mRNA (cDNA clone MGC:38391 IMAGE:5345710), complete cds /cds=p(118,1173) /gb=BC021493 /gi=18204487 /ug=Mm.440007 /len=1655
gnl|UG|Mm#S9678082	2.96	10.58	1.83767	2.78e-06	1.81e-05	Mus musculus tetraspanin 14, mRNA (cDNA clone MGC:36554 IMAGE:4954874), complete cds /cds=p(50,862) /gb=BC026574 /gi=20072352 /ug=Mm.28876 /len=2500
gnl|UG|Mm#S10854498	2.96	10.58	1.83767	2.78e-06	1.81e-05	Mus musculus adult male corpus striatum cDNA, RIKEN full-length enriched library, clone:C030046G05 product:unclassifiable, full insert sequence /gb=AK081287 /gi=26099817 /ug=Mm.30811 /len=3508
gnl|UG|Mm#S16137043	2.37	8.46	1.83577	2.85e-05	0.000156245	BX524392 Soares mouse embryo NbME13.5 14.5 Mus musculus cDNA clone IMAGp952O187 ; IMAGE:372281, mRNA sequence /clone=IMAGp952O187_;_IMAGE:372281 /gb=BX524392 /gi=32303396 /ug=Mm.392054 /len=487
gnl|UG|Mm#S26687354	17.74	63.26	1.83429	0	0	Mus musculus bone marrow macrophage cDNA, RIKEN full-length enriched library, clone:I830037L15 product:lamin B receptor, full insert sequence /cds=p(96,1976) /gb=AK151798 /gi=74198958 /ug=Mm.4538 /len=3600
gnl|UG|Mm#S41656235	12.82	45.7	1.8338	0	0	Mus musculus runt related transcription factor 1 (Runx1), transcript variant 3, mRNA /cds=p(1576,2931) /gb=NM_001111023 /gi=161169030 /ug=Mm.4081 /len=7137
gnl|UG|Mm#S16519462	25.24	89.91	1.83277	2.78e-14	5.86e-13	Mus musculus solute carrier family 25 (mitochondrial carrier, phosphate carrier), member 24, mRNA (cDNA clone MGC:60830 IMAGE:30055307), complete cds /cds=p(46,1473) /gb=BC055369 /gi=33286909 /ug=Mm.33574 /len=3435
gnl|UG|Mm#S9640327	9.86	35.12	1.83263	4.93e-14	9.92e-13	Mus musculus ependymin related protein 1 (zebrafish) (Epdr1), mRNA /cds=p(269,943) /gb=NM_134065 /gi=282165728 /ug=Mm.275054 /len=2404
gnl|UG|Mm#S53181576	20.5	72.99	1.83207	0	0	Mus musculus protein inhibitor of activated STAT 2 (Pias2), transcript variant 3, mRNA /cds=p(226,2070) /gb=NM_001164168 /gi=255918215 /ug=Mm.6370 /len=4984
gnl|UG|Mm#S16060766	2.56	9.1	1.82972	1.53e-05	8.82e-05	Mus musculus epiplakin (Eppk1) mRNA, complete cds /cds=p(1134,20780) /gb=AY312170 /gi=32140776 /ug=Mm.259929 /len=21627
gnl|UG|Mm#S26674256	5.13	18.19	1.82611	9.18e-10	9.45e-09	Mus musculus bone marrow macrophage cDNA, RIKEN full-length enriched library, clone:I830007P21 product:scotin gene, full insert sequence /gb=AK150460 /gi=74219621 /ug=Mm.196533 /len=2010
gnl|UG|Mm#S26699149	3.94	13.96	1.82503	8.21e-08	6.58e-07	Mus musculus 12 days embryo male wolffian duct includes surrounding region cDNA, RIKEN full-length enriched library, clone:6720480J02 product:unclassifiable, full insert sequence /gb=AK135329 /gi=74179708 /ug=Mm.256488 /len=3702
gnl|UG|Mm#S10854712	1.97	6.98	1.82503	0.000160468	0.000752359	Mus musculus 10 days neonate cerebellum cDNA, RIKEN full-length enriched library, clone:B930010E13 product:similar to L1MD-9 REPETITIVE SEQUENCE [Mus musculus], full insert sequence /gb=AK081000 /gi=26099603 /ug=Mm.124800 /len=3064
gnl|UG|Mm#S26706480	1.97	6.98	1.82503	0.000160468	0.000752175	Mus musculus activated spleen cDNA, RIKEN full-length enriched library, clone:F830108N02 product:adenylate cyclase 9, full insert sequence /gb=AK156940 /gi=74142752 /ug=Mm.439750 /len=4957
gnl|UG|Mm#S18344864	6.7	23.69	1.82205	3.82e-12	5.01e-11	Mus musculus ADNP homeobox 2, mRNA (cDNA clone IMAGE:4911893), partial cds /cds=p(1,3401) /gb=BC064672 /gi=40555722 /ug=Mm.26594 /len=4784
gnl|UG|Mm#S32786015	4.73	16.71	1.8208	4.64e-09	4.36e-08	PREDICTED: Mus musculus RIKEN cDNA 5430411K18 gene (5430411K18Rik), mRNA /cds=p(34,7752) /gb=XM_973419 /gi=149270198 /ug=Mm.297782 /len=9672
gnl|UG|Mm#S26679096	14.39	50.77	1.81891	0	0	Mus musculus blastocyst blastocyst cDNA, RIKEN full-length enriched library, clone:I1C0002C20 product:inositol (myo)-1(or 4)-monophosphatase 1, full insert sequence /cds=p(59,892) /gb=AK145472 /gi=74211417 /ug=Mm.183042 /len=4124
gnl|UG|Mm#S46925819	2.76	9.73	1.81777	8.2e-06	4.97e-05	Mus musculus prickle homolog 2 (Drosophila) (Prickle2), transcript variant 4, mRNA /cds=p(612,3149) /gb=NM_001134460 /gi=197333831 /ug=Mm.248820 /len=8203
gnl|UG|Mm#S26683540	8.48	29.83	1.81463	1.32e-13	2.43e-12	Mus musculus osteoclast-like cell cDNA, RIKEN full-length enriched library, clone:I420037F07 product:RAB geranylgeranyl transferase, b subunit, full insert sequence /gb=AK159902 /gi=74204809 /ug=Mm.277831 /len=1780
gnl|UG|Mm#S8041571	12.22	42.73	1.80601	0	0	Mus musculus Fc receptor, IgG, alpha chain transporter (Fcgrt), mRNA /cds=p(388,1485) /gb=NM_010189 /gi=170172527 /ug=Mm.3303 /len=1738
gnl|UG|Mm#S20338122	3.94	13.75	1.80316	1.28e-07	1e-06	Mus musculus ferredoxin reductase, mRNA (cDNA clone MGC:78350 IMAGE:6517167), complete cds /cds=p(83,1567) /gb=BC071268 /gi=47937435 /ug=Mm.4719 /len=1942
gnl|UG|Mm#S9731835	10.25	35.75	1.80232	7.15e-14	1.4e-12	Mus musculus methylphosphate capping enzyme (Mepce), mRNA /cds=p(640,2640) /gb=NM_144913 /gi=119672919 /ug=Mm.61193 /len=3191
gnl|UG|Mm#S10854614	2.37	8.25	1.79951	4.56e-05	0.000240496	Mus musculus 10 days neonate cerebellum cDNA, RIKEN full-length enriched library, clone:B930091H02 product:unclassifiable, full insert sequence /gb=AK081131 /gi=26099701 /ug=Mm.476531 /len=1597
gnl|UG|Mm#S8781271	69.2	240.75	1.79869	3.2e-14	6.69e-13	601790783F1 NCI_CGAP_Lu30 Mus musculus cDNA clone IMAGE:4021268 5'. /clone=IMAGE:4021268 /clone_end=5' /gb=BF141723 /gi=10980763 /ti=45336247 /ug=Mm.393333 /len=685
gnl|UG|Mm#S36662811	14.79	51.41	1.79743	0	0	Mus musculus centromere protein F (Cenpf), mRNA /cds=p(144,9137) /gb=NM_001081363 /gi=189458890 /ug=Mm.129746 /len=11130
gnl|UG|Mm#S9707171	3.35	11.64	1.79686	1.28e-06	8.77e-06	Mus musculus DnaJ (Hsp40) homolog, subfamily C, member 18 (Dnajc18), mRNA /cds=p(80,1153) /gb=NM_029669 /gi=169234762 /ug=Mm.108596 /len=5169
gnl|UG|Mm#S26673048	21.1	73.2	1.7946	0	0	Mus musculus adult male testis cDNA, RIKEN full-length enriched library, clone:4930598N11 product:unclassifiable, full insert sequence /gb=AK133142 /gi=74221660 /ug=Mm.393203 /len=2001
gnl|UG|Mm#S10857884	30.56	105.99	1.79421	3.98e-13	6.2e-12	Mus musculus 2 days pregnant adult female ovary cDNA, RIKEN full-length enriched library, clone:E330036N16 product:ferredoxin 1, full insert sequence /gb=AK054524 /gi=26096431 /ug=Mm.440190 /len=2841
gnl|UG|Mm#S34327894	24.45	84.62	1.79116	1.15e-13	2.14e-12	Mus musculus ATPase, Na+/K+ transporting, beta 3 polypeptide, mRNA (cDNA clone MGC:105161 IMAGE:30665138), complete cds /cds=p(151,987) /gb=BC079916 /gi=111598507 /ug=Mm.424 /len=1851
gnl|UG|Mm#S10840287	63.48	219.6	1.7905	4.15e-13	6.42e-12	Mus musculus adult male hippocampus cDNA, RIKEN full-length enriched library, clone:C630002M10 product:Mouse 19.5 mRNA, full insert sequence /cds=p(356,1177) /gb=AK049837 /gi=26340569 /ug=Mm.262328 /len=2699
gnl|UG|Mm#S10845756	3.55	12.27	1.78924	6.89e-07	4.89e-06	Mus musculus adult male epididymis cDNA, RIKEN full-length enriched library, clone:9230110C19 product:hypothetical protein, full insert sequence /cds=p(46,849) /gb=AK033793 /gi=26329474 /ug=Mm.172430 /len=1594
gnl|UG|Mm#S18165407	17.94	61.99	1.78886	0	0	Mus musculus activating signal cointegrator 1 complex subunit 3 (Ascc3), transcript variant 2, mRNA /cds=p(272,6868) /gb=NM_198007 /gi=225703057 /ug=Mm.222497 /len=7477
gnl|UG|Mm#S53258033	18.34	63.04	1.78127	2e-14	4.36e-13	Mus musculus ankyrin repeat domain 50 (Ankrd50), mRNA /cds=p(929,1759) /gb=NM_001167883 /gi=268607610 /ug=Mm.415480 /len=4915
gnl|UG|Mm#S9907958	3.94	13.54	1.78096	2.01e-07	1.54e-06	AGENCOURT_10520183 NIH_MGC_169 Mus musculus cDNA clone IMAGE:6704719 5', mRNA sequence /clone=IMAGE:6704719 /clone_end=5' /gb=BU936891 /gi=24125710 /ti=147872252 /ug=Mm.471786 /len=843
gnl|UG|Mm#S10828690	4.93	16.92	1.77907	5.97e-09	5.55e-08	Mus musculus nuclear receptor coactivator 7 (Ncoa7), transcript variant 1, mRNA /cds=p(342,3173) /gb=NM_172495 /gi=163954927 /ug=Mm.297903 /len=5134
gnl|UG|Mm#S8817448	10.25	35.12	1.77667	7.15e-14	1.4e-12	BB321192 RIKEN full-length enriched, adult male corpora quadrigemina Mus musculus cDNA clone B230397G20 3' similar to Y16032 Mus musculus mRNA for F-STOP protein. /clone=B230397G20 /clone_end=3' /gb=BB321192 /gi=9029506 /ug=Mm.478605 /len=333
gnl|UG|Mm#S17853940	4.14	14.17	1.77514	1.09e-07	8.58e-07	Mus musculus chromodomain protein, Y chromosome-like, mRNA (cDNA clone MGC:69916 IMAGE:6826210), complete cds /cds=p(553,2187) /gb=BC062123 /gi=38565936 /ug=Mm.29002 /len=3596
gnl|UG|Mm#S38438141	4.14	14.17	1.77514	1.09e-07	8.58e-07	Mus musculus AT rich interactive domain 1B (SWI-like) (Arid1b), mRNA /cds=p(22,6756) /gb=NM_001085355 /gi=145553996 /ug=Mm.133401 /len=11325
gnl|UG|Mm#S9731469	48.89	167.13	1.77336	4.95e-14	9.95e-13	Mus musculus glycosyltransferase 25 domain containing 1, mRNA (cDNA clone MGC:38524 IMAGE:5353334), complete cds /cds=p(209,2062) /gb=BC032165 /gi=21595162 /ug=Mm.273836 /len=3231
gnl|UG|Mm#S38869749	58.16	198.65	1.77213	4.85e-13	7.4e-12	PREDICTED: Mus musculus antigen identified by monoclonal antibody Ki 67 (Mki67), mRNA /cds=p(279,9812) /gb=XM_001479849 /gi=149257741 /ug=Mm.4078 /len=10117
gnl|UG|Mm#S26705328	2.17	7.4	1.76983	0.000136982	0.000650845	Mus musculus 18 days pregnant adult female placenta and extra embryonic tissue cDNA, RIKEN full-length enriched library, clone:3830417F11 product:methyltransferase-like 1, full insert sequence /cds=p(25,831) /gb=AK160914 /gi=74144489 /ug=Mm.251593 /len=1353
gnl|UG|Mm#S10837092	3.35	11.42	1.76933	2.02e-06	1.35e-05	Mus musculus adult male medulla oblongata cDNA, RIKEN full-length enriched library, clone:6330575F04 product:guanosine diphosphate (GDP) dissociation inhibitor 3, full insert sequence /cds=p(168,1505) /gb=AK078144 /gi=26346992 /ug=Mm.153226 /len=3404
gnl|UG|Mm#S26688284	3.35	11.42	1.76933	2.02e-06	1.35e-05	Mus musculus adult inner ear cDNA, RIKEN full-length enriched library, clone:F930042F06 product:guanine nucleotide binding protein (G protein), beta polypeptide 1-like, full insert sequence /cds=p(180,1253) /gb=AK158210 /gi=74196584 /ug=Mm.236139 /len=3594
gnl|UG|Mm#S27440776	12.82	43.58	1.76527	0	0	UGS01_03_P03.x1 FH UGS01 Mus musculus cDNA clone UGS01_03_P03 similar to Male sterility domain containing 2, mRNA sequence /clone=UGS01_03_P03 /gb=DV066569 /gi=76393867 /ug=Mm.396599 /len=955
gnl|UG|Mm#S15875664	35.49	120.59	1.76463	2.8e-13	4.62e-12	Mus musculus matrix metallopeptidase 11, mRNA (cDNA clone MGC:60677 IMAGE:30058638), complete cds /cds=p(25,1503) /gb=BC052854 /gi=31217384 /ug=Mm.4561 /len=2292
gnl|UG|Mm#S53034981	16.76	56.91	1.76366	0	0	Mus musculus nuclear receptor subfamily 1, group H, member 4 (Nr1h4), transcript variant 2, mRNA /cds=p(289,1713) /gb=NM_001163504 /gi=254911038 /ug=Mm.3095 /len=2189
gnl|UG|Mm#S27421594	2.37	8.04	1.76231	7.29e-05	0.000369793	DAY20_17_M02.x1 FH DAY20 Mus musculus cDNA clone DAY20_17_M02 similar to A disintegrin-like and metalloprotease (reprolysin type) with thrombospondin type 1 motif 4, mRNA sequence /clone=DAY20_17_M02 /gb=DV047383 /gi=76374666 /ug=Mm.463679 /len=969
gnl|UG|Mm#S15909775	2.56	8.67	1.75989	3.89e-05	0.000207205	Mus musculus SWI/SNF related, matrix associated, actin dependent regulator of chromatin, subfamily a, member 5, mRNA (cDNA clone MGC:62411 IMAGE:6409140), complete cds /cds=p(364,3519) /gb=BC053069 /gi=31419850 /ug=Mm.246803 /len=4658
gnl|UG|Mm#S17093687	37.46	126.72	1.75822	2.24e-13	3.84e-12	Mus musculus TRM1 tRNA methyltransferase 1 homolog (S. cerevisiae) (Trmt1), transcript variant 1, mRNA /cds=p(151,2142) /gb=NM_198020 /gi=257096070 /ug=Mm.275720 /len=2186
gnl|UG|Mm#S26691803	8.08	27.29	1.75595	3.9e-13	6.09e-12	Mus musculus melanocyte cDNA, RIKEN full-length enriched library, clone:G270119K21 product:hypothetical protein, full insert sequence /cds=p(24,1466) /gb=AK147962 /gi=74190962 /ug=Mm.23488 /len=3007
gnl|UG|Mm#S21278083	2.76	9.31	1.75411	2.08e-05	0.000116668	Mus musculus mRNA for mKIAA0263 protein /cds=p(297,1661) /gb=AK172921 /gi=50510426 /ug=Mm.276155 /len=4469
gnl|UG|Mm#S21090660	2.76	9.31	1.75411	2.08e-05	0.000116634	CR517633 Mouse pBluescript Lion Mus musculus cDNA clone LIONp462D05392 3', mRNA sequence /clone=LIONp462D05392 /clone_end=3' /gb=CR517633 /gi=49909965 /ug=Mm.439412 /len=459
gnl|UG|Mm#S26706850	7.1	23.91	1.75172	7.5e-12	9.48e-11	Mus musculus bone marrow macrophage cDNA, RIKEN full-length enriched library, clone:I830129P08 product:amyloid beta (A4) precursor protein-binding, family B, member 2, full insert sequence /cds=p(601,2817) /gb=AK153260 /gi=74142163 /ug=Mm.5159 /len=3471
gnl|UG|Mm#S14887516	5.72	19.25	1.75077	8.07e-10	8.36e-09	Mus musculus vang-like 1 (van gogh, Drosophila) (Vangl1), mRNA /cds=p(297,1877) /gb=NM_177545 /gi=260099696 /ug=Mm.118004 /len=3419
gnl|UG|Mm#S20337016	6.11	20.52	1.74779	2.38e-10	2.6e-09	Mus musculus mRNA for mFLJ00211 protein /cds=p(1,919) /gb=AK131157 /gi=47847469 /ug=Mm.19944 /len=5942
gnl|UG|Mm#S14303122	15.97	53.52	1.74471	5.66e-14	1.13e-12	Mus musculus UDP-N-acteylglucosamine pyrophosphorylase 1-like 1, mRNA (cDNA clone IMAGE:5042946), partial cds /cds=p(1,1531) /gb=BC043307 /gi=28175153 /ug=Mm.33797 /len=3297
gnl|UG|Mm#S52109694	103.31	345.26	1.7407	0	0	Mus musculus potassium channel tetramerisation domain containing 10 (Kctd10), transcript variant 1, mRNA /cds=p(78,1028) /gb=NM_001159941 /gi=229576975 /ug=Mm.479172 /len=3098
gnl|UG|Mm#S9086812	25.63	85.26	1.73404	0	0	Mus musculus secretory carrier membrane protein 3, mRNA (cDNA clone MGC:5863 IMAGE:3489293), complete cds /cds=p(103,1155) /gb=BC002021 /gi=12805126 /ug=Mm.257052 /len=1507
gnl|UG|Mm#S9640364	47.51	158.03	1.7339	2.51e-13	4.22e-12	Mus musculus solute carrier family 6 (neurotransmitter transporter, creatine), member 8 (Slc6a8), transcript variant 1, mRNA /cds=p(657,2579) /gb=NM_133987 /gi=218563760 /ug=Mm.274553 /len=3992
gnl|UG|Mm#S10833063	22.87	75.95	1.73159	1.09e-13	2.04e-12	Mus musculus 15 days embryo brain cDNA, RIKEN full-length enriched library, clone:G630052M14 product:EMBRYONIC SEVEN-SPAN TRANSMEMBRANE PROTEIN-LIKE PROTEIN homolog [Mus musculus], full insert sequence /cds=p(754,1803) /gb=AK090329 /gi=26355536 /ug=Mm.289716 /len=2329
gnl|UG|Mm#S16777705	2.17	7.19	1.7283	0.000218818	0.000994778	lac84h11.y1 SiEP Mus musculus cDNA 5', mRNA sequence /clone_end=5' /gb=CF383415 /gi=34326839 /ug=Mm.418704 /len=462
gnl|UG|Mm#S10847216	28	92.66	1.72652	3.38e-13	5.37e-12	Mus musculus adult male pituitary gland cDNA, RIKEN full-length enriched library, clone:5330429N11 product:lysyl oxidase-like 3, full insert sequence /cds=p(95,2359) /gb=AK030548 /gi=26326544 /ug=Mm.380433 /len=4050
gnl|UG|Mm#S10829109	7.49	24.75	1.72439	5.38e-12	6.91e-11	Mus musculus lysine (K)-specific demethylase 1B (Kdm1b), mRNA /cds=p(146,2626) /gb=NM_172262 /gi=253795501 /ug=Mm.31259 /len=4281
gnl|UG|Mm#S9105059	2.37	7.83	1.72413	0.000116156	0.000564632	Mus musculus RIKEN cDNA 8430419L09 gene (8430419L09Rik), mRNA /cds=p(79,1953) /gb=NM_028982 /gi=261862317 /ug=Mm.34182 /len=4225
gnl|UG|Mm#S8042087	17.55	57.97	1.72384	0	0	Mus musculus p21 protein (Cdc42/Rac)-activated kinase 1 (Pak1), mRNA /cds=p(228,1862) /gb=NM_011035 /gi=112181193 /ug=Mm.260227 /len=3081
gnl|UG|Mm#S8762346	10.84	35.75	1.72158	6.66e-15	1.5e-13	Mus musculus cytochrome P450, family 51 (Cyp51), mRNA /cds=p(391,1902) /gb=NM_020010 /gi=71061450 /ug=Mm.140158 /len=4353
gnl|UG|Mm#S26691344	2.76	9.1	1.7212	3.3e-05	0.000178906	Mus musculus NOD-derived CD11c +ve dendritic cells cDNA, RIKEN full-length enriched library, clone:F630107L10 product:hypothetical Serine-rich region profile containing protein, full insert sequence /cds=p(63,4856) /gb=AK154818 /gi=74191793 /ug=Mm.28838 /len=4911
gnl|UG|Mm#S9553350	5.52	18.19	1.72041	3.64e-09	3.46e-08	Mus musculus ral guanine nucleotide dissociation stimulator,-like 1, mRNA (cDNA clone MGC:18430 IMAGE:4241244), complete cds /cds=p(102,2408) /gb=BC017678 /gi=17389238 /ug=Mm.245270 /len=3908
gnl|UG|Mm#S8873098	5.72	18.83	1.71895	1.98e-09	1.94e-08	us39f03.y1 Soares_NMEBA_branchial_arch Mus musculus cDNA clone IMAGE:3169469 5'. /clone=IMAGE:3169469 /clone_end=5' /gb=BF012214 /gi=10712489 /ti=111541570 /ug=Mm.449388 /len=452
gnl|UG|Mm#S8040789	3.35	11	1.71527	5.06e-06	3.16e-05	Mus musculus adenylate cyclase 7 (Adcy7), transcript variant 1, mRNA /cds=p(678,3977) /gb=NM_007406 /gi=157951647 /ug=Mm.288206 /len=6121
gnl|UG|Mm#S26669771	3.35	11	1.71527	5.06e-06	3.16e-05	Mus musculus 7 days neonate cerebellum cDNA, RIKEN full-length enriched library, clone:A730060A14 product:unclassifiable, full insert sequence /gb=AK139182 /gi=74226436 /ug=Mm.392580 /len=1143
gnl|UG|Mm#S9080499	11.04	36.18	1.71245	3.46e-14	7.21e-13	Mus musculus ES cells cDNA, RIKEN full-length enriched library, clone:2400009B11 product:PROTEIN C11ORF13 HOMOLOG, full insert sequence /gb=AK010305 /gi=12845649 /ug=Mm.21202 /len=1551
gnl|UG|Mm#S14302656	19.91	65.16	1.71049	0	0	Mus musculus paired related homeobox 1 (Prrx1), transcript variant 2, mRNA /cds=p(1016,1669) /gb=NM_175686 /gi=70909355 /ug=Mm.288642 /len=4983
gnl|UG|Mm#S10861308	12.42	40.62	1.70953	0	0	Mus musculus 16 days embryo head cDNA, RIKEN full-length enriched library, clone:C130085F16 product:unclassifiable, full insert sequence /gb=AK048602 /gi=26092999 /ug=Mm.449570 /len=3120
gnl|UG|Mm#S9683478	49.09	160.36	1.70781	7.51e-14	1.45e-12	Mus musculus protein phosphatase 1, regulatory (inhibitor) subunit 2 (Ppp1r2), mRNA /cds=p(308,928) /gb=NM_025800 /gi=85540464 /ug=Mm.291593 /len=4098
gnl|UG|Mm#S10871681	5.72	18.62	1.70277	3.1e-09	2.97e-08	Mus musculus adult male medulla oblongata cDNA, RIKEN full-length enriched library, clone:6330445P13 product:unclassifiable, full insert sequence /gb=AK031925 /gi=26082600 /ug=Mm.399622 /len=3089
gnl|UG|Mm#S10856470	7.1	23.06	1.6995	4.33e-11	5.09e-10	Mus musculus 10 days neonate cerebellum cDNA, RIKEN full-length enriched library, clone:6530426K03 product:similar to NEPRILYSIN-LIKE PEPTIDASE GAMMA [Mus musculus], full insert sequence /gb=AK078376 /gi=26097845 /ug=Mm.451696 /len=3535
gnl|UG|Mm#S8762731	7.89	25.6	1.69805	3.9e-12	5.1e-11	Mus musculus S-adenosylhomocysteine hydrolase-like 2 (Ahcyl2), transcript variant 1, mRNA /cds=p(6,1937) /gb=NM_021414 /gi=283837827 /ug=Mm.210899 /len=5211
gnl|UG|Mm#S7940727	8.48	27.5	1.6973	7.32e-13	1.06e-11	AV302624 RIKEN full-length enriched, 8 days embryo Mus musculus cDNA clone 5730504I12 3'. /clone=5730504I12 /clone_end=3' /gb=AV302624 /gi=6335138 /ug=Mm.399873 /len=321
gnl|UG|Mm#S8039849	15.77	50.99	1.69303	0	0	Mus musculus laminin, beta 2 (Lamb2), mRNA /cds=p(115,5514) /gb=NM_008483 /gi=238018123 /ug=Mm.425599 /len=5624
gnl|UG|Mm#S44693040	15.18	49.08	1.69296	0	0	Mus musculus ataxia telangiectasia and Rad3 related (Atr), mRNA /cds=p(129,8054) /gb=NM_019864 /gi=189339265 /ug=Mm.212462 /len=8074
gnl|UG|Mm#S9674413	23.07	74.47	1.69064	1.53e-13	2.76e-12	Mus musculus ubiquitin-conjugating enzyme E2A, RAD6 homolog (S. cerevisiae), mRNA (cDNA clone MGC:13793 IMAGE:4012075), complete cds /cds=p(119,577) /gb=BC026053 /gi=19913505 /ug=Mm.395649 /len=1744
gnl|UG|Mm#S15116336	46.73	150.84	1.6906	4.02e-13	6.25e-12	Mus musculus structural maintenance of chromosomes 4 (Smc4), mRNA /cds=p(125,3985) /gb=NM_133786 /gi=40254109 /ug=Mm.206841 /len=4101
gnl|UG|Mm#S11103492	48.11	155.07	1.68851	3.17e-13	5.09e-12	Mus musculus NADH dehydrogenase (ubiquinone) 1 alpha subcomplex, 13, mRNA (cDNA clone MGC:41467 IMAGE:1447015), complete cds /cds=p(776,1210) /gb=BC034899 /gi=23025779 /ug=Mm.21162 /len=1266
gnl|UG|Mm#S7206190	2.56	8.25	1.68825	9.79e-05	0.000483561	mp67c06.r1 Soares_thymus_2NbMT Mus musculus cDNA clone IMAGE:574282 5'. /clone=IMAGE:574282 /clone_end=5' /gb=AA117652 /gi=1672676 /ti=70878454 /ug=Mm.429312 /len=440
gnl|UG|Mm#S10844537	3.15	10.15	1.68806	1.49e-05	8.62e-05	Mus musculus adult female vagina cDNA, RIKEN full-length enriched library, clone:9930110D14 product:hypothetical Zinc finger, C2H2 type containing protein, full insert sequence /cds=p(108,1511) /gb=AK037083 /gi=26331929 /ug=Mm.102799 /len=2363
gnl|UG|Mm#S19727767	2.76	8.89	1.68752	5.22e-05	0.000273122	Mus musculus zinc finger protein 318 (Zfp318), transcript variant 1, mRNA /cds=p(74,6787) /gb=NM_207671 /gi=157823949 /ug=Mm.439916 /len=7818
gnl|UG|Mm#S14961006	3.35	10.79	1.68746	7.98e-06	4.85e-05	Mus musculus dolichol kinase (Dolk), mRNA /cds=p(324,1928) /gb=NM_177648 /gi=113930710 /ug=Mm.26690 /len=2126
gnl|UG|Mm#S53250007	3.94	12.69	1.68742	1.24e-06	8.49e-06	Mus musculus armadillo repeat containing, X-linked 1 (Armcx1), transcript variant 1, mRNA /cds=p(704,2074) /gb=NM_001166377 /gi=261824001 /ug=Mm.458522 /len=2491
gnl|UG|Mm#S10859467	7.49	24.12	1.68719	2.01e-11	2.42e-10	Mus musculus 12 days embryo eyeball cDNA, RIKEN full-length enriched library, clone:D230019K24 product:hypothetical protein, full insert sequence /gb=AK051923 /gi=26094848 /ug=Mm.247453 /len=4712
gnl|UG|Mm#S7114086	4.93	15.87	1.68664	5.65e-08	4.64e-07	Mouse laminin B2 chain mRNA, complete cds /cds=p(247,5070) /gb=J03484 /gi=198694 /ug=Mm.1249 /len=7642
gnl|UG|Mm#S9740737	4.34	13.96	1.68553	3.59e-07	2.65e-06	Mus musculus RIKEN cDNA 1700113I22 gene (1700113I22Rik), mRNA /cds=p(711,1106) /gb=NM_026865 /gi=118130264 /ug=Mm.472804 /len=1461
gnl|UG|Mm#S16605654	17.94	57.33	1.67611	0	0	Mus musculus COMM domain containing 4, mRNA (cDNA clone IMAGE:6413235), complete cds /cds=p(1576,1716) /gb=BC055798 /gi=33585916 /ug=Mm.41687 /len=1949
gnl|UG|Mm#S8082145	29.18	93.09	1.67365	2.24e-14	4.87e-13	Mus musculus purine-nucleoside phosphorylase 1 (Pnp1), mRNA /cds=p(281,1150) /gb=NM_013632 /gi=237649055 /ug=Mm.17932 /len=2941
gnl|UG|Mm#S26690781	5.91	18.83	1.6718	4.11e-09	3.88e-08	Mus musculus osteoclast-like cell cDNA, RIKEN full-length enriched library, clone:I420006A21 product:myeloid-associated differentiation marker, full insert sequence /cds=p(310,1272) /gb=AK159160 /gi=74192684 /ug=Mm.29874 /len=4029
gnl|UG|Mm#S36662675	6.31	20.1	1.67148	1.21e-09	1.22e-08	Mus musculus OTU domain containing 4 (Otud4), mRNA /cds=p(231,3551) /gb=NM_001081164 /gi=124487190 /ug=Mm.34348 /len=7324
gnl|UG|Mm#S16760767	6.51	20.73	1.67099	6.56e-10	6.85e-09	Mus musculus expressed sequence AI848100 (AI848100), mRNA /cds=p(290,4054) /gb=NM_172645 /gi=254692969 /ug=Mm.170002 /len=6308
gnl|UG|Mm#S37525358	11.83	37.66	1.67058	0	0	Mus musculus trafficking protein particle complex 2-like, mRNA (cDNA clone IMAGE:40039107), partial cds /cds=p(1,423) /gb=BC114968 /gi=133777818 /ug=Mm.38746 /len=1651
gnl|UG|Mm#S15645630	23.66	75.32	1.67058	0	0	Mus musculus LIM domain containing preferred translocation partner in lipoma (Lpp), transcript variant 1, mRNA /cds=p(551,2392) /gb=NM_178665 /gi=225543156 /ug=Mm.209385 /len=15669
gnl|UG|Mm#S8039302	10.25	32.58	1.66836	8.13e-14	1.57e-12	Mus musculus calcium modulating ligand (Caml), mRNA /cds=p(87,971) /gb=NM_007596 /gi=78126154 /ug=Mm.2313 /len=1387
gnl|UG|Mm#S11064514	4.53	14.39	1.66748	3.03e-07	2.26e-06	Mus musculus beta-gamma crystallin domain containing 3, mRNA (cDNA clone MGC:58045 IMAGE:6408859), complete cds /cds=p(402,3722) /gb=BC043118 /gi=27695735 /ug=Mm.246424 /len=5247
gnl|UG|Mm#S9640402	4.93	15.66	1.66742	8.84e-08	7.07e-07	Mus musculus AF4/FMR2 family, member 1 (Aff1), transcript variant 2, mRNA /cds=p(168,3824) /gb=NM_133919 /gi=124248526 /ug=Mm.6949 /len=8323
gnl|UG|Mm#S9732829	14.39	45.7	1.66713	0	0	Mus musculus GATA zinc finger domain containing 2A (Gatad2a), transcript variant 1, mRNA /cds=p(541,2433) /gb=NM_145596 /gi=164519129 /ug=Mm.270044 /len=5208
gnl|UG|Mm#S26704581	4.73	15.02	1.66697	1.64e-07	1.27e-06	Mus musculus adult male corpora quadrigemina cDNA, RIKEN full-length enriched library, clone:B230039J05 product:CDC-like kinase 3, full insert sequence /gb=AK140015 /gi=74146010 /ug=Mm.25720 /len=3932
gnl|UG|Mm#S26668185	12.22	38.72	1.66383	0	0	Mus musculus 8 days embryo whole body cDNA, RIKEN full-length enriched library, clone:5730448E17 product:TAF11 RNA polymerase II, TATA box binding protein (TBP)-associated factor, full insert sequence /cds=p(1038,1673) /gb=AK133851 /gi=74228794 /ug=Mm.267998 /len=2206
gnl|UG|Mm#S26685254	21.1	66.85	1.66368	0	0	Mus musculus 16 days neonate thymus cDNA, RIKEN full-length enriched library, clone:A130004M03 product:survivor of motor neuron protein interacting protein 1, full insert sequence /cds=p(89,424) /gb=AK137776 /gi=74202212 /ug=Mm.221520 /len=3007
gnl|UG|Mm#S7658673	12.03	38.08	1.6624	4.91e-14	9.93e-13	AV077023 Mus musculus stomach C57BL/6J adult Mus musculus cDNA clone 2210021G15. /clone=2210021G15 /gb=AV077023 /gi=16381042 /ug=Mm.458053 /len=1020
gnl|UG|Mm#S26693401	10.84	34.27	1.66058	9.1e-15	2.03e-13	Mus musculus 13 days embryo brain cDNA, RIKEN full-length enriched library, clone:G630051N12 product:Heat-shock 20 kDa like-protein p20 homolog [Rattus norvegicus], full insert sequence /cds=p(845,1177) /gb=AK144390 /gi=74188464 /ug=Mm.34885 /len=1981
gnl|UG|Mm#S8863779	6.7	21.16	1.65911	5.55e-10	5.84e-09	UI-M-CG0p-bhv-f-05-0-UI.s1 NIH_BMAP_Ret4_S2 Mus musculus cDNA clone UI-M-CG0p-bhv-f-05-0-UI 3'. /clone=UI-M-CG0p-bhv-f-05-0-UI /clone_end=3' /gb=BE988423 /gi=10664749 /ti=158475072 /ug=Mm.408951 /len=209
gnl|UG|Mm#S51828699	13.8	43.58	1.659	0	0	Mus musculus interferon regulatory factor 9 (Irf9), transcript variant 1, mRNA /cds=p(149,1546) /gb=NM_001159417 /gi=226874924 /ug=Mm.2032 /len=2545
gnl|UG|Mm#S7114485	194	612.46	1.65856	0	0	Mouse mRNA encoding vimentin, complete cds /cds=p(481,1881) /gb=M26251 /gi=202369 /ug=Mm.268000 /len=2174
gnl|UG|Mm#S9078890	13.01	41.04	1.65741	0	0	Mus musculus 11 days embryo whole body cDNA, RIKEN full-length enriched library, clone:2700029E10 product:similar to CDNA FLJ13110 FIS, CLONE NT2RP3002549, MODERATELY SIMILAR TO HYPOTHETICAL 26.6 KDA PROTEIN T19C3.4 IN CHROMOSOME III [Homo sapiens], ... /gb=AK012301 /gi=12848955 /ug=Mm.46742 /len=1565
gnl|UG|Mm#S9105214	6.31	19.89	1.65633	1.88e-09	1.86e-08	Mus musculus retinitis pigmentosa GTPase regulator interacting protein 1 (Rpgrip1), transcript variant 1, mRNA /cds=p(97,4092) /gb=NM_023879 /gi=270341388 /ug=Mm.21662 /len=5238
gnl|UG|Mm#S26705167	6.51	20.52	1.6563	1.02e-09	1.05e-08	Mus musculus 13 days embryo liver cDNA, RIKEN full-length enriched library, clone:I920041O05 product:CXXC finger 1 (PHD domain), full insert sequence /cds=p(353,2335) /gb=AK146688 /gi=74144767 /ug=Mm.17537 /len=2621
gnl|UG|Mm#S10385007	5.91	18.62	1.65562	6.41e-09	5.93e-08	BY382466 RIKEN full-length enriched, pooled tissues, 1 cell embryo, etc. Mus musculus cDNA clone I0C0023F24 3', mRNA sequence /clone=I0C0023F24 /clone_end=3' /gb=BY382466 /gi=26611954 /ug=Mm.415794 /len=449
gnl|UG|Mm#S27480747	11.43	35.97	1.65397	2.75e-14	5.84e-13	CJ261606 RIKEN full-length enriched mouse cDNA library, C57BL/6 brain male adult Mus musculus cDNA clone M5H1201N21 3', mRNA sequence /clone=M5H1201N21 /clone_end=3' /gb=CJ261606 /gi=76433935 /ug=Mm.412996 /len=454
gnl|UG|Mm#S26674702	2.96	9.31	1.65318	4.38e-05	0.000231794	Mus musculus 13 days embryo heart cDNA, RIKEN full-length enriched library, clone:D330038D04 product:AT rich interactive domain 4B (Rbp1 like), full insert sequence /gb=AK164548 /gi=74218873 /ug=Mm.100056 /len=4835
gnl|UG|Mm#S8041515	5.52	17.35	1.6522	2.18e-08	1.89e-07	Mus musculus ephrin A1 (Efna1), transcript variant 1, mRNA /cds=p(104,721) /gb=NM_010107 /gi=247269689 /ug=Mm.15675 /len=1483
gnl|UG|Mm#S22421531	5.52	17.35	1.6522	2.18e-08	1.89e-07	Mus musculus metallophosphoesterase 1, mRNA (cDNA clone MGC:99965 IMAGE:4949311), complete cds /cds=p(315,1505) /gb=BC086456 /gi=55778153 /ug=Mm.235792 /len=2179
gnl|UG|Mm#S21541013	8.28	26.02	1.65192	6.71e-12	8.55e-11	Mus musculus microtubule-associated protein 1S, mRNA (cDNA clone IMAGE:6851981), with apparent retained intron /gb=BC079598 /gi=51259980 /ug=Mm.248559 /len=4667
gnl|UG|Mm#S26670965	2.76	8.67	1.65136	8.22e-05	0.00041051	Mus musculus 0 day neonate kidney cDNA, RIKEN full-length enriched library, clone:D630025J03 product:hypothetical Zn-finger, C2H2 type containing protein, full insert sequence /gb=AK164710 /gi=74224693 /ug=Mm.248081 /len=5512
gnl|UG|Mm#S10829091	2.56	8.04	1.65105	0.000154448	0.000726444	Mus musculus RIKEN cDNA 6430548M08 gene (6430548M08Rik), transcript variant 1, mRNA /cds=p(299,1522) /gb=NM_172286 /gi=255069799 /ug=Mm.101958 /len=5565
gnl|UG|Mm#S26672493	2.56	8.04	1.65105	0.000154448	0.000726266	Mus musculus 6 days neonate spleen cDNA, RIKEN full-length enriched library, clone:F430012M22 product:similar to Signal peptide peptidase-like 2B (EC 3.4.99.-) (SPP-like 2B protein) (SPPL2b protein) (Intramembrane protease 4) (IMP4) (Presenilin-like ... /gb=AK165324 /gi=74222498 /ug=Mm.3285 /len=3631
gnl|UG|Mm#S26675051	2.56	8.04	1.65105	0.000154448	0.000726087	Mus musculus 0 day neonate thymus cDNA, RIKEN full-length enriched library, clone:A430092M18 product:BRCA1 associated protein, full insert sequence /gb=AK138861 /gi=74218416 /ug=Mm.153372 /len=4317
gnl|UG|Mm#S15343928	12.62	39.56	1.64833	0	0	Mus musculus centromere protein E (Cenpe), mRNA /cds=p(97,7512) /gb=NM_173762 /gi=115648100 /ug=Mm.161470 /len=7813
gnl|UG|Mm#S53281512	12.22	38.29	1.64772	0	0	Mus musculus R3H domain containing 2 (R3hdm2), transcript variant 3, mRNA /cds=p(536,3574) /gb=NM_001168293 /gi=269973928 /ug=Mm.29342 /len=4270
gnl|UG|Mm#S34484546	22.28	69.81	1.64768	2.37e-13	4.01e-12	Mus musculus microtubule associated serine/threonine kinase 2 (Mast2), transcript variant 1, mRNA /cds=p(269,5671) /gb=NM_001042743 /gi=112363073 /ug=Mm.9287 /len=5747
gnl|UG|Mm#S14812405	4.73	14.81	1.64666	2.56e-07	1.93e-06	Mus musculus RIKEN cDNA A630033E08 gene (A630033E08Rik), transcript variant 2, mRNA /cds=p(392,2713) /gb=NM_177358 /gi=159110644 /ug=Mm.328828 /len=6618
gnl|UG|Mm#S32788205	21.69	67.91	1.64659	0	0	PREDICTED: Mus musculus predicted gene, EG665945 (EG665945), misc RNA /gb=XR_001805 /gi=94398708 /ug=Mm.309533 /len=861
gnl|UG|Mm#S26677119	79.45	248.58	1.64559	0	0	Mus musculus B6-derived CD11 +ve dendritic cells cDNA, RIKEN full-length enriched library, clone:F730227O19 product:sorting nexin 9, full insert sequence /cds=p(191,1978) /gb=AK155830 /gi=74214888 /ug=Mm.89515 /len=3315
gnl|UG|Mm#S37626102	6.7	20.94	1.64403	8.64e-10	8.92e-09	AV470671 Abe mouse ES cell Mus musculus cDNA clone 19990927EK03D05, mRNA sequence /clone=19990927EK03D05 /gb=AV470671 /gi=140506684 /ug=Mm.415636 /len=332
gnl|UG|Mm#S10828484	4.34	13.54	1.64146	8.79e-07	6.16e-06	Mus musculus myotubularin related protein 10 (Mtmr10), mRNA /cds=p(113,2428) /gb=NM_172742 /gi=124028522 /ug=Mm.214959 /len=5205
gnl|UG|Mm#S9083840	5.91	18.41	1.63926	9.97e-09	9.05e-08	Mus musculus adult female placenta cDNA, RIKEN full-length enriched library, clone:1600019A21 product:serine protease inhibitor 10, full insert sequence /cds=p(199,1332) /gb=AK005491 /gi=12838084 /ug=Mm.45371 /len=1948
gnl|UG|Mm#S14833086	9.46	29.41	1.63639	5.24e-13	7.89e-12	Mus musculus putative protein mRNA, partial cds /cds=p(1,2451) /gb=AY217035 /gi=28975388 /ug=Mm.270253 /len=5277
gnl|UG|Mm#S10708013	19.72	61.14	1.63246	3.55e-15	8.15e-14	BY705472 RIKEN full-length enriched, adult male cerebellum Mus musculus cDNA clone 1500019M23 5'. /clone=1500019M23 /clone_end=5' /gb=BY705472 /gi=27116615 /ug=Mm.262453 /len=1020
gnl|UG|Mm#S14960772	7.1	22	1.63161	3.96e-10	4.21e-09	Mus musculus RIKEN cDNA D330038O06 gene (D330038O06Rik), mRNA /cds=p(120,1682) /gb=NM_177899 /gi=141801937 /ug=Mm.41364 /len=5780
gnl|UG|Mm#S16507572	4.93	15.23	1.62726	2.15e-07	1.65e-06	Mus musculus Williams-Beuren syndrome chromosome region 16 homolog (human), mRNA (cDNA clone MGC:65620 IMAGE:6412407), complete cds /cds=p(52,1437) /gb=BC055335 /gi=33244022 /ug=Mm.29508 /len=2337
gnl|UG|Mm#S11076618	3.15	9.73	1.62709	3.67e-05	0.000196799	PREDICTED: Mus musculus cDNA sequence BC034090, transcript variant 1 (BC034090), mRNA /cds=p(1,3516) /gb=XM_148974 /gi=94364024 /ug=Mm.29270 /len=4565
gnl|UG|Mm#S20337028	3.15	9.73	1.62709	3.67e-05	0.000196744	Mus musculus mRNA for mFLJ00179 protein /cds=p(2669,3625) /gb=AK131145 /gi=47847445 /ug=Mm.4065 /len=5935
gnl|UG|Mm#S53181252	9.66	29.83	1.62667	3.98e-13	6.2e-12	Mus musculus RIKEN cDNA 1700066M21 gene (1700066M21Rik), mRNA /cds=p(52,1149) /gb=NM_028546 /gi=256355004 /ug=Mm.263673 /len=3008
gnl|UG|Mm#S10828323	20.5	63.04	1.62064	0	0	Mus musculus RIKEN cDNA C230081A13 gene (C230081A13Rik), mRNA /cds=p(453,5660) /gb=NM_172924 /gi=157909794 /ug=Mm.479186 /len=10994
gnl|UG|Mm#S37371266	2.96	9.1	1.62027	6.87e-05	0.000349404	Mus musculus RIKEN cDNA 9430020K01 gene (9430020K01Rik), mRNA /cds=p(160,4122) /gb=NM_001081963 /gi=126506315 /ug=Mm.33179 /len=6748
gnl|UG|Mm#S8040401	2.96	9.1	1.62027	6.87e-05	0.000349311	Mus musculus FBJ osteosarcoma oncogene B (Fosb), mRNA /cds=p(615,1631) /gb=NM_008036 /gi=110350004 /ug=Mm.248335 /len=3783
gnl|UG|Mm#S9423789	21.69	66.64	1.61936	0	0	BB699357 RIKEN full-length enriched, in vitro fertilized eggs Mus musculus cDNA clone 7420411E05 3', mRNA sequence /clone=7420411E05 /clone_end=3' /gb=BB699357 /gi=16048181 /ug=Mm.350612 /len=522
gnl|UG|Mm#S14887587	176.06	540.75	1.61889	0	0	Mus musculus lysosomal-associated membrane protein 1, mRNA (cDNA clone MGC:61411 IMAGE:5716524), complete cds /cds=p(229,1449) /gb=BC049097 /gi=29145013 /ug=Mm.16716 /len=2266
gnl|UG|Mm#S26694660	52.25	160.36	1.61781	7.29e-13	1.06e-11	Mus musculus visual cortex cDNA, RIKEN full-length enriched library, clone:K530045L08 product:prion protein, full insert sequence /cds=p(1690,2454) /gb=AK159056 /gi=74186645 /ug=Mm.648 /len=3689
gnl|UG|Mm#S26693367	8.48	26.02	1.61748	1.35e-11	1.67e-10	Mus musculus cDNA, RIKEN full-length enriched library, clone:M5C1086G07 product:coiled-coil domain containing 5, full insert sequence /gb=AK147599 /gi=74188520 /ug=Mm.39293 /len=6883
gnl|UG|Mm#S14887456	4.14	12.69	1.61599	2.54e-06	1.67e-05	Mus musculus RIKEN cDNA 4933411K20 gene, mRNA (cDNA clone MGC:61401 IMAGE:6831539), complete cds /cds=p(64,1068) /gb=BC049135 /gi=29165764 /ug=Mm.133623 /len=4578
gnl|UG|Mm#S9674455	3.94	12.06	1.61396	4.73e-06	2.96e-05	Mus musculus DNA topoisomerase I mRNA, complete cds; nuclear gene for mitochondrial product /cds=p(36,1817) /gb=AF362952 /gi=19880189 /ug=Mm.182401 /len=2012
gnl|UG|Mm#S30066662	14.59	44.64	1.61336	2.89e-15	6.7e-14	Mus musculus adenosine deaminase, RNA-specific (Adar), transcript variant 2, mRNA /cds=p(846,3638) /gb=NM_001038587 /gi=226371683 /ug=Mm.316628 /len=5936
gnl|UG|Mm#S41470551	5.13	15.66	1.61005	1.8e-07	1.39e-06	Mus musculus neurobeachin (Nbea), mRNA /cds=p(467,9277) /gb=NM_030595 /gi=158854036 /ug=Mm.384353 /len=10998
gnl|UG|Mm#S26670664	16.36	49.93	1.60973	1.45e-13	2.62e-12	Mus musculus kidney CCL-142 RAG cDNA, RIKEN full-length enriched library, clone:G430020K07 product:solute carrier family 27 (fatty acid transporter), member 1, full insert sequence /cds=p(79,1968) /gb=AK165571 /gi=74225143 /ug=Mm.38165 /len=3212
gnl|UG|Mm#S21877716	6.31	19.25	1.60915	7.05e-09	6.49e-08	Mus musculus malignant fibrous histiocytoma amplified sequence 1, mRNA (cDNA clone IMAGE:6853411) /gb=BC082308 /gi=52078469 /ug=Mm.103246 /len=6422
gnl|UG|Mm#S26702145	6.31	19.25	1.60915	7.05e-09	6.49e-08	Mus musculus 2 days neonate thymus thymic cells cDNA, RIKEN full-length enriched library, clone:E430014H20 product:E2F transcription factor 1, full insert sequence /cds=p(124,1416) /gb=AK153968 /gi=74150508 /ug=Mm.18036 /len=2476
gnl|UG|Mm#S14785866	4.93	15.02	1.60723	3.34e-07	2.47e-06	Mus musculus golgi phosphoprotein 3-like, mRNA (cDNA clone MGC:54800 IMAGE:6465983), complete cds /cds=p(183,1040) /gb=BC047147 /gi=28502984 /ug=Mm.245830 /len=2826
gnl|UG|Mm#S8039346	5.91	17.98	1.60516	2.4e-08	2.07e-07	Mus musculus suppressor of cytokine signaling 2 (Socs2), transcript variant 1, mRNA /cds=p(463,1059) /gb=NM_007706 /gi=274325752 /ug=Mm.474283 /len=2222
gnl|UG|Mm#S52502175	7.1	21.58	1.6038	9.49e-10	9.76e-09	Mus musculus protein phosphatase 2, regulatory subunit B'', alpha (Ppp2r3a), transcript variant 1, mRNA /cds=p(612,4064) /gb=NM_001161362 /gi=254540095 /ug=Mm.335386 /len=6945
gnl|UG|Mm#S9305575	13.8	41.89	1.60194	0	0	Mus musculus carboxypeptidase E, mRNA (cDNA clone MGC:7101 IMAGE:3157558), complete cds /cds=p(92,1522) /gb=BC010197 /gi=16307317 /ug=Mm.31395 /len=2130
gnl|UG|Mm#S23104597	4.53	13.75	1.60185	1.15e-06	7.9e-06	Mus musculus WD repeat domain 51A (Wdr51a), mRNA /cds=p(379,1596) /gb=NM_027354 /gi=256985169 /ug=Mm.23054 /len=1707
gnl|UG|Mm#S9914901	3.35	10.15	1.59925	3.06e-05	0.000167411	Mus musculus baculoviral IAP repeat-containing 2, mRNA (cDNA clone IMAGE:4946907) /gb=BC033480 /gi=23958522 /ug=Mm.335659 /len=3168
gnl|UG|Mm#S10829118	3.35	10.15	1.59925	3.06e-05	0.000167363	Mus musculus dynein cytoplasmic 2 light intermediate chain 1 (Dync2li1), mRNA /cds=p(83,1138) /gb=NM_172256 /gi=26986540 /ug=Mm.246119 /len=1378
gnl|UG|Mm#S27052791	11.04	33.43	1.5984	6.28e-14	1.24e-12	Mus musculus zinc finger, NFX1-type containing 1 (Znfx1), mRNA /cds=p(557,6286) /gb=NM_001033196 /gi=124487310 /ug=Mm.297074 /len=7233
gnl|UG|Mm#S26687235	5.52	16.71	1.59797	8.17e-08	6.56e-07	Mus musculus NOD-derived CD11c +ve dendritic cells cDNA, RIKEN full-length enriched library, clone:F630209B19 product:HIV-1 Rev binding protein-like, full insert sequence /cds=p(103,1575) /gb=AK155221 /gi=74199174 /ug=Mm.260869 /len=2859
gnl|UG|Mm#S8306357	4.14	12.48	1.59192	3.95e-06	2.52e-05	BB196901 RIKEN full-length enriched, adult male spinal cord Mus musculus cDNA clone A330096J11 3'. /clone=A330096J11 /clone_end=3' /gb=BB196901 /gi=16271027 /ug=Mm.403908 /len=690
gnl|UG|Mm#S10870888	34.11	102.82	1.59185	3.55e-13	5.59e-12	Mus musculus 16 days embryo lung cDNA, RIKEN full-length enriched library, clone:8430429I17 product:unclassifiable, full insert sequence /gb=AK033397 /gi=26083393 /ug=Mm.392114 /len=2534
gnl|UG|Mm#S10828379	6.11	18.41	1.59125	2.01e-08	1.75e-07	Mus musculus mannosidase, endo-alpha (Manea), mRNA /cds=p(95,1483) /gb=NM_172865 /gi=46048328 /ug=Mm.245602 /len=4645
gnl|UG|Mm#S16159809	5.13	15.44	1.58964	2.79e-07	2.09e-06	Mus musculus eukaryotic initiation factor 5A isoform II (Eif5a2) alternative mRNA D, complete cds /cds=p(140,601) /gb=AY205265 /gi=32346548 /ug=Mm.193670 /len=4997
gnl|UG|Mm#S8717589	8.87	26.66	1.58767	1.46e-11	1.79e-10	uu11b10.x1 Soares_mammary_gland_NMLMG Mus musculus cDNA clone IMAGE:3371611 3'. /clone=IMAGE:3371611 /clone_end=3' /gb=BE632184 /gi=9914802 /ti=114462945 /ug=Mm.474785 /len=477
gnl|UG|Mm#S26672593	2.96	8.89	1.58659	0.00010708	0.000523167	Mus musculus 6 days neonate spleen cDNA, RIKEN full-length enriched library, clone:F420011F12 product:hypothetical protein, full insert sequence /gb=AK165224 /gi=74222346 /ug=Mm.440836 /len=4266
gnl|UG|Mm#S9105177	2.96	8.89	1.58659	0.00010708	0.000523033	Mus musculus pumilio 1 (Drosophila) (Pum1), transcript variant 1, mRNA /cds=p(121,3690) /gb=NM_030722 /gi=227430379 /ug=Mm.440206 /len=5370
gnl|UG|Mm#S20337013	2.96	8.89	1.58659	0.00010708	0.0005229	Mus musculus premature mRNA for mFLJ00217 protein /gb=AK131160 /gi=47847475 /ug=Mm.23748 /len=4939
gnl|UG|Mm#S15116416	14.98	44.85	1.58207	0	0	Mus musculus GrpE-like 2, mitochondrial (Grpel2), nuclear gene encoding mitochondrial protein, mRNA /cds=p(33,707) /gb=NM_021296 /gi=87196330 /ug=Mm.269657 /len=4065
gnl|UG|Mm#S9707422	11.24	33.64	1.58154	1.14e-13	2.12e-12	Mus musculus sphingomyelin synthase 2 (Sgms2), mRNA /cds=p(572,1669) /gb=NM_028943 /gi=210147434 /ug=Mm.273360 /len=5791
gnl|UG|Mm#S36662726	2.76	8.25	1.57973	0.000200952	0.000920326	Mus musculus NIPA-like domain containing 1 (Nipal1), mRNA /cds=p(93,1343) /gb=NM_001081205 /gi=124487088 /ug=Mm.38884 /len=4205
gnl|UG|Mm#S26688550	2.76	8.25	1.57973	0.000200952	0.000920106	Mus musculus NOD-derived CD11c +ve dendritic cells cDNA, RIKEN full-length enriched library, clone:F630116M15 product:dual specificity phosphatase 12, full insert sequence /gb=AK155026 /gi=74196177 /ug=Mm.34365 /len=2254
gnl|UG|Mm#S8040324	10.84	32.37	1.57829	1.31e-13	2.4e-12	Mus musculus syntaxin 2 (Stx2), mRNA /cds=p(142,1011) /gb=NM_007941 /gi=170172515 /ug=Mm.260716 /len=2937
gnl|UG|Mm#S8114435	97.59	291.32	1.5778	7.09e-13	1.03e-11	Mus musculus TBX2 protein mRNA, partial cds /cds=p(1,719) /gb=AF172088 /gi=6739574 /ug=Mm.29924 /len=2159
gnl|UG|Mm#S11069962	14.39	42.95	1.57759	0	0	Mus musculus myocyte enhancer factor 2D, mRNA (cDNA clone IMAGE:5360114) /gb=BC040217 /gi=25955558 /ug=Mm.478816 /len=4033
gnl|UG|Mm#S20056269	5.32	15.87	1.5768	2.33e-07	1.77e-06	Mus musculus cDNA clone IMAGE:6816874, containing frame-shift errors /gb=BC070431 /gi=47124610 /ug=Mm.440548 /len=2674
gnl|UG|Mm#S21163288	31.35	93.51	1.57666	8.57e-14	1.64e-12	Mus musculus lamin A (Lmna), transcript variant 1, mRNA /cds=p(230,2227) /gb=NM_001002011 /gi=162287369 /ug=Mm.243014 /len=3152
gnl|UG|Mm#S9838731	86.95	259.16	1.57559	2.52e-13	4.24e-12	AGENCOURT_10167412 NIH_MGC_134 Mus musculus cDNA clone IMAGE:6517846 5', mRNA sequence /clone=IMAGE:6517846 /clone_end=5' /gb=BU519955 /gi=22827481 /ti=158237476 /ug=Mm.331666 /len=1342
gnl|UG|Mm#S53181610	3.55	10.58	1.57545	2.54e-05	0.000141262	Mus musculus F-box and leucine-rich repeat protein 17 (Fbxl17), mRNA /cds=p(564,2669) /gb=NM_015794 /gi=255683358 /ug=Mm.136366 /len=17001
gnl|UG|Mm#S8039575	18.53	55.22	1.57533	0	0	Mus musculus SRY-box containing gene 11 (Sox11), mRNA /cds=p(311,1498) /gb=NM_009234 /gi=237513001 /ug=Mm.41702 /len=8451
gnl|UG|Mm#S22339960	14.98	44.64	1.5753	0	0	Mus musculus importin 4, mRNA (cDNA clone MGC:113723 IMAGE:30354366), complete cds /cds=p(360,2816) /gb=BC085150 /gi=54887409 /ug=Mm.27546 /len=3839
gnl|UG|Mm#S47624691	4.34	12.91	1.57272	3.29e-06	2.12e-05	Mus musculus son of sevenless homolog 2 (Drosophila) (Sos2), mRNA /cds=p(252,4250) /gb=NM_001135559 /gi=208022615 /ug=Mm.3770 /len=5612
gnl|UG|Mm#S24663125	31.15	92.66	1.57271	4.51e-14	9.2e-13	Mus musculus CAAX box 1 homolog B (human) (Cxx1b), mRNA /cds=p(111,452) /gb=NM_001018063 /gi=65787324 /ug=Mm.328602 /len=1246
gnl|UG|Mm#S10846242	5.13	15.23	1.56989	4.31e-07	3.14e-06	Mus musculus 12 days embryo male wolffian duct includes surrounding region cDNA, RIKEN full-length enriched library, clone:6720401C09 product:immediate early response 2, full insert sequence /cds=p(100,765) /gb=AK032692 /gi=26328502 /ug=Mm.399 /len=3302
gnl|UG|Mm#S26694127	4.14	12.27	1.56743	6.1e-06	3.78e-05	Mus musculus 12 days embryo female mullerian duct includes surrounding region cDNA, RIKEN full-length enriched library, clone:6820405A04 product:hypothetical protein, full insert sequence /cds=p(57,662) /gb=AK162019 /gi=74187430 /ug=Mm.268357 /len=2198
gnl|UG|Mm#S10844120	4.93	14.6	1.56631	7.97e-07	5.6e-06	Mus musculus adult male hypothalamus cDNA, RIKEN full-length enriched library, clone:A230057M07 product:zinc finger protein 288, full insert sequence /cds=p(1478,1780) /gb=AK038731 /gi=26332788 /ug=Mm.441121 /len=3080
gnl|UG|Mm#S9707050	6.51	19.25	1.56413	1.4e-08	1.24e-07	Mus musculus coiled-coil domain containing 90B (Ccdc90b), transcript variant 1, mRNA /cds=p(388,1158) /gb=NM_025515 /gi=251823842 /ug=Mm.21173 /len=1615
gnl|UG|Mm#S17520484	9.66	28.56	1.5639	4.72e-12	6.11e-11	Mus musculus SERTA domain containing 4, mRNA (cDNA clone MGC:67341 IMAGE:5708574), complete cds /cds=p(315,1430) /gb=BC060251 /gi=37805173 /ug=Mm.22806 /len=3333
gnl|UG|Mm#S8042376	3.15	9.31	1.56343	8.87e-05	0.000441068	Mus musculus snail homolog 1 (Drosophila) (Snai1), mRNA /cds=p(64,858) /gb=NM_011427 /gi=31981483 /ug=Mm.2093 /len=1613
gnl|UG|Mm#S10858590	12.82	37.87	1.56266	0	0	Mus musculus 0 day neonate eyeball cDNA, RIKEN full-length enriched library, clone:E130011G04 product:RAS p21 protein activator 3, full insert sequence /gb=AK053353 /gi=26095725 /ug=Mm.18517 /len=4382
gnl|UG|Mm#S9587602	5.52	16.29	1.56125	1.94e-07	1.49e-06	K0829F05-3 NIA Mouse 8.5-dpc Whole Embryo cDNA Library (Long) Mus musculus cDNA clone NIA:K0829F05 IMAGE:30081184 3', mRNA sequence /clone=NIA:K0829F05_IMAGE:30081184 /clone_end=3' /gb=BM249190 /gi=31503749 /ug=Mm.475563 /len=590
gnl|UG|Mm#S23082385	17.15	50.56	1.55979	0	0	Mus musculus mitochondrial carrier triple repeat 1 (Mcart1), nuclear gene encoding mitochondrial protein, mRNA /cds=p(168,1115) /gb=NM_001009949 /gi=194473735 /ug=Mm.260210 /len=4448
gnl|UG|Mm#S9426681	6.11	17.98	1.55715	4.76e-08	3.94e-07	BB702249 RIKEN full-length enriched, in vitro fertilized eggs Mus musculus cDNA clone 7420439F17 3', mRNA sequence /clone=7420439F17 /clone_end=3' /gb=BB702249 /gi=16051073 /ug=Mm.471976 /len=529
gnl|UG|Mm#S9230158	4.53	13.33	1.55709	2.73e-06	1.78e-05	603287626F1 NCI_CGAP_Mam6 Mus musculus cDNA clone IMAGE:5321790 5', mRNA sequence /clone=IMAGE:5321790 /clone_end=5' /gb=BI665388 /gi=15579621 /ug=Mm.457565 /len=781
gnl|UG|Mm#S19133182	15.97	46.97	1.55638	5.66e-14	1.13e-12	Mus musculus cDNA clone IMAGE:30546630, containing frame-shift errors /gb=BC067058 /gi=44890612 /ug=Mm.479586 /len=7106
gnl|UG|Mm#S14960010	17.35	50.99	1.55528	6.44e-15	1.46e-13	Mus musculus cDNA clone IMAGE:30022118, containing frame-shift errors /gb=BC050010 /gi=29477054 /ug=Mm.29689 /len=2866
gnl|UG|Mm#S26690719	217.66	639.54	1.55496	3.17e-12	4.21e-11	Mus musculus osteoclast-like cell cDNA, RIKEN full-length enriched library, clone:I420010J21 product:guanine nucleotide binding protein, alpha inhibiting 2, full insert sequence /cds=p(130,1197) /gb=AK159222 /gi=74192792 /ug=Mm.196464 /len=2186
gnl|UG|Mm#S9954955	17.15	50.35	1.55378	0	0	AGENCOURT_10707167 NIH_MGC_152 Mus musculus cDNA clone IMAGE:6768862 5', mRNA sequence /clone=IMAGE:6768862 /clone_end=5' /gb=CA479609 /gi=24937279 /ti=158313287 /ug=Mm.206901 /len=976
gnl|UG|Mm#S9707748	9.66	28.35	1.55325	7.19e-12	9.12e-11	Mus musculus tRNA methyltransferase 11 homolog (S. cerevisiae) (Trmt11), mRNA /cds=p(89,1471) /gb=NM_028604 /gi=114051170 /ug=Mm.294503 /len=2359
gnl|UG|Mm#S10828374	14	41.04	1.5516	0	0	Mus musculus kelch-like 9 (Drosophila) (Klhl9), mRNA /cds=p(507,2360) /gb=NM_172871 /gi=124244067 /ug=Mm.260601 /len=4217
gnl|UG|Mm#S9844231	7.29	21.37	1.5516	2.88e-09	2.77e-08	AGENCOURT_10181666 NIH_MGC_143 Mus musculus cDNA clone IMAGE:6539614 5', mRNA sequence /clone=IMAGE:6539614 /clone_end=5' /gb=BU529466 /gi=22839907 /ti=158244888 /ug=Mm.4923 /len=1000
gnl|UG|Mm#S26671531	2.96	8.67	1.55043	0.000166112	0.000776919	Mus musculus adult male aorta and vein cDNA, RIKEN full-length enriched library, clone:A530059O12 product:unclassifiable, full insert sequence /gb=AK139003 /gi=74223953 /ug=Mm.438042 /len=2412
gnl|UG|Mm#S9640519	2.96	8.67	1.55043	0.000166112	0.00077673	Mus musculus stromal membrane-associated GTPase-activating protein 2 (Smap2), mRNA /cds=p(397,1683) /gb=NM_133716 /gi=229892323 /ug=Mm.271819 /len=2923
gnl|UG|Mm#S9084692	35.09	102.61	1.54804	9.44e-14	1.78e-12	Mus musculus adult male lung cDNA, RIKEN full-length enriched library, clone:1200003G10 product:guanine nucleotide binding protein, alpha inhibiting 3, full insert sequence /cds=p(142,1206) /gb=AK004566 /gi=12835822 /ug=Mm.271703 /len=3261
gnl|UG|Mm#S26283183	7.89	23.06	1.5473	7.13e-10	7.41e-09	Mus musculus palmitoyl-protein thioesterase 1, mRNA (cDNA clone IMAGE:30096414) /gb=BC099945 /gi=71534008 /ug=Mm.277719 /len=3397
gnl|UG|Mm#S15649883	3.55	10.37	1.54652	3.93e-05	0.000209373	Mus musculus 5,10-methylenetetrahydrofolate reductase, mRNA (cDNA clone MGC:63414 IMAGE:6834886), complete cds /cds=p(114,2078) /gb=BC052466 /gi=30851606 /ug=Mm.89959 /len=6085
gnl|UG|Mm#S10675458	3.55	10.37	1.54652	3.93e-05	0.000209315	BY672917 RIKEN full-length enriched, 14.5 days embryo df/df Rathke's pouches Mus musculus cDNA clone K820028B18 3', mRNA sequence /clone=K820028B18 /clone_end=3' /gb=BY672917 /gi=27056205 /ug=Mm.416719 /len=363
gnl|UG|Mm#S18165385	44.36	129.47	1.54529	5.44e-14	1.09e-12	Mus musculus septin 11, mRNA (cDNA clone MGC:69905 IMAGE:6825549), complete cds /cds=p(115,1404) /gb=BC064466 /gi=39963576 /ug=Mm.428571 /len=5123
gnl|UG|Mm#S35321193	6.31	18.41	1.54478	3.96e-08	3.31e-07	Mus musculus interferon activated gene 203 (Ifi203), transcript variant 1, mRNA /cds=p(124,1497) /gb=NM_001045481 /gi=116325980 /ug=Mm.472787 /len=3633
gnl|UG|Mm#S36662603	15.18	44.22	1.54253	0	0	Mus musculus zinc finger, HIT type 6 (Znhit6), mRNA /cds=p(161,1543) /gb=NM_001081094 /gi=124487365 /ug=Mm.24586 /len=2813
gnl|UG|Mm#S26693814	4.14	12.06	1.54253	9.4e-06	5.64e-05	Mus musculus 0 day neonate cerebellum cDNA, RIKEN full-length enriched library, clone:C230040H15 product:MEGF12, full insert sequence /cds=p(519,3215) /gb=AK141082 /gi=74187864 /ug=Mm.158962 /len=5472
gnl|UG|Mm#S10857143	12.22	35.54	1.5402	0	0	Mus musculus adult male testis cDNA, RIKEN full-length enriched library, clone:4932427P06 product:hypothetical Endonuclease/Exonuclease/phosphatase family containing protein, full insert sequence /gb=AK077039 /gi=26097172 /ug=Mm.289914 /len=3692
gnl|UG|Mm#S9691208	3.35	9.73	1.53828	7.33e-05	0.000371748	UI-M-DJ2-bwd-b-24-0-UI.s1 NIH_BMAP_DJ2 Mus musculus cDNA clone UI-M-DJ2-bwd-b-24-0-UI 3', mRNA sequence /clone=UI-M-DJ2-bwd-b-24-0-UI /clone_end=3' /gb=BQ175173 /gi=20350665 /ti=158493692 /ug=Mm.474337 /len=643
gnl|UG|Mm#S8762484	17.15	49.72	1.53562	0	0	Mus musculus amyloid beta (A4) precursor protein-binding, family A, member 3 (Apba3), mRNA /cds=p(265,1980) /gb=NM_018758 /gi=226442747 /ug=Mm.293931 /len=2124
gnl|UG|Mm#S10849274	101.73	294.7	1.5345	3.16e-13	5.07e-12	Mus musculus 2 days neonate thymus thymic cells cDNA, RIKEN full-length enriched library, clone:E430037F17 product:calcyclin binding protein, full insert sequence /gb=AK089043 /gi=26105050 /ug=Mm.10702 /len=1967
gnl|UG|Mm#S9814989	19.72	57.12	1.53434	3.55e-15	8.18e-14	AGENCOURT_10049643 NIH_MGC_134 Mus musculus cDNA clone IMAGE:6509330 5', mRNA sequence /clone=IMAGE:6509330 /clone_end=5' /gb=BQ964682 /gi=22380160 /ti=141964946 /ug=Mm.466190 /len=901
gnl|UG|Mm#S15343656	4.53	13.12	1.53418	4.2e-06	2.65e-05	Mus musculus methionine-tRNA synthetase 2 (mitochondrial) (Mars2), nuclear gene encoding mitochondrial protein, mRNA /cds=p(64,1824) /gb=NM_175439 /gi=113461994 /ug=Mm.19223 /len=2882
gnl|UG|Mm#S8041586	20.31	58.81	1.53387	0	0	Mus musculus four and a half LIM domains 3 (Fhl3), mRNA /cds=p(164,1033) /gb=NM_010213 /gi=130488505 /ug=Mm.331856 /len=1674
gnl|UG|Mm#S46888443	40.42	116.99	1.53324	4.71e-13	7.21e-12	Mus musculus oxidation resistance 1 (Oxr1), transcript variant 5, mRNA /cds=p(244,2844) /gb=NM_001130166 /gi=194328707 /ug=Mm.254267 /len=4616
gnl|UG|Mm#S8519066	8.48	24.54	1.533	2.69e-10	2.92e-09	BB404637 RIKEN full-length enriched, ES cells Mus musculus cDNA clone C330037C22 3'. /clone=C330037C22 /clone_end=3' /gb=BB404637 /gi=9224033 /ug=Mm.405821 /len=311
gnl|UG|Mm#S10870863	24.64	71.3	1.5329	0	0	Mus musculus adult male colon cDNA, RIKEN full-length enriched library, clone:9030207G08 product:inferred: RIKEN cDNA 4432404J10 gene, full insert sequence /gb=AK033450 /gi=26083418 /ug=Mm.393397 /len=2611
gnl|UG|Mm#S7522092	3.15	9.1	1.53051	0.000136936	0.000650784	Mus musculus mRNA for wizL, complete cds /cds=p(773,5458) /gb=AB012265 /gi=3551181 /ug=Mm.274948 /len=6425
gnl|UG|Mm#S9099432	30.76	88.85	1.53032	2.09e-13	3.6e-12	Mus musculus akirin 1 (Akirin1), mRNA /cds=p(136,711) /gb=NM_023423 /gi=71892472 /ug=Mm.479168 /len=2383
gnl|UG|Mm#S8762391	12.03	34.7	1.5283	1.13e-13	2.1e-12	Mus musculus muscleblind-like 1 (Drosophila) (Mbnl1), mRNA /cds=p(1048,2193) /gb=NM_020007 /gi=118130522 /ug=Mm.255723 /len=5580
gnl|UG|Mm#S26673321	62.5	180.25	1.52807	3.17e-13	5.09e-12	Mus musculus NOD-derived CD11c +ve dendritic cells cDNA, RIKEN full-length enriched library, clone:F630208D06 product:AXL receptor tyrosine kinase, full insert sequence /gb=AK170897 /gi=74221217 /ug=Mm.4128 /len=4701
gnl|UG|Mm#S26692514	6.31	18.19	1.52743	6.05e-08	4.96e-07	Mus musculus 0 day neonate cerebellum cDNA, RIKEN full-length enriched library, clone:C230087G22 product:weakly similar to NPD007 [Homo sapiens], full insert sequence /gb=AK141182 /gi=74189887 /ug=Mm.295438 /len=4365
gnl|UG|Mm#S26676867	9.27	26.66	1.52404	5.56e-11	6.43e-10	Mus musculus NOD-derived CD11c +ve dendritic cells cDNA, RIKEN full-length enriched library, clone:F630107E03 product:RelA-associated inhibitor (Inhibitor of ASPP protein) (Protein iASPP) (PPP1R13B-like protein) homolog [Homo sapiens], full insert se ... /cds=p(129,2603) /gb=AK170535 /gi=74215291 /ug=Mm.333640 /len=3131
gnl|UG|Mm#S21929772	15.38	44.22	1.52364	0	0	Mus musculus UTP14, U3 small nucleolar ribonucleoprotein, homolog A (yeast), mRNA (cDNA clone MGC:105191 IMAGE:30625504), complete cds /cds=p(36,2339) /gb=BC082590 /gi=52221173 /ug=Mm.336045 /len=2498
gnl|UG|Mm#S53181533	5.52	15.87	1.52356	4.56e-07	3.31e-06	Mus musculus transmembrane and coiled coil domains 1 (Tmcc1), mRNA /cds=p(301,2250) /gb=NM_177412 /gi=256017221 /ug=Mm.425352 /len=5719
gnl|UG|Mm#S8762294	11.63	33.43	1.52329	2.56e-13	4.28e-12	Mus musculus tetraspanin 6 (Tspan6), mRNA /cds=p(136,873) /gb=NM_019656 /gi=125490374 /ug=Mm.46701 /len=1763
gnl|UG|Mm#S15343802	4.93	14.17	1.52318	1.88e-06	1.26e-05	Mus musculus RIKEN cDNA 6230409E13 gene (6230409E13Rik), mRNA /cds=p(239,1468) /gb=NM_175234 /gi=167234385 /ug=Mm.159689 /len=9342
gnl|UG|Mm#S26696684	12.22	35.12	1.52305	0	0	Mus musculus adult male medulla oblongata cDNA, RIKEN full-length enriched library, clone:6330415K05 product:weakly similar to Sarcoma antigen NY-SAR-48 (Fragment) [Homo sapiens], full insert sequence /gb=AK161850 /gi=74183478 /ug=Mm.27355 /len=3992
gnl|UG|Mm#S52734485	6.7	19.25	1.52263	2.73e-08	2.33e-07	Mus musculus family with sequence similarity 102, member B (Fam102b), mRNA /cds=p(287,1399) /gb=NM_001163567 /gi=254675226 /ug=Mm.69013 /len=5702
gnl|UG|Mm#S9536003	5.91	16.92	1.5175	2.05e-07	1.57e-06	BB796767 RIKEN full-length enriched, bone marrow stroma cell CRL-2028 SR-4987 cDNA Mus musculus cDNA clone G4D0010O09 3', mRNA sequence /clone=G4D0010O09 /clone_end=3' /gb=BB796767 /gi=16966386 /ug=Mm.475024 /len=481
gnl|UG|Mm#S26702475	4.73	13.54	1.51732	3.47e-06	2.23e-05	Mus musculus 4 days neonate male adipose cDNA, RIKEN full-length enriched library, clone:B430112E05 product:quiescin Q6-like 1, full insert sequence /cds=p(38,2116) /gb=AK140324 /gi=74150017 /ug=Mm.116769 /len=3897
gnl|UG|Mm#S8079529	8.87	25.39	1.51725	1.86e-10	2.06e-09	Mus musculus Sez4 mRNA for DNA polymerase, complete cds /cds=p(317,9685) /gb=AB031049 /gi=6978945 /ug=Mm.439723 /len=10672
gnl|UG|Mm#S26695613	4.14	11.85	1.51718	1.44e-05	8.37e-05	Mus musculus blastocyst blastocyst cDNA, RIKEN full-length enriched library, clone:I1C0026D22 product:testis specific gene A14, full insert sequence /cds=p(770,1282) /gb=AK166974 /gi=74185108 /ug=Mm.65389 /len=3525
gnl|UG|Mm#S10828604	21.88	62.62	1.51701	0	0	Mus musculus FCH domain only 2 (Fcho2), mRNA /cds=p(342,2771) /gb=NM_172591 /gi=224994270 /ug=Mm.23928 /len=5141
gnl|UG|Mm#S16535724	3.55	10.15	1.51559	6.04e-05	0.000310957	Mus musculus Abelson helper integration site 1, mRNA (cDNA clone MGC:62786 IMAGE:6467369), complete cds /cds=p(87,3104) /gb=BC055400 /gi=33392716 /ug=Mm.253280 /len=4843
gnl|UG|Mm#S26676909	25.63	73.2	1.51401	0	0	Mus musculus NOD-derived CD11c +ve dendritic cells cDNA, RIKEN full-length enriched library, clone:F630105L04 product:ATPase, H+ transporting, V0 subunit B, full insert sequence /gb=AK170493 /gi=74215220 /ug=Mm.207052 /len=2993
gnl|UG|Mm#S7236345	33.12	94.57	1.51368	1.54e-13	2.76e-12	mu53d02.r1 Soares mouse lymph node NbMLN Mus musculus cDNA clone IMAGE:643107 5'. /clone=IMAGE:643107 /clone_end=5' /gb=AA189870 /gi=1776457 /ti=87970930 /ug=Mm.475452 /len=490
gnl|UG|Mm#S22246120	10.25	29.2	1.51034	9.61e-12	1.2e-10	Mus musculus AE binding protein 2 (Aebp2), transcript variant 1, mRNA /cds=p(7,1497) /gb=NM_001005605 /gi=54112426 /ug=Mm.86453 /len=6192
gnl|UG|Mm#S9151739	12.03	34.27	1.51031	1.97e-13	3.41e-12	Mus musculus TRIP-Br1 mRNA, complete cds /cds=p(173,883) /gb=AF366401 /gi=14029831 /ug=Mm.153684 /len=1247
gnl|UG|Mm#S27527081	5.13	14.6	1.50894	1.55e-06	1.05e-05	CJ307271 RIKEN full-length enriched mouse cDNA library, Rathke's pouches 14.5 days embryo Mus musculus cDNA clone M130030J20 3', mRNA sequence /clone=M130030J20 /clone_end=3' /gb=CJ307271 /gi=76531466 /ug=Mm.422301 /len=444
gnl|UG|Mm#S26709529	7.69	21.79	1.50261	4.61e-09	4.34e-08	Mus musculus adult male tongue cDNA, RIKEN full-length enriched library, clone:2310076G07 product:unclassifiable, full insert sequence /gb=AK160524 /gi=74137626 /ug=Mm.28350 /len=2911
gnl|UG|Mm#S8042011	14.79	41.89	1.50198	0	0	Mus musculus NIMA (never in mitosis gene a)-related expressed kinase 2 (Nek2), mRNA /cds=p(174,1505) /gb=NM_010892 /gi=190684656 /ug=Mm.33773 /len=3218
gnl|UG|Mm#S51751045	4.34	12.27	1.49937	1.19e-05	7e-05	Mus musculus WD repeat domain 7 (Wdr7), mRNA /cds=p(239,4708) /gb=NM_001014981 /gi=226494597 /ug=Mm.478907 /len=7109
gnl|UG|Mm#S9151083	19.32	54.58	1.49828	0	0	Mus musculus PELOTA (Pelota) mRNA, complete cds /cds=p(301,1458) /gb=AF148638 /gi=14276151 /ug=Mm.476819 /len=1624
gnl|UG|Mm#S9086675	12.82	36.18	1.4968	0	0	Mus musculus Ras association (RalGDS/AF-6) domain family member 1, mRNA (cDNA clone MGC:7339 IMAGE:3486727), complete cds /cds=p(124,936) /gb=BC002173 /gi=12805402 /ug=Mm.12091 /len=1676
gnl|UG|Mm#S10805242	3.75	10.58	1.49638	4.97e-05	0.000260851	B0126F04-3N NIA Mouse Neural Stem Cell (Differentiated) cDNA Library (Long) Mus musculus cDNA clone NIA:B0126F04 IMAGE:30096351 3'. /clone=NIA:B0126F04_IMAGE:30096351 /clone_end=3' /gb=CA886405 /gi=27337954 /ti=223529085 /ug=Mm.395957 /len=340
gnl|UG|Mm#S10849016	10.65	30.04	1.49603	6.62e-12	8.44e-11	Mus musculus B6-derived CD11 +ve dendritic cells cDNA, RIKEN full-length enriched library, clone:F730039C04 product:unclassifiable, full insert sequence /gb=AK089488 /gi=26105308 /ug=Mm.197090 /len=1459
gnl|UG|Mm#S23104581	16.36	46.12	1.49522	1.45e-13	2.62e-12	Mus musculus Rho GTPase activating protein 19 (Arhgap19), transcript variant 1, mRNA /cds=p(58,1542) /gb=NM_027667 /gi=254750663 /ug=Mm.21646 /len=5150
gnl|UG|Mm#S21106997	4.73	13.33	1.49476	5.29e-06	3.3e-05	Mus musculus regulatory factor X, 5 (influences HLA class II expression), mRNA (cDNA clone IMAGE:4481720), complete cds /cds=p(129,1040) /gb=BC075717 /gi=49900128 /ug=Mm.24308 /len=4465
gnl|UG|Mm#S11102374	6.31	17.77	1.49373	1.4e-07	1.09e-06	Mus musculus lipase maturation factor 2, mRNA (cDNA clone IMAGE:4192716), with apparent retained intron /gb=BC038039 /gi=23958764 /ug=Mm.34511 /len=3360
gnl|UG|Mm#S17528200	15.18	42.73	1.49308	0	0	Mus musculus RIKEN cDNA E130112L23 gene (E130112L23Rik), transcript variant 1, mRNA /cds=p(157,4710) /gb=NM_198249 /gi=225543505 /ug=Mm.9239 /len=5622
gnl|UG|Mm#S8042577	12.03	33.85	1.49252	3.87e-13	6.05e-12	Mus musculus zinc finger matrin type 3 (Zmat3), mRNA /cds=p(220,1092) /gb=NM_009517 /gi=101943565 /ug=Mm.35705 /len=7784
gnl|UG|Mm#S14960593	149.05	419.31	1.49222	9.02e-13	1.29e-11	Mus musculus cold shock domain protein A, mRNA (cDNA clone MGC:54516 IMAGE:6493766), complete cds /cds=p(184,1269) /gb=BC048242 /gi=29387049 /ug=Mm.458000 /len=1864
gnl|UG|Mm#S9954756	496.24	1395.44	1.49161	0	0	AGENCOURT_10785145 NIH_MGC_152 Mus musculus cDNA clone IMAGE:6768605 5', mRNA sequence /clone=IMAGE:6768605 /clone_end=5' /gb=CA479410 /gi=24937080 /ti=158313067 /ug=Mm.275810 /len=1496
gnl|UG|Mm#S26670571	31.15	87.59	1.49153	4.51e-14	9.21e-13	Mus musculus bone marrow macrophage cDNA, RIKEN full-length enriched library, clone:I830089N12 product:dual specificity phosphatase 1, full insert sequence /gb=AK152905 /gi=74225305 /ug=Mm.239041 /len=2311
gnl|UG|Mm#S26684825	4.14	11.64	1.49139	2.2e-05	0.000123075	Mus musculus 10 days neonate cerebellum cDNA, RIKEN full-length enriched library, clone:B930097O22 product:RAB20, member RAS oncogene family, full insert sequence /gb=AK163743 /gi=74202763 /ug=Mm.390014 /len=1445
gnl|UG|Mm#S9706829	137.22	384.61	1.48691	7.59e-13	1.1e-11	Mus musculus ATPase, H+ transporting, lysosomal accessory protein 2 (Atp6ap2), mRNA /cds=p(138,1190) /gb=NM_027439 /gi=262118287 /ug=Mm.25148 /len=2376
gnl|UG|Mm#S36662843	10.65	29.83	1.48591	9.97e-12	1.25e-10	Mus musculus membrane protein, palmitoylated 7 (MAGUK p55 subfamily member 7) (Mpp7), transcript variant 1, mRNA /cds=p(242,1972) /gb=NM_001081287 /gi=239051571 /ug=Mm.479293 /len=4975
gnl|UG|Mm#S52734838	3.55	9.94	1.48543	9.24e-05	0.00045879	Mus musculus YTH domain containing 2 (Ythdc2), mRNA /cds=p(23,4360) /gb=NM_001163013 /gi=244793001 /ug=Mm.244482 /len=6299
gnl|UG|Mm#S9630899	11.04	30.89	1.4844	4.54e-12	5.9e-11	Mus musculus nuclear receptor binding factor 2, mRNA (cDNA clone MGC:28588 IMAGE:4212132), complete cds /cds=p(156,1019) /gb=BC019448 /gi=18043486 /ug=Mm.136223 /len=1808
gnl|UG|Mm#S8041923	5.52	15.44	1.48393	1.06e-06	7.3e-06	Mus musculus mannosidase 2, alpha B1 (Man2b1), mRNA /cds=p(62,3103) /gb=NM_010764 /gi=113195689 /ug=Mm.4219 /len=4326
gnl|UG|Mm#S9707000	14	39.14	1.48322	0	0	Mus musculus transcriptional adaptor 1 (Tada1), mRNA /cds=p(237,1244) /gb=NM_030245 /gi=229335601 /ug=Mm.100665 /len=2159
gnl|UG|Mm#S8762283	92.66	258.95	1.48265	1.71e-12	2.35e-11	Mus musculus structural maintenance of chromosomes 1A (Smc1a), mRNA /cds=p(105,3806) /gb=NM_019710 /gi=258613891 /ug=Mm.6994 /len=3980
gnl|UG|Mm#S19133106	3.94	11	1.48124	4.08e-05	0.000216888	Mus musculus zinc finger protein 629, mRNA (cDNA clone MGC:91343 IMAGE:30543652), complete cds /cds=p(516,3119) /gb=BC067053 /gi=45219804 /ug=Mm.156718 /len=6152
gnl|UG|Mm#S9104818	8.87	24.75	1.48042	6.46e-10	6.75e-09	Mus musculus actin related protein 2/3 complex, subunit 5 (Arpc5), mRNA /cds=p(184,639) /gb=NM_026369 /gi=224809381 /ug=Mm.288974 /len=1897
gnl|UG|Mm#S9875654	8.28	23.06	1.47769	2.61e-09	2.53e-08	Mus musculus angiomotin (Amot), mRNA /cds=p(107,2788) /gb=NM_153319 /gi=125346195 /ug=Mm.100068 /len=6381
gnl|UG|Mm#S52734845	3.35	9.31	1.47462	0.000172151	0.000802618	Mus musculus F-box protein 10 (Fbxo10), mRNA /cds=p(122,2974) /gb=NM_001024142 /gi=244790103 /ug=Mm.389552 /len=4655
gnl|UG|Mm#S10841694	3.35	9.31	1.47462	0.000172151	0.000802423	Mus musculus adult male corpora quadrigemina cDNA, RIKEN full-length enriched library, clone:B230325K17 product:hypothetical Zinc finger, C2H2 type containing protein, full insert sequence /cds=p(110,2266) /gb=AK045944 /gi=26337710 /ug=Mm.127646 /len=3892
gnl|UG|Mm#S9744567	3.35	9.31	1.47462	0.000172151	0.000802228	Mus musculus RIKEN cDNA 1300003B13 gene, mRNA (cDNA clone MGC:38303 IMAGE:5343080), complete cds /cds=p(559,2130) /gb=BC025651 /gi=22213058 /ug=Mm.30767 /len=3008
gnl|UG|Mm#S8081980	7.69	21.37	1.47453	1.06e-08	9.55e-08	Mus musculus ELK3, member of ETS oncogene family (Elk3), transcript variant 1, mRNA /cds=p(411,1640) /gb=NM_013508 /gi=157909832 /ug=Mm.4454 /len=4234
gnl|UG|Mm#S10599171	25.43	70.66	1.47436	0	0	BY596630 RIKEN full-length enriched, adult inner ear Mus musculus cDNA clone F930101D22 3', mRNA sequence /clone=F930101D22 /clone_end=3' /gb=BY596630 /gi=26931812 /ug=Mm.391616 /len=469
gnl|UG|Mm#S15343568	4.73	13.12	1.47186	8.04e-06	4.88e-05	Mus musculus claspin homolog (Xenopus laevis) (Clspn), mRNA /cds=p(135,4082) /gb=NM_175554 /gi=225543338 /ug=Mm.243962 /len=5011
gnl|UG|Mm#S10851852	4.73	13.12	1.47186	8.04e-06	4.88e-05	Mus musculus 13 days embryo lung cDNA, RIKEN full-length enriched library, clone:D430040B02 product:A430108B07RIK PROTEIN homolog [Mus musculus], full insert sequence /gb=AK085119 /gi=26102472 /ug=Mm.442442 /len=3818
gnl|UG|Mm#S14813190	10.84	30.04	1.47052	1.24e-11	1.53e-10	Mus musculus RIKEN cDNA 1700047I17 gene 1, mRNA (cDNA clone MGC:61221 IMAGE:5698044), complete cds /cds=p(115,738) /gb=BC048158 /gi=28878989 /ug=Mm.439875 /len=3863
gnl|UG|Mm#S7815770	128.35	355.21	1.46859	2.84e-13	4.66e-12	AV210810 RIKEN full-length enriched, adult male testis Mus musculus cDNA clone 1700126I03 3' similar to U65636 Mus musculus beta proteasome subunit (Lmp3) mRNA. /clone=1700126I03 /clone_end=3' /gb=AV210810 /gi=6151290 /ug=Mm.398341 /len=343
gnl|UG|Mm#S10857919	17.74	49.08	1.46813	0	0	Mus musculus 2 days pregnant adult female ovary cDNA, RIKEN full-length enriched library, clone:E330028F04 product:similar to POP4 PROTEIN (POP4 (PROCESSING OF PRECURSOR , S. CEREVISIAE) HOMOLOG) [Homo sapiens], full insert sequence /gb=AK054466 /gi=26096396 /ug=Mm.22284 /len=2072
gnl|UG|Mm#S9085229	3.75	10.37	1.46745	7.58e-05	0.000381684	Mus musculus 18-day embryo whole body cDNA, RIKEN full-length enriched library, clone:1110018F16 product:unclassifiable, full insert sequence /gb=AK003775 /gi=12834645 /ug=Mm.392730 /len=1133
gnl|UG|Mm#S8730712	3.75	10.37	1.46745	7.58e-05	0.000381584	UI-M-BH0-ajw-b-06-0-UI.r1 NIH_BMAP_M_S1 Mus musculus cDNA clone UI-M-BH0-ajw-b-06-0-UI 5'. /clone=UI-M-BH0-ajw-b-06-0-UI /clone_end=5' /gb=BE656473 /gi=9982386 /ti=158559547 /ug=Mm.473218 /len=473
gnl|UG|Mm#S7349148	14.39	39.77	1.46661	0	0	Mus musculus mRNA for m-calpain large subunit, complete cds /cds=p(171,2273) /gb=D38117 /gi=2570157 /ug=Mm.19306 /len=3225
gnl|UG|Mm#S15909929	17.15	47.39	1.46637	0	0	Mus musculus suppressor of cytokine signaling 5, mRNA (cDNA clone MGC:62212 IMAGE:5702321), complete cds /cds=p(443,2053) /gb=BC053015 /gi=31418506 /ug=Mm.126885 /len=4460
gnl|UG|Mm#S9707156	34.7	95.84	1.46569	0	0	Mus musculus electron transferring flavoprotein, dehydrogenase (Etfdh), mRNA /cds=p(217,2067) /gb=NM_025794 /gi=254588013 /ug=Mm.28336 /len=2281
gnl|UG|Mm#S21277345	6.9	19.04	1.46437	7.85e-08	6.31e-07	Mus musculus mRNA for mKIAA1839 protein /cds=p(1,1391) /gb=AK173272 /gi=50511128 /ug=Mm.316928 /len=4679
gnl|UG|Mm#S14812751	11.04	30.46	1.46418	1.02e-11	1.28e-10	Mus musculus HEAT repeat containing 5A (Heatr5a), mRNA /cds=p(206,6322) /gb=NM_177171 /gi=118130348 /ug=Mm.131941 /len=7761
gnl|UG|Mm#S10836939	8.67	23.91	1.46351	1.78e-09	1.76e-08	Mus musculus 12 days embryo female mullerian duct includes surrounding region cDNA, RIKEN full-length enriched library, clone:6820406J02 product:hypothetical Ubiquitin domain containing protein, full insert sequence /cds=p(177,860) /gb=AK078479 /gi=26347298 /ug=Mm.22948 /len=1527
gnl|UG|Mm#S26668306	7.29	20.1	1.4632	3.53e-08	2.98e-07	Mus musculus 10 days neonate olfactory brain cDNA, RIKEN full-length enriched library, clone:E530004D05 product:hypothetical protein, full insert sequence /gb=AK143441 /gi=74228605 /ug=Mm.20071 /len=3024
gnl|UG|Mm#S15649884	5.91	16.29	1.46276	7.15e-07	5.06e-06	Mus musculus inositol polyphosphate multikinase, mRNA (cDNA clone MGC:63346 IMAGE:6834748), complete cds /cds=p(159,1349) /gb=BC052463 /gi=30851603 /ug=Mm.245867 /len=5432
gnl|UG|Mm#S17873026	4.93	13.54	1.45757	6.6e-06	4.07e-05	Mus musculus cDNA clone IMAGE:6851213, containing frame-shift errors /gb=BC060201 /gi=38614117 /ug=Mm.22306 /len=3904
gnl|UG|Mm#S9745490	4.93	13.54	1.45757	6.6e-06	4.07e-05	Mus musculus DENN/MADD domain containing 1A (Dennd1a), mRNA /cds=p(256,3306) /gb=NM_146122 /gi=254675211 /ug=Mm.314245 /len=4352
gnl|UG|Mm#S10872908	9.86	27.08	1.45757	1.64e-10	1.83e-09	Mus musculus adult male testis cDNA, RIKEN full-length enriched library, clone:4921508B10 product:makorin, ring finger protein, 1, full insert sequence /gb=AK029500 /gi=26081373 /ug=Mm.270484 /len=2977
gnl|UG|Mm#S8762491	34.9	95.84	1.4574	0	0	Mus musculus serum response factor (Srf), mRNA /cds=p(335,1849) /gb=NM_020493 /gi=133892959 /ug=Mm.45044 /len=4093
gnl|UG|Mm#S8041233	21.88	60.08	1.45727	0	0	Mus musculus nuclear receptor subfamily 2, group F, member 2 (Nr2f2), transcript variant 1, mRNA /cds=p(265,1509) /gb=NM_009697 /gi=112421175 /ug=Mm.158143 /len=4216
gnl|UG|Mm#S9553043	7.1	19.46	1.45462	6.46e-08	5.28e-07	Mus musculus homeo box D9, mRNA (cDNA clone MGC:29423 IMAGE:5064578), complete cds /cds=p(329,1348) /gb=BC019150 /gi=17512369 /ug=Mm.26544 /len=2188
gnl|UG|Mm#S26700306	3.55	9.73	1.45462	0.000140729	0.000667818	Mus musculus visual cortex cDNA, RIKEN full-length enriched library, clone:K230305N12 product:RAB3A, member RAS oncogene family, full insert sequence /cds=p(346,1008) /gb=AK158727 /gi=74177522 /ug=Mm.5083 /len=1527
gnl|UG|Mm#S9744631	3.94	10.79	1.45343	6.2e-05	0.00031817	Mus musculus defects in morphology 1 homolog (S. cerevisiae), mRNA (cDNA clone MGC:32508 IMAGE:5064775), complete cds /cds=p(519,1640) /gb=BC023360 /gi=22169866 /ug=Mm.151436 /len=2004
gnl|UG|Mm#S26283146	3.94	10.79	1.45343	6.2e-05	0.000318085	Mus musculus transmembrane 7 superfamily member 3 (Tm7sf3), mRNA /cds=p(132,1829) /gb=NM_026281 /gi=119964707 /ug=Mm.278037 /len=3312
gnl|UG|Mm#S7975328	15.38	42.1	1.45276	0	0	Mus musculus mRNA for N-Acetylglucosamine kinase /cds=p(210,1241) /gb=AJ242909 /gi=6491782 /ug=Mm.190650 /len=1359
gnl|UG|Mm#S20925151	8.28	22.64	1.45117	5.91e-09	5.5e-08	Mus musculus zinc finger protein 36, C3H type-like 2 (Zfp36l2), mRNA /cds=p(254,1708) /gb=NM_001001806 /gi=76253917 /ug=Mm.259321 /len=3537
gnl|UG|Mm#S26695022	18.73	51.2	1.45079	0	0	Mus musculus erythroblast cDNA, RIKEN full-length enriched library, clone:K0C0007L08 product:testis expressed gene 261, full insert sequence /gb=AK157834 /gi=74186092 /ug=Mm.391476 /len=2266
gnl|UG|Mm#S15649908	25.24	68.97	1.45026	2.78e-14	5.87e-13	Mus musculus WD repeat domain 12, mRNA (cDNA clone MGC:63308 IMAGE:6418498), complete cds /cds=p(332,1603) /gb=BC052386 /gi=30851535 /ug=Mm.281079 /len=2917
gnl|UG|Mm#S16350309	8.67	23.69	1.45017	2.67e-09	2.59e-08	Mus musculus proline rich 14, mRNA (cDNA clone MGC:62672 IMAGE:6310272), complete cds /cds=p(342,2180) /gb=BC055033 /gi=32822744 /ug=Mm.44183 /len=2325
gnl|UG|Mm#S7115638	559.92	1528.94	1.44924	0	0	Mouse mRNA for calreticulin /cds=p(70,1320) /gb=X14926 /gi=50567 /ug=Mm.1971 /len=2114
gnl|UG|Mm#S8327853	4.34	11.85	1.44912	2.74e-05	0.000151344	BB218397 RIKEN full-length enriched, adult male aorta and vein Mus musculus cDNA clone A530049H17 3'. /clone=A530049H17 /clone_end=3' /gb=BB218397 /gi=8883350 /ug=Mm.457048 /len=337
gnl|UG|Mm#S9074930	4.34	11.85	1.44912	2.74e-05	0.000151301	Mus musculus 6 days neonate head cDNA, RIKEN full-length enriched library, clone:5430439M09 product:hypothetical protein, full insert sequence /gb=AK017416 /gi=12856641 /ug=Mm.116991 /len=1240
gnl|UG|Mm#S10856881	11.24	30.68	1.44866	1.27e-11	1.57e-10	Mus musculus 8 days embryo whole body cDNA, RIKEN full-length enriched library, clone:5730495N10 product:TUDOR REPEAT ASSOCIATOR WITH PCTAIRE 2 homolog [Rattus norvegicus], full insert sequence /gb=AK077641 /gi=26097434 /ug=Mm.275413 /len=3659
gnl|UG|Mm#S9905042	4.73	12.91	1.44858	1.22e-05	7.15e-05	AGENCOURT_10416878 NIH_MGC_143 Mus musculus cDNA clone IMAGE:6600565 5', mRNA sequence /clone=IMAGE:6600565 /clone_end=5' /gb=BU851153 /gi=24036116 /ti=146698379 /ug=Mm.455548 /len=343
gnl|UG|Mm#S8527727	4.73	12.91	1.44858	1.22e-05	7.15e-05	BB413308 RIKEN full-length enriched, 7 days embryo Mus musculus cDNA clone C430032I15 3'. /clone=C430032I15 /clone_end=3' /gb=BB413308 /gi=9234663 /ug=Mm.405868 /len=213
gnl|UG|Mm#S30528225	4.73	12.91	1.44858	1.22e-05	7.15e-05	Mus musculus apoptosis-inducing factor, mitochondrion-associated 2 (Aifm2), nuclear gene encoding mitochondrial protein, transcript variant 3, mRNA /cds=p(112,1233) /gb=NM_001039194 /gi=262050652 /ug=Mm.286309 /len=3152
gnl|UG|Mm#S24639544	11.63	31.73	1.448	5.77e-12	7.39e-11	Mus musculus cDNA clone IMAGE:6851752 /gb=BC094578 /gi=63100394 /ug=Mm.196776 /len=3552
gnl|UG|Mm#S26698705	5.13	13.96	1.44427	5.41e-06	3.37e-05	Mus musculus 2 days neonate thymus thymic cells cDNA, RIKEN full-length enriched library, clone:E430026C17 product:hypothetical protein, full insert sequence /cds=p(206,361) /gb=AK154031 /gi=74180313 /ug=Mm.440666 /len=1512
gnl|UG|Mm#S21073130	5.13	13.96	1.44427	5.41e-06	3.37e-05	UI-M-HW0-crp-a-11-0-UI.r1 NIH_BMAP_HW0 Mus musculus cDNA clone IMAGE:30679210 5', mRNA sequence /clone=IMAGE:30679210 /clone_end=5' /gb=CO427770 /gi=49674064 /ug=Mm.401404 /len=787
gnl|UG|Mm#S10844593	11.04	30.04	1.44414	2.3e-11	2.77e-10	Mus musculus adult female vagina cDNA, RIKEN full-length enriched library, clone:9930024J01 product:solute carrier family 27 (fatty acid transporter), member 4, full insert sequence /cds=p(290,2221) /gb=AK036919 /gi=26331817 /ug=Mm.330113 /len=4009
gnl|UG|Mm#S26686535	11.04	30.04	1.44414	2.3e-11	2.76e-10	Mus musculus 15 days embryo male testis cDNA, RIKEN full-length enriched library, clone:8030484B18 product:Hypothetical threonyl-tRNA synthetase (Fragment), full insert sequence /cds=p(13,1251) /gb=AK136332 /gi=74200280 /ug=Mm.146283 /len=1476
gnl|UG|Mm#S7816887	19.52	53.1	1.44376	0	0	AV212570 RIKEN full-length enriched, ES cells Mus musculus cDNA clone 2410115D18 3'. /clone=2410115D18 /clone_end=3' /gb=AV212570 /gi=6152407 /ug=Mm.398353 /len=312
gnl|UG|Mm#S16291433	19.52	53.1	1.44376	0	0	Mus musculus protein kinase, cAMP dependent, catalytic, alpha, mRNA (cDNA clone MGC:62542 IMAGE:6439034), complete cds /cds=p(195,1250) /gb=BC054834 /gi=32767123 /ug=Mm.19111 /len=2297
gnl|UG|Mm#S52109608	26.22	71.3	1.44323	1.33e-13	2.44e-12	Mus musculus torsin A interacting protein 1 (Tor1aip1), transcript variant 1, mRNA /cds=p(246,1976) /gb=NM_001160018 /gi=229608945 /ug=Mm.211654 /len=4302
gnl|UG|Mm#S26707067	73.14	198.65	1.4415	5.62e-13	8.39e-12	Mus musculus mammary gland RCB-0526 Jyg-MC(A) cDNA, RIKEN full-length enriched library, clone:G830012P06 product:glucosidase, beta; acid, full insert sequence /gb=AK166198 /gi=74141766 /ug=Mm.5031 /len=1981
gnl|UG|Mm#S8039910	26.42	71.72	1.44075	0	0	Mus musculus mannosidase 2, alpha 1 (Man2a1), mRNA /cds=p(88,3540) /gb=NM_008549 /gi=226246609 /ug=Mm.2433 /len=6091
gnl|UG|Mm#S8762173	217.07	588.98	1.44006	2.11e-12	2.85e-11	Mus musculus DnaJ (Hsp40) homolog, subfamily A, member 2 (Dnaja2), mRNA /cds=p(25,1263) /gb=NM_019794 /gi=158508691 /ug=Mm.477493 /len=2839
gnl|UG|Mm#S8039429	7.49	20.31	1.43915	4.37e-08	3.64e-07	Mus musculus Rho-associated coiled-coil containing protein kinase 1 (Rock1), mRNA /cds=p(476,4540) /gb=NM_009071 /gi=134948665 /ug=Mm.6710 /len=6187
gnl|UG|Mm#S10841145	7.49	20.31	1.43915	4.37e-08	3.64e-07	Mus musculus 10 days neonate cerebellum cDNA, RIKEN full-length enriched library, clone:B930089E22 product:UDP-N-ACTEYLGLUCOSAMINE PYROPHOSPHORYLASE 1 homolog [Homo sapiens], full insert sequence /cds=p(253,1770) /gb=AK047566 /gi=26338835 /ug=Mm.27969 /len=2312
gnl|UG|Mm#S8041060	41.6	112.76	1.4386	2.7e-13	4.48e-12	Mus musculus receptor accessory protein 5 (Reep5), mRNA /cds=p(95,664) /gb=NM_007874 /gi=161016825 /ug=Mm.280075 /len=2910
gnl|UG|Mm#S10828271	15.38	41.68	1.4383	0	0	Mus musculus myosin IXa (Myo9a), mRNA /cds=p(244,8139) /gb=NM_173018 /gi=241896921 /ug=Mm.249545 /len=11974
gnl|UG|Mm#S8216838	3.75	10.15	1.43652	0.000114885	0.00055902	BB115410 RIKEN full-length enriched, adult male urinary bladder Mus musculus cDNA clone 9530050E19 3'. /clone=9530050E19 /clone_end=3' /gb=BB115410 /gi=8767978 /ug=Mm.468387 /len=352
gnl|UG|Mm#S26678714	5.32	14.39	1.43557	4.43e-06	2.79e-05	Mus musculus TIB-55 BB88 cDNA, RIKEN full-length enriched library, clone:I730071O05 product:Ras-like without CAAX 1, full insert sequence /gb=AK168254 /gi=74212078 /ug=Mm.4009 /len=2574
gnl|UG|Mm#S8780033	53.82	145.55	1.4353	3.3e-13	5.26e-12	601787513F1 NCI_CGAP_Lu30 Mus musculus cDNA clone IMAGE:4015202 5'. /clone=IMAGE:4015202 /clone_end=5' /gb=BF140498 /gi=10979525 /ti=45333418 /ug=Mm.431439 /len=417
gnl|UG|Mm#S9731900	4.93	13.33	1.43502	9.95e-06	5.96e-05	Mus musculus choline phosphotransferase 1 (Chpt1), transcript variant 2, mRNA /cds=p(114,1310) /gb=NM_144807 /gi=226442810 /ug=Mm.288897 /len=3239
gnl|UG|Mm#S26680605	51.65	139.63	1.43477	1.7e-13	3.01e-12	Mus musculus 13 days embryo heart cDNA, RIKEN full-length enriched library, clone:D330025L11 product:transportin 2 (importin 3, karyopherin beta 2b), full insert sequence /gb=AK142270 /gi=74209274 /ug=Mm.220357 /len=5670
gnl|UG|Mm#S10842125	11.83	31.95	1.43337	7.02e-12	8.91e-11	Mus musculus 9.5 days embryo parthenogenote cDNA, RIKEN full-length enriched library, clone:B130006D19 product:thiamine transporter (Slc19a2) mRNA, full insert sequence /cds=p(209,1705) /gb=AK044825 /gi=26336848 /ug=Mm.35444 /len=3572
gnl|UG|Mm#S10842051	5.72	15.44	1.43259	1.98e-06	1.32e-05	Mus musculus 9.5 days embryo parthenogenote cDNA, RIKEN full-length enriched library, clone:B130019B02 product:ribose-phosphate pyrophosphokinase (EC 2.7.6.1) catalytic chain II homolog [Rattus norvegicus], full insert sequence /cds=p(110,1066) /gb=AK045007 /gi=26336996 /ug=Mm.272955 /len=3640
gnl|UG|Mm#S26676947	6.51	17.56	1.43156	3.96e-07	2.9e-06	Mus musculus NOD-derived CD11c +ve dendritic cells cDNA, RIKEN full-length enriched library, clone:F630104E20 product:hypothetical protein, full insert sequence /gb=AK170455 /gi=74215158 /ug=Mm.32901 /len=2667
gnl|UG|Mm#S8240147	15.77	42.52	1.43096	0	0	BB130697 RIKEN full-length enriched, 16 days neonate cerebellum Mus musculus cDNA clone 9630046M06 3'. /clone=9630046M06 /clone_end=3' /gb=BB130697 /gi=8785087 /ug=Mm.403246 /len=323
gnl|UG|Mm#S10845403	14.39	38.72	1.42801	0	0	Mus musculus 12 days embryo embryonic body between diaphragm region and neck cDNA, RIKEN full-length enriched library, clone:9430035K02 product:SIMILAR TO CGI-07 PROTEIN homolog [Mus musculus], full insert sequence /cds=p(1,794) /gb=AK034772 /gi=26330197 /ug=Mm.21062 /len=1996
gnl|UG|Mm#S16771524	34.5	92.66	1.42535	3.55e-13	5.6e-12	Mus musculus ubiquitin specific peptidase 24 (Usp24), mRNA /cds=p(260,8113) /gb=NM_183225 /gi=260064006 /ug=Mm.234544 /len=10601
gnl|UG|Mm#S7789053	5.91	15.87	1.42507	1.62e-06	1.1e-05	Mus musculus mRNA for GSG2, complete cds /cds=p(34,2298) /gb=D87326 /gi=4519165 /ug=Mm.42045 /len=2827
gnl|UG|Mm#S9160062	11.04	29.62	1.42383	5.12e-11	5.97e-10	602916845F1 NCI_CGAP_Lu29 Mus musculus cDNA clone IMAGE:5067347 5', mRNA sequence /clone=IMAGE:5067347 /clone_end=5' /gb=BI151024 /gi=14611025 /ti=45119838 /ug=Mm.472131 /len=816
gnl|UG|Mm#S9019905	11.04	29.62	1.42383	5.12e-11	5.96e-10	H3038H03-3 NIA Mouse 15K cDNA Clone Set Mus musculus cDNA clone H3038H03 3', mRNA sequence /clone=H3038H03 /clone_end=3' /gb=BG066095 /gi=40012062 /ug=Mm.471831 /len=558
gnl|UG|Mm#S43177291	13.41	35.97	1.42348	4.04e-13	6.26e-12	Mus musculus lin-54 homolog (C. elegans) (Lin54), transcript variant 1, mRNA /cds=p(304,2553) /gb=NM_001115010 /gi=169234728 /ug=Mm.212568 /len=4596
gnl|UG|Mm#S9099650	19.72	52.89	1.42334	3.55e-15	8.17e-14	Mus musculus kinesin family member 23 (Kif23), mRNA /cds=p(178,3039) /gb=NM_024245 /gi=256985167 /ug=Mm.259374 /len=3439
gnl|UG|Mm#S8245229	3.55	9.52	1.42314	0.00021311	0.000971595	BB135777 RIKEN full-length enriched, adult male bone Mus musculus cDNA clone 9830130G13 3'. /clone=9830130G13 /clone_end=3' /gb=BB135777 /gi=8790714 /ug=Mm.403301 /len=315
gnl|UG|Mm#S9084400	29.38	78.7	1.42153	3.12e-13	5.04e-12	Mus musculus adult male liver cDNA, RIKEN full-length enriched library, clone:1300002M12 product:small protein effector 1 of Cdc42, full insert sequence /cds=p(342,584) /gb=AK004859 /gi=12836361 /ug=Mm.28189 /len=2758
gnl|UG|Mm#S26693318	30.76	82.3	1.41984	2.09e-13	3.6e-12	Mus musculus 14 days pregnant adult female placenta cDNA, RIKEN full-length enriched library, clone:M5C1098O04 product:claudin 22, full insert sequence /cds=p(350,3913) /gb=AK147648 /gi=74188599 /ug=Mm.235074 /len=6548
gnl|UG|Mm#S16188342	12.82	34.27	1.41855	1.73e-12	2.37e-11	Mus musculus protein kinase, cAMP dependent, catalytic, beta, mRNA (cDNA clone MGC:62278 IMAGE:5704796), complete cds /cds=p(248,1303) /gb=BC054533 /gi=32451601 /ug=Mm.16766 /len=4348
gnl|UG|Mm#S15909890	10.45	27.93	1.41831	2.05e-10	2.26e-09	Mus musculus phosphorylase kinase beta, mRNA (cDNA clone MGC:62514 IMAGE:6409425), complete cds /cds=p(160,3417) /gb=BC053105 /gi=31418619 /ug=Mm.237296 /len=4640
gnl|UG|Mm#S26705367	26.22	70.03	1.41731	1.33e-13	2.44e-12	Mus musculus adult male brain cDNA, RIKEN full-length enriched library, clone:3632455J02 product:3'-phosphoadenosine 5'-phosphosulfate synthase 1, full insert sequence /cds=p(556,2223) /gb=AK160875 /gi=74144425 /ug=Mm.244912 /len=2791
gnl|UG|Mm#S9732501	25.04	66.85	1.41669	3.13e-14	6.56e-13	Mus musculus v-ral simian leukemia viral oncogene homolog A (ras related), mRNA (cDNA clone MGC:25671 IMAGE:4501311), complete cds /cds=p(238,858) /gb=BC031741 /gi=21619345 /ug=Mm.27348 /len=2697
gnl|UG|Mm#S15116358	6.11	16.29	1.41474	1.32e-06	9.04e-06	Mus musculus zinc finger protein 422, related sequence 1 (Zfp422-rs1), mRNA /cds=p(106,1743) /gb=NM_029952 /gi=219279776 /ug=Mm.460572 /len=3755
gnl|UG|Mm#S9707702	6.51	17.35	1.41421	5.93e-07	4.23e-06	Mus musculus MON1 homolog A (yeast) (Mon1a), mRNA /cds=p(288,1958) /gb=NM_028369 /gi=258679530 /ug=Mm.38037 /len=2112
gnl|UG|Mm#S14814380	5.32	14.17	1.41334	6.65e-06	4.1e-05	Mus musculus mRNA for mKIAA1737 protein /cds=p(1,1332) /gb=AK122546 /gi=28972823 /ug=Mm.22337 /len=4027
gnl|UG|Mm#S9492836	49.49	131.59	1.41084	1.7e-13	3.01e-12	BB808729 RIKEN full-length enriched, 16 days neonate male diencephalon Mus musculus cDNA clone G630090P19 3', mRNA sequence /clone=G630090P19 /clone_end=3' /gb=BB808729 /gi=16981358 /ug=Mm.471344 /len=434
gnl|UG|Mm#S9591180	3.75	9.94	1.40636	0.000173343	0.000806214	C0326B03-3 NIA Mouse Undifferentiated ES Cell cDNA Library (Long) Mus musculus cDNA clone NIA:C0326B03 IMAGE:30007310 3', mRNA sequence /clone=NIA:C0326B03_IMAGE:30007310 /clone_end=3' /gb=BM196291 /gi=31522710 /ug=Mm.472270 /len=533
gnl|UG|Mm#S26689219	49.09	130.11	1.40623	7.51e-14	1.45e-12	Mus musculus lung RCB-0558 LLC cDNA, RIKEN full-length enriched library, clone:G730034G01 product:fos-like antigen 1, full insert sequence /cds=p(406,1227) /gb=AK144785 /gi=74194995 /ug=Mm.6215 /len=1864
gnl|UG|Mm#S21106996	5.91	15.66	1.40585	2.42e-06	1.59e-05	Mus musculus growth hormone receptor, mRNA (cDNA clone MGC:78163 IMAGE:5044060), complete cds /cds=p(211,2163) /gb=BC075720 /gi=49900131 /ug=Mm.3986 /len=4180
gnl|UG|Mm#S41656011	12.22	32.37	1.40541	1.04e-11	1.3e-10	Mus musculus CD34 antigen (Cd34), transcript variant 1, mRNA /cds=p(146,1123) /gb=NM_001111059 /gi=161484605 /ug=Mm.29798 /len=2621
gnl|UG|Mm#S36662864	15.18	40.2	1.40502	1.51e-14	3.33e-13	Mus musculus activating transcription factor 6 (Atf6), mRNA /cds=p(71,2041) /gb=NM_001081304 /gi=124486810 /ug=Mm.377046 /len=7463
gnl|UG|Mm#S10829079	25.43	67.28	1.40365	0	0	Mus musculus PHD finger protein 17 (Phf17), transcript variant 1, mRNA /cds=p(211,2715) /gb=NM_172303 /gi=194328763 /ug=Mm.286285 /len=5584
gnl|UG|Mm#S26699756	30.95	81.87	1.4034	2.42e-14	5.18e-13	Mus musculus NOD-derived CD11c +ve dendritic cells cDNA, RIKEN full-length enriched library, clone:F630017O09 product:sterol-C5-desaturase (fungal ERG3, delta-5-desaturase) homolog (S. cerevisae), full insert sequence /cds=p(132,1031) /gb=AK154309 /gi=74178503 /ug=Mm.32700 /len=2251
gnl|UG|Mm#S11105856	7.29	19.25	1.40087	1.78e-07	1.38e-06	Mus musculus TRAF type zinc finger domain containing 1, mRNA (cDNA clone IMAGE:5357477), with apparent retained intron /gb=BC023072 /gi=22137499 /ug=Mm.20488 /len=2903
gnl|UG|Mm#S27438825	58.75	155.07	1.40026	6.51e-13	9.55e-12	NEONATAL_23_A11.x1 FH NEONATAL Mus musculus cDNA clone NEONATAL_23_A11, mRNA sequence /clone=NEONATAL_23_A11 /gb=DV064618 /gi=76391916 /ug=Mm.24219 /len=1037
gnl|UG|Mm#S26709669	4.73	12.48	1.39971	2.75e-05	0.000151678	Mus musculus adult male urinary bladder cDNA, RIKEN full-length enriched library, clone:9530070J19 product:DiGeorge syndrome critical region gene 6, full insert sequence /cds=p(359,871) /gb=AK160342 /gi=74137400 /ug=Mm.27155 /len=1271
gnl|UG|Mm#S8587756	4.73	12.48	1.39971	2.75e-05	0.000151634	BB460424 RIKEN full-length enriched, 12 days embryo spinal ganglion Mus musculus cDNA clone D130066O12 3'. /clone=D130066O12 /clone_end=3' /gb=BB460424 /gi=16426524 /ug=Mm.474772 /len=664
gnl|UG|Mm#S10852998	20.31	53.52	1.39789	0	0	Mus musculus 9 days embryo whole body cDNA, RIKEN full-length enriched library, clone:D030044A02 product:hypothetical protein, full insert sequence /gb=AK083552 /gi=26101326 /ug=Mm.216549 /len=3071
gnl|UG|Mm#S10833693	13.01	34.27	1.39733	3e-12	3.98e-11	Mus musculus 2 days neonate thymus thymic cells cDNA, RIKEN full-length enriched library, clone:E430025B08 product:sin3 associated polypeptide, 30kD, full insert sequence /cds=p(300,962) /gb=AK088745 /gi=26353825 /ug=Mm.118 /len=1183
gnl|UG|Mm#S7329528	6.51	17.14	1.39664	8.85e-07	6.2e-06	vj99g11.r1 Knowles Solter mouse blastocyst B1 Mus musculus cDNA clone IMAGE:945284 5'. /clone=IMAGE:945284 /clone_end=5' /gb=AA545465 /gi=2306539 /ti=146505951 /ug=Mm.476215 /len=580
gnl|UG|Mm#S8041732	4.34	11.42	1.3958	6.21e-05	0.000318631	Mus musculus high mobility group AT-hook 2 (Hmga2), mRNA /cds=p(873,1199) /gb=NM_010441 /gi=144922693 /ug=Mm.157190 /len=4226
gnl|UG|Mm#S16060767	10.05	26.44	1.39553	1e-09	1.03e-08	Mus musculus mRNA for nuclear membrane binding protein NUCLING, complete cds /cds=p(1668,4373) /gb=AB030647 /gi=32140536 /ug=Mm.68819 /len=4527
gnl|UG|Mm#S9706227	13.21	34.7	1.39331	2.5e-12	3.36e-11	Mus musculus HLA-B associated transcript 5, mRNA (cDNA clone MGC:19234 IMAGE:2648618), complete cds /cds=p(35,1711) /gb=BC029114 /gi=20810100 /ug=Mm.43745 /len=1958
gnl|UG|Mm#S15236437	19.52	51.2	1.39119	0	0	Mus musculus kelch-like 5 (Drosophila) (Klhl5), mRNA /cds=p(167,2293) /gb=NM_175174 /gi=167004025 /ug=Mm.10281 /len=3422
gnl|UG|Mm#S35369258	19.12	50.14	1.39088	4.13e-14	8.48e-13	Mus musculus neuropilin 2 (Nrp2), transcript variant 1, mRNA /cds=p(889,3684) /gb=NM_001077403 /gi=116686131 /ug=Mm.266341 /len=6739
gnl|UG|Mm#S26682367	11.24	29.41	1.38766	1.38e-10	1.55e-09	Mus musculus 12 days embryo eyeball cDNA, RIKEN full-length enriched library, clone:D230020G23 product:suppressor of cytokine signaling 6, full insert sequence /cds=p(417,2018) /gb=AK142069 /gi=74206447 /ug=Mm.479591 /len=4624
gnl|UG|Mm#S8081758	6.31	16.5	1.38675	1.61e-06	1.09e-05	Mus musculus cyclin D binding myb-like transcription factor 1 (Dmtf1), transcript variant 1, mRNA /cds=p(293,2578) /gb=NM_011806 /gi=160333141 /ug=Mm.22480 /len=3755
gnl|UG|Mm#S26700313	10.45	27.29	1.38487	6.72e-10	7.01e-09	Mus musculus visual cortex cDNA, RIKEN full-length enriched library, clone:K230305H19 product:cyclin E2, full insert sequence /cds=p(644,1858) /gb=AK158720 /gi=74177510 /ug=Mm.35867 /len=3216
gnl|UG|Mm#S11069952	20.5	53.52	1.38445	0	0	Mus musculus adenosine monophosphate deaminase 3, mRNA (cDNA clone MGC:25296 IMAGE:4503933), complete cds /cds=p(299,2599) /gb=BC040366 /gi=25955642 /ug=Mm.3238 /len=4098
gnl|UG|Mm#S11105853	5.52	14.39	1.38233	8.1e-06	4.91e-05	Mus musculus FK506 binding protein 14, mRNA (cDNA clone IMAGE:5361022), with apparent retained intron /gb=BC024846 /gi=22137508 /ug=Mm.274693 /len=3088
gnl|UG|Mm#S9072982	42.78	111.49	1.38191	2.61e-13	4.34e-12	Mus musculus 12 days embryo male wolffian duct includes surrounding region cDNA, RIKEN full-length enriched library, clone:6720473G22 product:SIMILAR TO MITOCHONDRIAL RIBOSOMAL PROTEIN L24 homolog [Homo sapiens], full insert sequence /cds=p(213,863) /gb=AK020157 /gi=12860655 /ug=Mm.393802 /len=1182
gnl|UG|Mm#S9914985	11.04	28.77	1.38183	2.49e-10	2.71e-09	Mus musculus CKLF-like MARVEL transmembrane domain containing 4 (Cmtm4), mRNA /cds=p(61,687) /gb=NM_153582 /gi=118130093 /ug=Mm.383258 /len=1298
gnl|UG|Mm#S26702545	9.27	24.12	1.37959	7.27e-09	6.68e-08	Mus musculus adult male testis cDNA, RIKEN full-length enriched library, clone:4933421J06 product:proprotein convertase subtilisin/kexin type 4, full insert sequence /gb=AK161504 /gi=74149605 /ug=Mm.299916 /len=2769
gnl|UG|Mm#S8041314	7.49	19.46	1.37747	2.16e-07	1.66e-06	Mus musculus calcium/calmodulin-dependent serine protein kinase (MAGUK family) (Cask), mRNA /cds=p(476,3169) /gb=NM_009806 /gi=133504494 /ug=Mm.327591 /len=8260
gnl|UG|Mm#S10695492	6.11	15.87	1.37706	2.94e-06	1.91e-05	BY692951 RIKEN full-length enriched, osteoclast-like cell Mus musculus cDNA clone I420025D22 3'. /clone=I420025D22 /clone_end=3' /gb=BY692951 /gi=27102875 /ug=Mm.468615 /len=451
gnl|UG|Mm#S24033041	8.48	22	1.37537	3.57e-08	3.01e-07	Mus musculus premature mRNA for mKIAA1814 protein /gb=AK220271 /gi=60359953 /ug=Mm.152371 /len=7688
gnl|UG|Mm#S26682584	16.17	41.89	1.37329	7.11e-15	1.59e-13	Mus musculus 16 days neonate thymus cDNA, RIKEN full-length enriched library, clone:A130083O13 product:RIKEN cDNA 1190002F15 gene, full insert sequence /gb=AK138072 /gi=74206169 /ug=Mm.459334 /len=4468
gnl|UG|Mm#S26700757	9.07	23.48	1.37226	1.32e-08	1.17e-07	Mus musculus activated spleen cDNA, RIKEN full-length enriched library, clone:F830008M13 product:torsin family 1, member B, full insert sequence /cds=p(1369,2061) /gb=AK171756 /gi=74152777 /ug=Mm.249164 /len=4020
gnl|UG|Mm#S14813021	16.36	42.31	1.37083	1.68e-13	2.97e-12	Mus musculus Cobl-like 1 (Cobll1), transcript variant 1, mRNA /cds=p(188,3910) /gb=NM_177025 /gi=189458845 /ug=Mm.34159 /len=5042
gnl|UG|Mm#S9082398	7.29	18.83	1.36904	3.93e-07	2.88e-06	Mus musculus 10 day old male pancreas cDNA, RIKEN full-length enriched library, clone:1810047O14 product:MAD homolog 2 (Drosophila), full insert sequence /cds=p(109,1512) /gb=AK007817 /gi=12841612 /ug=Mm.391091 /len=2513
gnl|UG|Mm#S26696091	133.08	343.57	1.36831	1.35e-12	1.87e-11	Mus musculus CRL-1751 WEHI 164 cDNA, RIKEN full-length enriched library, clone:G430001G22 product:erythrocyte protein band 4.1-like 2, full insert sequence /cds=p(200,3166) /gb=AK144088 /gi=74184304 /ug=Mm.306026 /len=4385
gnl|UG|Mm#S36661007	19.52	50.35	1.36704	0	0	Mus musculus GA repeat binding protein, beta 2 (Gabpb2), transcript variant 1, mRNA /cds=p(539,1783) /gb=NM_029885 /gi=124301211 /ug=Mm.224820 /len=8703
gnl|UG|Mm#S8762368	28.98	74.68	1.36566	1.51e-13	2.72e-12	Mus musculus RAN binding protein 9 (Ranbp9), mRNA /cds=p(46,2178) /gb=NM_019930 /gi=161353514 /ug=Mm.148781 /len=3064
gnl|UG|Mm#S8068178	3.94	10.15	1.36521	0.000210756	0.000961549	L0041C05-3 NIA Mouse E12.5 Female Mesonephros and Gonads cDNA Library Mus musculus cDNA clone L0041C05 3', mRNA sequence /clone=L0041C05 /clone_end=3' /gb=AW548757 /gi=31564287 /ug=Mm.479675 /len=555
gnl|UG|Mm#S26698461	12.42	31.95	1.36315	4.14e-11	4.88e-10	Mus musculus 6 days neonate spleen cDNA, RIKEN full-length enriched library, clone:F430206D07 product:fidgetin-like 1, full insert sequence /cds=p(178,2229) /gb=AK143850 /gi=74180682 /ug=Mm.236114 /len=3435
gnl|UG|Mm#S8039754	10.05	25.81	1.36073	3.24e-09	3.1e-08	Mus musculus tetratricopeptide repeat domain 3 (Ttc3), mRNA /cds=p(135,6074) /gb=NM_009441 /gi=154091023 /ug=Mm.213408 /len=7295
gnl|UG|Mm#S24594620	14.59	37.45	1.35999	9.7e-13	1.38e-11	Mus musculus deltex 3-like (Drosophila) (Dtx3l), mRNA /cds=p(151,2397) /gb=NM_001013371 /gi=133930783 /ug=Mm.390852 /len=5181
gnl|UG|Mm#S20292960	9.07	23.27	1.3593	1.95e-08	1.7e-07	Mus musculus poly (ADP-ribose) polymerase family, member 9, mRNA (cDNA clone MGC:96653 IMAGE:30615225), complete cds /cds=p(680,3172) /gb=BC070466 /gi=47682813 /ug=Mm.49074 /len=3565
gnl|UG|Mm#S26674086	6.11	15.66	1.35784	4.37e-06	2.75e-05	Mus musculus 16 days embryo heart cDNA, RIKEN full-length enriched library, clone:I920046F09 product:weakly similar to FmHP [Fugu rubripes], full insert sequence /cds=p(1,586) /gb=AK168701 /gi=74219926 /ug=Mm.479150 /len=2894
gnl|UG|Mm#S53181240	13.21	33.85	1.35753	1.24e-11	1.54e-10	Mus musculus TSR2, 20S rRNA accumulation, homolog (S. cerevisiae) (Tsr2), transcript variant 1, mRNA /cds=p(32,619) /gb=NM_001164578 /gi=257153358 /ug=Mm.475704 /len=3814
gnl|UG|Mm#S10841877	7.1	18.19	1.35725	7.13e-07	5.04e-06	Mus musculus adult male corpora quadrigemina cDNA, RIKEN full-length enriched library, clone:B230117G05 product:hypothetical Lysine-rich region containing protein, full insert sequence /cds=p(15,2678) /gb=AK045423 /gi=26337344 /ug=Mm.245482 /len=3954
gnl|UG|Mm#S17033528	17.94	45.91	1.35563	0	0	Mus musculus interleukin 11 receptor, alpha chain 1, mRNA (cDNA clone MGC:68171 IMAGE:3668288), complete cds /cds=p(45,1343) /gb=BC057664 /gi=35505254 /ug=Mm.193451 /len=1800
gnl|UG|Mm#S9077995	13.41	34.27	1.35364	1.02e-11	1.27e-10	Mus musculus 10, 11 days embryo whole body cDNA, RIKEN full-length enriched library, clone:2810489I21 product:E2 UBIQUITIN-CONJUGATING ENZYME UBCM8, full insert sequence /cds=p(69,530) /gb=AK013452 /gi=12850815 /ug=Mm.38261 /len=1550
gnl|UG|Mm#S15846782	12.42	31.73	1.35318	6.09e-11	7.02e-10	Mus musculus carbonic anhydrase 5b, mitochondrial (Car5b), nuclear gene encoding mitochondrial protein, mRNA /cds=p(127,1080) /gb=NM_181315 /gi=211057395 /ug=Mm.180953 /len=3465
gnl|UG|Mm#S16771579	7.29	18.62	1.35286	5.8e-07	4.15e-06	Mus musculus cDNA sequence BC006779 (BC006779), mRNA /cds=p(136,8979) /gb=NM_183162 /gi=125347766 /ug=Mm.315872 /len=10124
gnl|UG|Mm#S26688320	5.72	14.6	1.35188	9.79e-06	5.86e-05	Mus musculus adult inner ear cDNA, RIKEN full-length enriched library, clone:F930037M19 product:glucosidase beta 2, full insert sequence /gb=AK158174 /gi=74196536 /ug=Mm.229444 /len=3905
gnl|UG|Mm#S7894666	45.54	116.15	1.35078	0	0	AV269577 RIKEN full-length enriched, adult male testis (DH10B) Mus musculus cDNA clone 4930544A19 3'. /clone=4930544A19 /clone_end=3' /gb=AV269577 /gi=6257614 /ug=Mm.399342 /len=300
gnl|UG|Mm#S8040751	4.73	12.06	1.35032	6.11e-05	0.000313809	Mus musculus kinesin family member 4 (Kif4), mRNA /cds=p(405,4100) /gb=NM_008446 /gi=162287088 /ug=Mm.383091 /len=4712
gnl|UG|Mm#S16188325	52.64	133.92	1.34714	7.91e-13	1.14e-11	Mus musculus EBNA1 binding protein 2, mRNA (cDNA clone MGC:64740 IMAGE:5695176), complete cds /cds=p(117,1037) /gb=BC054723 /gi=32451709 /ug=Mm.29906 /len=2958
gnl|UG|Mm#S26689835	75.12	190.83	1.34502	3.95e-13	6.16e-12	Mus musculus adult male urinary bladder cDNA, RIKEN full-length enriched library, clone:9530057E20 product:procollagen C-proteinase enhancer protein, full insert sequence /gb=AK162524 /gi=74194115 /ug=Mm.262345 /len=2546
gnl|UG|Mm#S53181063	73.74	187.23	1.34429	5.44e-13	8.17e-12	Mus musculus receptor-interacting serine-threonine kinase 3 (Ripk3), transcript variant 3, mRNA /cds=p(495,1763) /gb=NM_001164108 /gi=256017160 /ug=Mm.478852 /len=1980
gnl|UG|Mm#S16592008	23.26	59.03	1.3436	0	0	Mus musculus premature mRNA for mKIAA0592 protein /gb=AK122320 /gi=28972296 /ug=Mm.28524 /len=5227
gnl|UG|Mm#S10841089	101.73	257.68	1.34084	3.16e-13	5.08e-12	Mus musculus adult male corpus striatum cDNA, RIKEN full-length enriched library, clone:C030024J07 product:SPLICING FACTOR 3B SUBUNIT 4 (SPLICEOSOME ASSOCIATED PROTEIN 49) (SAP 49) (SF3B50) (PRE-MRNA SPLICING FACTOR SF3B 49 KDA SUBUNIT) homolog [Homo ... /cds=p(25,1299) /gb=AK047751 /gi=26338947 /ug=Mm.219671 /len=1697
gnl|UG|Mm#S36662964	12.62	31.95	1.3401	7.29e-11	8.36e-10	Mus musculus TAF1 RNA polymerase II, TATA box binding protein (TBP)-associated factor (Taf1), mRNA /cds=p(88,5796) /gb=NM_001081008 /gi=124486595 /ug=Mm.261750 /len=8060
gnl|UG|Mm#S18347806	8.87	22.43	1.33842	5.17e-08	4.28e-07	laj08h01.y1 Gastric Epithelial Progenitor 2 Mus musculus cDNA 5', mRNA sequence /clone_end=5' /gb=CK428034 /gi=40672285 /ug=Mm.477395 /len=361
gnl|UG|Mm#S26704042	68.22	172.42	1.33766	2.31e-13	3.93e-12	Mus musculus 16 days embryo kidney cDNA, RIKEN full-length enriched library, clone:I920061N15 product:thyroid hormone receptor interactor 6, full insert sequence /gb=AK146823 /gi=74147063 /ug=Mm.27063 /len=1931
gnl|UG|Mm#S17668099	19.52	49.29	1.33634	4.44e-16	1.12e-14	Mus musculus thioredoxin-related transmembrane protein 3 (Tmx3), mRNA /cds=p(170,1540) /gb=NM_198295 /gi=117606384 /ug=Mm.268041 /len=4611
gnl|UG|Mm#S8762827	12.82	32.37	1.33626	5.95e-11	6.88e-10	Mus musculus C1GALT1-specific chaperone 1 (C1galt1c1), mRNA /cds=p(173,1123) /gb=NM_021550 /gi=270132494 /ug=Mm.441410 /len=1507
gnl|UG|Mm#S9305554	14	35.33	1.33547	8.11e-12	1.02e-10	Mus musculus male-specific lethal 3 homolog (Drosophila), mRNA (cDNA clone MGC:5650 IMAGE:3501126), complete cds /cds=p(129,1529) /gb=BC010226 /gi=16307372 /ug=Mm.479271 /len=2359
gnl|UG|Mm#S9099560	10.65	26.87	1.33514	2.59e-09	2.52e-08	Mus musculus insulin-like growth factor 2 mRNA binding protein 3 (Igf2bp3), mRNA /cds=p(484,2223) /gb=NM_023670 /gi=225543382 /ug=Mm.281018 /len=4366
gnl|UG|Mm#S8039445	4.53	11.42	1.33398	0.000111738	0.000544259	Mus musculus polymerase (RNA) I polypeptide A (Polr1a), mRNA /cds=p(111,5264) /gb=NM_009088 /gi=256985187 /ug=Mm.135581 /len=6145
gnl|UG|Mm#S26668150	7.89	19.89	1.33395	3.13e-07	2.33e-06	Mus musculus 8 days embryo whole body cDNA, RIKEN full-length enriched library, clone:5730488M17 product:hyaluronidase 2, full insert sequence /cds=p(164,1585) /gb=AK133886 /gi=74228856 /ug=Mm.4834 /len=1893
gnl|UG|Mm#S26690441	16.56	41.68	1.33165	1.04e-13	1.95e-12	Mus musculus 3 days neonate thymus cDNA, RIKEN full-length enriched library, clone:A630051G20 product:reticulocalbin 2, full insert sequence /gb=AK041996 /gi=74193225 /ug=Mm.1782 /len=3081
gnl|UG|Mm#S36662791	5.72	14.39	1.33098	1.45e-05	8.39e-05	Mus musculus talin 2 (Tln2), mRNA /cds=p(201,7829) /gb=NM_001081242 /gi=163310735 /ug=Mm.33645 /len=12150
gnl|UG|Mm#S9099341	7.49	18.83	1.33	6.95e-07	4.93e-06	Mus musculus tumor necrosis factor receptor superfamily, member 10b (Tnfrsf10b), mRNA /cds=p(189,1334) /gb=NM_020275 /gi=274319392 /ug=Mm.193430 /len=3197
gnl|UG|Mm#S14955282	897.84	2255.43	1.32887	2.58e-11	3.09e-10	AGENCOURT_12974074 NIH_MGC_136 Mus musculus cDNA clone IMAGE:30293802 5', mRNA sequence /clone=IMAGE:30293802 /clone_end=5' /gb=CB575434 /gi=29494964 /ti=196937472 /ug=Mm.426050 /len=931
gnl|UG|Mm#S38438136	11.63	29.2	1.32812	6.36e-10	6.65e-09	Mus musculus B double prime 1, subunit of RNA polymerase III transcription initiation factor IIIB (Bdp1), mRNA /cds=p(233,7636) /gb=NM_001081061 /gi=145587076 /ug=Mm.288546 /len=9921
gnl|UG|Mm#S29287539	19.91	49.93	1.32641	0	0	Mus musculus RNA binding motif protein 6 (Rbm6), transcript variant 2, mRNA /cds=p(906,3866) /gb=NM_029169 /gi=160333284 /ug=Mm.139926 /len=3991
gnl|UG|Mm#S16906711	5.91	14.81	1.32534	1.17e-05	6.94e-05	Mus musculus similar to reduced expression 2, mRNA (cDNA clone IMAGE:5697966) /gb=BC057077 /gi=34785274 /ug=Mm.463818 /len=2073
gnl|UG|Mm#S16760887	10.05	25.18	1.32508	1.03e-08	9.3e-08	Mus musculus cyclin-dependent kinase 7 (Cdk7), mRNA /cds=p(104,1144) /gb=NM_009874 /gi=160333725 /ug=Mm.259718 /len=7612
gnl|UG|Mm#S9731844	43.57	109.16	1.32504	9.15e-14	1.74e-12	Mus musculus cold shock domain containing E1, RNA binding (Csde1), transcript variant 1, mRNA /cds=p(549,2945) /gb=NM_144901 /gi=240255569 /ug=Mm.277713 /len=4201
gnl|UG|Mm#S9740807	8.87	22.21	1.3242	7.59e-08	6.11e-07	Mus musculus myeloid/lymphoid or mixed-lineage leukemia (trithorax homolog, Drosophila); translocated to, 3 (Mllt3), transcript variant 1, mRNA /cds=p(313,2022) /gb=NM_027326 /gi=114205415 /ug=Mm.288898 /len=6129
gnl|UG|Mm#S11105976	14.39	35.97	1.32173	7.86e-12	9.91e-11	Mus musculus excision repair cross-complementing rodent repair deficiency, complementation group 3, mRNA (cDNA clone IMAGE:5368172), with apparent retained intron /gb=BC022956 /gi=18606469 /ug=Mm.282335 /len=2795
gnl|UG|Mm#S9796703	9.07	22.64	1.3197	6.17e-08	5.06e-07	AGENCOURT_8952953 NCI_CGAP_Co24 Mus musculus cDNA clone IMAGE:6475196 5', mRNA sequence /clone=IMAGE:6475196 /clone_end=5' /gb=BQ921858 /gi=22336889 /ti=141957299 /ug=Mm.478691 /len=418
gnl|UG|Mm#S9625766	9.07	22.64	1.3197	6.17e-08	5.06e-07	Mus musculus BCL2-associated athanogene 4 (Bag4), mRNA /cds=p(39,1412) /gb=NM_026121 /gi=116686110 /ug=Mm.118400 /len=4798
gnl|UG|Mm#S11102429	9.07	22.64	1.3197	6.17e-08	5.05e-07	Mus musculus tropomyosin 4, mRNA (cDNA clone MGC:38384 IMAGE:5345587), complete cds /cds=p(38,784) /gb=BC023701 /gi=23958443 /ug=Mm.295124 /len=2118
gnl|UG|Mm#S8039615	14.59	36.39	1.31856	6.52e-12	8.31e-11	Mus musculus signal transducer and activator of transcription 1 (Stat1), mRNA /cds=p(351,2600) /gb=NM_009283 /gi=114326481 /ug=Mm.277406 /len=5217
gnl|UG|Mm#S10847239	6.7	16.71	1.31848	3.45e-06	2.22e-05	Mus musculus adult male pituitary gland cDNA, RIKEN full-length enriched library, clone:5330422N09 product:hypothetical protein, full insert sequence /cds=p(354,1619) /gb=AK030506 /gi=26326498 /ug=Mm.41450 /len=2888
gnl|UG|Mm#S9678573	29.97	74.68	1.3172	1.72e-13	3.04e-12	Mus musculus spastic paraplegia 21 homolog (human) (Spg21), mRNA /cds=p(243,1169) /gb=NM_138584 /gi=88900518 /ug=Mm.272475 /len=2690
gnl|UG|Mm#S27387323	8.67	21.58	1.31559	1.37e-07	1.07e-06	CJ219591 RIKEN full-length enriched mouse cDNA library, C57BL/6J whole body 5 days embryo Mus musculus cDNA clone I020431M11 3', mRNA sequence /clone=I020431M11 /clone_end=3' /gb=CJ219591 /gi=76348137 /ug=Mm.459830 /len=389
gnl|UG|Mm#S8040812	19.91	49.5	1.31394	0	0	Mus musculus adenomatosis polyposis coli (Apc), mRNA /cds=p(312,8840) /gb=NM_007462 /gi=158966685 /ug=Mm.384171 /len=12453
gnl|UG|Mm#S15343620	4.34	10.79	1.31393	0.000204426	0.000935118	Mus musculus oxysterol binding protein-like 8 (Osbpl8), transcript variant 1, mRNA /cds=p(460,3129) /gb=NM_175489 /gi=51243033 /ug=Mm.220204 /len=7152
gnl|UG|Mm#S23920790	20.11	49.93	1.31199	0	0	Mus musculus structural maintenance of chromosomes 6, mRNA (cDNA clone MGC:96146 IMAGE:30536320), complete cds /cds=p(409,3702) /gb=BC090630 /gi=60334825 /ug=Mm.173953 /len=5617
gnl|UG|Mm#S16760768	9.46	23.48	1.31152	4.08e-08	3.41e-07	Mus musculus sorting nexin family member 30 (Snx30), mRNA /cds=p(421,1734) /gb=NM_172468 /gi=84781798 /ug=Mm.259705 /len=7507
gnl|UG|Mm#S22244121	59.34	147.25	1.31119	1.93e-14	4.24e-13	Mus musculus eukaryotic translation initiation factor 2a (Eif2a), mRNA /cds=p(239,1984) /gb=NM_001005509 /gi=240849368 /ug=Mm.21617 /len=2322
gnl|UG|Mm#S9678671	24.64	61.14	1.31111	0	0	Mus musculus actin related protein 2/3 complex, subunit 5-like, mRNA (cDNA clone MGC:37396 IMAGE:4977391), complete cds /cds=p(81,542) /gb=BC024482 /gi=19354473 /ug=Mm.38155 /len=1313
gnl|UG|Mm#S7113521	5.72	14.17	1.30875	2.13e-05	0.000119312	Mus musculus mRNA for PEBP2a1 protein, complete cds /cds=p(1016,2557) /gb=D14636 /gi=391766 /ug=Mm.391013 /len=6518
gnl|UG|Mm#S26673710	53.23	131.8	1.30804	5.56e-13	8.31e-12	Mus musculus bone marrow macrophage cDNA, RIKEN full-length enriched library, clone:I830086K10 product:N-acylsphingosine amidohydrolase 1, full insert sequence /gb=AK152811 /gi=74220607 /ug=Mm.22547 /len=2608
gnl|UG|Mm#S52734604	9.66	23.91	1.30752	3.32e-08	2.81e-07	Mus musculus Moloney leukemia virus 10 (Mov10), transcript variant 1, mRNA /cds=p(38,3271) /gb=NM_001163440 /gi=254540180 /ug=Mm.1597 /len=3639
gnl|UG|Mm#S26691015	5.13	12.69	1.30666	5.91e-05	0.000304346	Mus musculus adult inner ear cDNA, RIKEN full-length enriched library, clone:F930025B07 product:TBC1 domain family, member 13, full insert sequence /cds=p(101,1303) /gb=AK158066 /gi=74192330 /ug=Mm.19172 /len=3546
gnl|UG|Mm#S15645661	22.08	54.58	1.30563	0	0	Mus musculus ELMO domain containing 2 (Elmod2), transcript variant 1, mRNA /cds=p(144,1025) /gb=NM_178736 /gi=283436076 /ug=Mm.38762 /len=4709
gnl|UG|Mm#S9086629	26.02	64.31	1.30542	8.37e-14	1.61e-12	Mus musculus protein phosphatase 6, catalytic subunit, mRNA (cDNA clone MGC:7488 IMAGE:3491111), complete cds /cds=p(123,1040) /gb=BC002223 /gi=12805494 /ug=Mm.389242 /len=1608
gnl|UG|Mm#S26697030	5.91	14.6	1.30474	1.72e-05	9.84e-05	Mus musculus adult male thymus cDNA, RIKEN full-length enriched library, clone:5830450G12 product:RAS-related protein-1a, full insert sequence /cds=p(121,675) /gb=AK030897 /gi=74182989 /ug=Mm.458171 /len=2401
gnl|UG|Mm#S26699016	32.33	79.76	1.30279	1.59e-13	2.83e-12	Mus musculus 8 days embryo whole body cDNA, RIKEN full-length enriched library, clone:5730443E18 product:weakly similar to PNAS-104 [Homo sapiens], full insert sequence /gb=AK161656 /gi=74179906 /ug=Mm.354115 /len=2819
gnl|UG|Mm#S26686345	10.65	26.23	1.30036	8.08e-09	7.4e-08	Mus musculus adult female vagina cDNA, RIKEN full-length enriched library, clone:9930032K23 product:Similar to chromosome 13 open reading frame 1 (Adult male medulla oblongata cDNA, RIKEN full-length enriched library, clone:6330409N04 product:CLLL6 p ... /cds=p(110,700) /gb=AK137685 /gi=74200545 /ug=Mm.282706 /len=3993
gnl|UG|Mm#S26687172	8.08	19.89	1.29962	5.45e-07	3.91e-06	Mus musculus NOD-derived CD11c +ve dendritic cells cDNA, RIKEN full-length enriched library, clone:F630214O14 product:Hypothetical phospholipid and glycerol acyltransferase, full insert sequence /cds=p(165,1769) /gb=AK155286 /gi=74199271 /ug=Mm.284649 /len=3645
gnl|UG|Mm#S8039496	154.77	380.81	1.29895	0	0	Mus musculus neuroplastin (Nptn), mRNA /cds=p(197,1042) /gb=NM_009145 /gi=153945723 /ug=Mm.15125 /len=2077
gnl|UG|Mm#S11105581	58.56	144.07	1.29878	4.87e-13	7.41e-12	Mus musculus renin binding protein, mRNA (cDNA clone IMAGE:3373966), with apparent retained intron /gb=BC034846 /gi=23025742 /ug=Mm.236969 /len=2140
gnl|UG|Mm#S42609585	37.26	91.61	1.29788	2.54e-13	4.26e-12	Mus musculus SWI/SNF related, matrix associated, actin dependent regulator of chromatin, subfamily c, member 2 (Smarcc2), transcript variant 1, mRNA /cds=p(92,3733) /gb=NM_001114097 /gi=166235124 /ug=Mm.417338 /len=4964
gnl|UG|Mm#S26682961	6.11	15.02	1.29764	1.39e-05	8.15e-05	Mus musculus 15 days embryo head cDNA, RIKEN full-length enriched library, clone:4022432A17 product:ELK1, member of ETS oncogene family, full insert sequence /cds=p(197,1486) /gb=AK132354 /gi=74205674 /ug=Mm.405823 /len=3541
gnl|UG|Mm#S7522294	76.89	188.92	1.29691	6.68e-14	1.31e-12	Mus musculus methyl-CpG binding domain-containing protein MBD3 (Mbd3) mRNA, complete cds /cds=p(249,1106) /gb=AF072248 /gi=3800804 /ug=Mm.7142 /len=1589
gnl|UG|Mm#S10647526	5.52	13.54	1.29449	3.86e-05	0.000205929	BY644985 RIKEN full-length enriched, visual cortex Mus musculus cDNA clone K530011E20 3', mRNA sequence /clone=K530011E20 /clone_end=3' /gb=BY644985 /gi=26980167 /ug=Mm.475554 /len=439
gnl|UG|Mm#S8041212	102.32	250.7	1.29287	1.26e-13	2.33e-12	Mus musculus annexin A5 (Anxa5), mRNA /cds=p(344,1303) /gb=NM_009673 /gi=218156335 /ug=Mm.1620 /len=1738
gnl|UG|Mm#S8040287	20.31	49.72	1.29164	0	0	Mus musculus RAB24, member RAS oncogene family (Rab24), mRNA /cds=p(327,938) /gb=NM_009000 /gi=145301620 /ug=Mm.220923 /len=1865
gnl|UG|Mm#S7116163	11.24	27.5	1.29079	4.34e-09	4.09e-08	M.musculus of PCTAIRE-1 mRNA encoding protein kinase /gb=X69025 /gi=53610 /ug=Mm.102574 /len=3078
gnl|UG|Mm#S9104403	16.17	39.56	1.29072	1.82e-12	2.49e-11	Mus musculus TAF12 RNA polymerase II, TATA box binding protein (TBP)-associated factor (Taf12), mRNA /cds=p(198,683) /gb=NM_025579 /gi=227330587 /ug=Mm.331926 /len=1353
gnl|UG|Mm#S16656216	4.93	12.06	1.29057	0.000107448	0.000524431	Mus musculus protein kinase, AMP-activated, beta 2 non-catalytic subunit (Prkab2), mRNA /cds=p(184,999) /gb=NM_182997 /gi=72384346 /ug=Mm.31175 /len=4278
gnl|UG|Mm#S9640329	14.2	34.7	1.28904	4.39e-11	5.16e-10	Mus musculus cDNA sequence BC016423 (BC016423), mRNA /cds=p(561,7709) /gb=NM_134063 /gi=158749614 /ug=Mm.221609 /len=8356
gnl|UG|Mm#S54956251	11.43	27.93	1.28899	3.53e-09	3.35e-08	Mus musculus yes-associated protein 1 (Yap1), transcript variant 1, mRNA /cds=p(207,1673) /gb=NM_001171147 /gi=283945492 /ug=Mm.221992 /len=4200
gnl|UG|Mm#S26685860	10.65	26.02	1.28877	1.18e-08	1.05e-07	Mus musculus lung RCB-0558 LLC cDNA, RIKEN full-length enriched library, clone:G730041G14 product:hypothetical protein, full insert sequence /cds=p(27,1352) /gb=AK144845 /gi=74201268 /ug=Mm.100617 /len=2655
gnl|UG|Mm#S9108743	8.67	21.16	1.28724	2.91e-07	2.17e-06	Mus musculus leprecan 1 (Lepre1), transcript variant 2, mRNA /cds=p(43,2262) /gb=NM_019783 /gi=109150432 /ug=Mm.27961 /len=3210
gnl|UG|Mm#S17053665	8.67	21.16	1.28724	2.91e-07	2.17e-06	Mus musculus mRNA for mKIAA0193 protein /cds=p(57,1376) /gb=AK129084 /gi=37359831 /ug=Mm.41557 /len=4674
gnl|UG|Mm#S10847444	5.72	13.96	1.28721	3.12e-05	0.000170313	Mus musculus adult male testis cDNA, RIKEN full-length enriched library, clone:4932442G09 product:nuclear factor of activated T-cells, cytoplasmic 2 interacting protein, full insert sequence /cds=p(25,1263) /gb=AK030107 /gi=26326088 /ug=Mm.1389 /len=3390
gnl|UG|Mm#S14960657	18.73	45.7	1.28684	2.26e-14	4.91e-13	Mus musculus cDNA clone IMAGE:6391802, containing frame-shift errors /gb=BC049159 /gi=29351625 /ug=Mm.311585 /len=3245
gnl|UG|Mm#S24639577	13.01	31.73	1.28623	3.19e-10	3.44e-09	Mus musculus phosphatidylinositol-4-phosphate 5-kinase, type 1 gamma, mRNA (cDNA clone MGC:102155 IMAGE:30356181), complete cds /cds=p(378,2054) /gb=BC094665 /gi=63100246 /ug=Mm.29836 /len=4382
gnl|UG|Mm#S8042153	101.93	248.58	1.28613	2.99e-13	4.87e-12	Mus musculus procollagen-lysine, 2-oxoglutarate 5-dioxygenase 3 (Plod3), mRNA /cds=p(668,2893) /gb=NM_011962 /gi=258679466 /ug=Mm.251003 /len=3278
gnl|UG|Mm#S8040656	6.51	15.87	1.28557	9.13e-06	5.49e-05	Mus musculus interferon-induced protein with tetratricopeptide repeats 2 (Ifit2), mRNA /cds=p(477,1889) /gb=NM_008332 /gi=162461505 /ug=Mm.2036 /len=3949
gnl|UG|Mm#S44356467	36.08	87.8	1.28302	2.81e-13	4.62e-12	Mus musculus exosome component 9, mRNA (cDNA clone MGC:189872 IMAGE:9007372), complete cds /cds=p(32,1348) /gb=BC158075 /gi=187957239 /ug=Mm.116711 /len=1895
gnl|UG|Mm#S46925827	5.13	12.48	1.28259	8.67e-05	0.000431852	Mus musculus phosphatidylinositol-specific phospholipase C, X domain containing 2 (Plcxd2), mRNA /cds=p(558,1580) /gb=NM_001134480 /gi=197333709 /ug=Mm.380993 /len=7352
gnl|UG|Mm#S8042676	5.13	12.48	1.28259	8.67e-05	0.00043174	Mus musculus feminization 1 homolog a (C. elegans) (Fem1a), mRNA /cds=p(117,2081) /gb=NM_010192 /gi=226958668 /ug=Mm.409556 /len=6834
gnl|UG|Mm#S9631202	6.7	16.29	1.28175	7.38e-06	4.51e-05	Mus musculus endophilin B1b mRNA, complete cds; alternatively spliced /cds=p(271,1431) /gb=AF272946 /gi=18124146 /ug=Mm.271775 /len=4012
gnl|UG|Mm#S9074983	9.66	23.48	1.28134	7.04e-08	5.7e-07	Mus musculus 6 days neonate head cDNA, RIKEN full-length enriched library, clone:5430428G01 product:weakly similar to probable glycosyl transferase [Schizosaccharomyces pombe], full insert sequence /cds=p(1,386) /gb=AK017354 /gi=12856550 /ug=Mm.269881 /len=1690
gnl|UG|Mm#S9915023	13.41	32.58	1.28068	2.11e-10	2.32e-09	Mus musculus zinc finger, CCHC domain containing 6 (Zcchc6), mRNA /cds=p(99,4523) /gb=NM_153538 /gi=254588107 /ug=Mm.233082 /len=5569
gnl|UG|Mm#S17872982	17.94	43.58	1.28049	6.46e-14	1.27e-12	Mus musculus taxilin alpha, mRNA (cDNA clone MGC:77972 IMAGE:30357541), complete cds /cds=p(220,1884) /gb=BC060227 /gi=38614270 /ug=Mm.268863 /len=4702
gnl|UG|Mm#S51828705	8.28	20.1	1.27949	6.44e-07	4.58e-06	Mus musculus lethal giant larvae homolog 1 (Drosophila) (Llgl1), transcript variant 3, mRNA /cds=p(172,3282) /gb=NM_001159404 /gi=226874864 /ug=Mm.285453 /len=4425
gnl|UG|Mm#S10827997	5.32	12.91	1.27899	7e-05	0.00035547	Mus musculus casein kinase 1, gamma 1 (Csnk1g1), mRNA /cds=p(421,1800) /gb=NM_173185 /gi=71773562 /ug=Mm.325816 /len=7183
gnl|UG|Mm#S10846787	13.6	33	1.27886	1.72e-10	1.9e-09	Mus musculus 13 days embryo male testis cDNA, RIKEN full-length enriched library, clone:6030449O20 product:NARDILYSIN PRECURSOR (EC 3.4.24.61) (N-ARGININE DIBASIC CONVERTASE) (NRD CONVERTASE) homolog [Rattus norvegicus], full insert sequence /cds=p(29,3514) /gb=AK031548 /gi=26327402 /ug=Mm.274950 /len=4155
gnl|UG|Mm#S8041764	18.14	44	1.27833	1.59e-13	2.83e-12	Mus musculus immediate early response 5 (Ier5), mRNA /cds=p(207,1133) /gb=NM_010500 /gi=162417968 /ug=Mm.12246 /len=3272
gnl|UG|Mm#S26701888	55.2	133.71	1.27637	0	0	Mus musculus 17 days embryo heart cDNA, RIKEN full-length enriched library, clone:I920081N24 product:cadherin 2, full insert sequence /cds=p(853,3573) /gb=AK146981 /gi=74150889 /ug=Mm.257437 /len=4712
gnl|UG|Mm#S8042245	32.14	77.85	1.27633	2.6e-13	4.34e-12	Mus musculus replication factor C (activator 1) 1 (Rfc1), mRNA /cds=p(114,3509) /gb=NM_011258 /gi=188219596 /ug=Mm.148877 /len=4731
gnl|UG|Mm#S36662800	15.38	37.23	1.27541	1.26e-11	1.56e-10	Mus musculus leucine-rich repeats and calponin homology (CH) domain containing 3 (Lrch3), mRNA /cds=p(43,2379) /gb=NM_001081255 /gi=124486938 /ug=Mm.479584 /len=5918
gnl|UG|Mm#S9107349	18.53	44.85	1.27525	0	0	Mus musculus chloride channel CLIC-like 1, mRNA (cDNA clone MGC:7747 IMAGE:3498611), complete cds /cds=p(112,1731) /gb=BC003247 /gi=13096891 /ug=Mm.214545 /len=2818
gnl|UG|Mm#S9005709	20.9	50.56	1.27449	0	0	602104440F1 NCI_CGAP_Kid14 Mus musculus cDNA clone IMAGE:4222713 5'. /clone=IMAGE:4222713 /clone_end=5' /gb=BF781535 /gi=12086571 /ug=Mm.458980 /len=945
gnl|UG|Mm#S36662671	14.79	35.75	1.27332	3.41e-11	4.05e-10	Mus musculus chondroitin sulfate synthase 1 (Chsy1), mRNA /cds=p(397,2799) /gb=NM_001081163 /gi=124487198 /ug=Mm.333916 /len=4176
gnl|UG|Mm#S36657332	23.46	56.7	1.27315	0	0	Mus musculus zinc finger, ZZ domain containing 3 (Zzz3), transcript variant 2, mRNA /cds=p(441,3173) /gb=NM_001080755 /gi=124053450 /ug=Mm.379292 /len=7601
gnl|UG|Mm#S11069935	9.46	22.85	1.27228	1.26e-07	9.87e-07	Mus musculus haemopoietic lineage switch protein 5 (Hls5) mRNA, complete cds /cds=p(75,1580) /gb=AF145374 /gi=25987102 /ug=Mm.43871 /len=3687
gnl|UG|Mm#S10842634	5.52	13.33	1.27194	5.64e-05	0.000291765	Mus musculus 10 days neonate cortex cDNA, RIKEN full-length enriched library, clone:A830012O10 product:hypothetical Protein kinase containing protein, full insert sequence /cds=p(283,1332) /gb=AK043620 /gi=26335794 /ug=Mm.17631 /len=3602
gnl|UG|Mm#S52734434	5.52	13.33	1.27194	5.64e-05	0.000291686	Mus musculus RIKEN cDNA C130039O16 gene (C130039O16Rik), transcript variant 1, mRNA /cds=p(763,4032) /gb=NM_001163502 /gi=254553411 /ug=Mm.31256 /len=7266
gnl|UG|Mm#S33852336	5.52	13.33	1.27194	5.64e-05	0.000291608	Mus musculus family with sequence similarity 133, member B (Fam133b), mRNA /cds=p(92,829) /gb=NM_001042501 /gi=109948294 /ug=Mm.240265 /len=2304
gnl|UG|Mm#S26687206	4.73	11.42	1.27165	0.000195231	0.000902319	Mus musculus NOD-derived CD11c +ve dendritic cells cDNA, RIKEN full-length enriched library, clone:F630211K20 product:Similar to histone deacetylase 4 homolog [Homo sapiens], full insert sequence /cds=p(303,3533) /gb=AK155250 /gi=74199218 /ug=Mm.318567 /len=4123
gnl|UG|Mm#S8762080	44.36	107.05	1.27095	5.44e-14	1.09e-12	Mus musculus myosin X (Myo10), mRNA /cds=p(461,6649) /gb=NM_019472 /gi=130507684 /ug=Mm.60590 /len=8098
gnl|UG|Mm#S26683005	7.89	19.04	1.27094	1.43e-06	9.69e-06	Mus musculus 15 days embryo head cDNA, RIKEN full-length enriched library, clone:4022402N03 product:unclassifiable, full insert sequence /gb=AK132310 /gi=74205606 /ug=Mm.451578 /len=3913
gnl|UG|Mm#S15116325	28.59	68.97	1.27046	6.77e-14	1.33e-12	Mus musculus family with sequence similarity 134, member A (Fam134a), mRNA /cds=p(78,1703) /gb=NM_170755 /gi=124248547 /ug=Mm.273062 /len=2559
gnl|UG|Mm#S8040030	23.86	57.54	1.26997	8.44e-15	1.89e-13	Mus musculus nuclear transcription factor-Y gamma (Nfyc), transcript variant 1, mRNA /cds=p(195,1202) /gb=NM_008692 /gi=114326542 /ug=Mm.435590 /len=1959
gnl|UG|Mm#S8539359	8.87	21.37	1.26858	3.43e-07	2.54e-06	Mus musculus ATP-binding cassette, sub-family E (OABP), member 1 (Abce1), mRNA /cds=p(226,2025) /gb=NM_015751 /gi=114205430 /ug=Mm.5831 /len=3813
gnl|UG|Mm#S10848201	19.32	46.54	1.26838	2.53e-14	5.4e-13	Mus musculus 10 days neonate skin cDNA, RIKEN full-length enriched library, clone:4732416D19 product:THIMET OLIGOPEPTIDASE (EC 3.4.24.15) homolog [Mus musculus], full insert sequence /cds=p(115,2178) /gb=AK028609 /gi=26324553 /ug=Mm.26995 /len=2717
gnl|UG|Mm#S26675451	4.93	11.85	1.26523	0.000157234	0.000738821	Mus musculus activated spleen cDNA, RIKEN full-length enriched library, clone:F830008A13 product:unclassifiable, full insert sequence /gb=AK156102 /gi=74217717 /ug=Mm.392569 /len=4859
gnl|UG|Mm#S7117223	9.86	23.69	1.26462	8.27e-08	6.63e-07	Mus musculus mRNA for new member of PDGF/VEGT family of growth factors /cds=p(283,1359) /gb=X99572 /gi=1695171 /ug=Mm.297978 /len=1890
gnl|UG|Mm#S9846145	17.35	41.68	1.26442	1.12e-12	1.57e-11	AGENCOURT_10203816 NIH_MGC_143 Mus musculus cDNA clone IMAGE:6545381 5', mRNA sequence /clone=IMAGE:6545381 /clone_end=5' /gb=BU531380 /gi=22841821 /ti=158246802 /ug=Mm.475241 /len=859
gnl|UG|Mm#S26697219	8.28	19.89	1.26434	9.35e-07	6.51e-06	Mus musculus visual cortex cDNA, RIKEN full-length enriched library, clone:K430340K12 product:ADP-ribosylation factor-like 6, full insert sequence /cds=p(491,1072) /gb=AK158832 /gi=74182680 /ug=Mm.392505 /len=1560
gnl|UG|Mm#S9744666	35.09	84.2	1.26276	9.44e-14	1.79e-12	Mus musculus Janus kinase 1 (Jak1), mRNA /cds=p(317,3778) /gb=NM_146145 /gi=111607495 /ug=Mm.289657 /len=5299
gnl|UG|Mm#S10871411	5.91	14.17	1.26161	3.67e-05	0.00019696	Mus musculus adult male olfactory brain cDNA, RIKEN full-length enriched library, clone:6430566E15 product:testis expressed gene 9, full insert sequence /gb=AK032490 /gi=26082870 /ug=Mm.14485 /len=3900
gnl|UG|Mm#S10482104	9.27	22.21	1.26057	2.25e-07	1.72e-06	BY479563 RIKEN full-length enriched, B16 F10Y cells Mus musculus cDNA clone G370118B13 3', mRNA sequence /clone=G370118B13 /clone_end=3' /gb=BY479563 /gi=26813942 /ug=Mm.416039 /len=613
gnl|UG|Mm#S8042605	24.64	59.03	1.26045	0	0	Mus musculus zinc finger protein 259 (Zfp259), mRNA /cds=p(134,1513) /gb=NM_011752 /gi=133778942 /ug=Mm.17519 /len=2984
gnl|UG|Mm#S14813984	6.9	16.5	1.2578	8.68e-06	5.24e-05	Mus musculus oral-facial-digital syndrome 1 gene homolog (human) (Ofd1), mRNA /cds=p(411,3470) /gb=NM_177429 /gi=225007604 /ug=Mm.247480 /len=4453
gnl|UG|Mm#S26698740	41.01	97.95	1.25607	2.97e-13	4.85e-12	Mus musculus 10 days neonate cerebellum cDNA, RIKEN full-length enriched library, clone:B930088L20 product:ring finger protein 13, full insert sequence /gb=AK140682 /gi=74180264 /ug=Mm.274360 /len=2865
gnl|UG|Mm#S11103807	7.89	18.83	1.25494	2.07e-06	1.38e-05	Mus musculus sex comb on midleg homolog 1, mRNA (cDNA clone IMAGE:5352858), with apparent retained intron /gb=BC025478 /gi=22213052 /ug=Mm.427014 /len=3566
gnl|UG|Mm#S38869976	16.76	39.98	1.25426	4.26e-12	5.56e-11	PREDICTED: Mus musculus similar to G kinase anchoring protein 1 (LOC100041211), mRNA /cds=p(1,747) /gb=XM_001475971 /gi=149257475 /ug=Mm.326996 /len=747
gnl|UG|Mm#S9099210	23.07	55.01	1.25368	1.53e-13	2.76e-12	Mus musculus forkhead box J2 (Foxj2), mRNA /cds=p(802,2499) /gb=NM_021899 /gi=281371495 /ug=Mm.87142 /len=5013
gnl|UG|Mm#S18598099	17.94	42.73	1.25207	7.26e-13	1.06e-11	Mus musculus zinc finger (CCCH type), RNA binding motif and serine/arginine rich 2, mRNA (cDNA clone IMAGE:6822265), complete cds /cds=p(490,936) /gb=BC065693 /gi=41350819 /ug=Mm.426178 /len=3869
gnl|UG|Mm#S9276782	6.31	15.02	1.25117	2.39e-05	0.000133231	ie38b11.x1 Kaestner ngn3 wt Mus musculus cDNA 3', mRNA sequence /clone_end=3' /gb=BI793775 /gi=15821500 /ug=Mm.471874 /len=505
gnl|UG|Mm#S8114208	11.83	28.14	1.25017	7.03e-09	6.47e-08	Mus musculus signal transducer and activator of transcription 2 (Stat2) mRNA, complete cds /cds=p(158,2926) /gb=AF206162 /gi=6561852 /ug=Mm.293120 /len=4402
gnl|UG|Mm#S9958730	467.85	1111.96	1.24899	0	0	AGENCOURT_10832993 NIH_MGC_154 Mus musculus cDNA clone IMAGE:6760826 5', mRNA sequence /clone=IMAGE:6760826 /clone_end=5' /gb=CA491193 /gi=24954058 /ti=158142847 /ug=Mm.389771 /len=981
gnl|UG|Mm#S24515965	134.07	318.61	1.24881	7.43e-13	1.08e-11	Mus musculus cytoskeleton-associated protein 4 (Ckap4), mRNA /cds=p(23,1750) /gb=NM_175451 /gi=62526117 /ug=Mm.334999 /len=2915
gnl|UG|Mm#S54956335	50.08	118.9	1.24744	3.52e-13	5.57e-12	Mus musculus kin of IRRE like (Drosophila) (Kirrel), transcript variant 1, mRNA /cds=p(366,2735) /gb=NM_001170985 /gi=283436192 /ug=Mm.89552 /len=7287
gnl|UG|Mm#S26694629	10.25	24.33	1.24711	7.84e-08	6.31e-07	Mus musculus osteoclast-like cell cDNA, RIKEN full-length enriched library, clone:I420001D20 product:glycoprotein galactosyltransferase alpha 1, 3, full insert sequence /cds=p(505,1689) /gb=AK159087 /gi=74186697 /ug=Mm.281124 /len=3616
gnl|UG|Mm#S27417315	32.92	78.07	1.2458	1.96e-13	3.4e-12	DAY10_14_E23.x1 FH DAY10 Mus musculus cDNA clone DAY10_14_E23 similar to Ring finger protein 11, mRNA sequence /clone=DAY10_14_E23 /gb=DV043104 /gi=76370368 /ug=Mm.456388 /len=912
gnl|UG|Mm#S26698178	6.7	15.87	1.24407	1.56e-05	8.98e-05	Mus musculus cDNA, RIKEN full-length enriched library, clone:M5C1012D21 product:leucine zipper transcription factor-like 1, full insert sequence /cds=p(1,873) /gb=AK147312 /gi=74181148 /ug=Mm.378263 /len=6544
gnl|UG|Mm#S26675642	10.65	25.18	1.24142	5.15e-08	4.26e-07	Mus musculus blastocyst blastocyst cDNA, RIKEN full-length enriched library, clone:I1C0037I23 product:GLE1 RNA export mediator-like (yeast, full insert sequence /cds=p(68,2167) /gb=AK145748 /gi=74217046 /ug=Mm.275121 /len=3074
gnl|UG|Mm#S23104524	69.2	163.54	1.2408	3.2e-14	6.67e-13	Mus musculus golgi associated, gamma adaptin ear containing, ARF binding protein 2 (Gga2), mRNA /cds=p(111,1922) /gb=NM_028758 /gi=131890064 /ug=Mm.29619 /len=4891
gnl|UG|Mm#S20925150	17.55	41.47	1.2406	2.66e-12	3.55e-11	Mus musculus Rho guanine nucleotide exchange factor (GEF) 11, mRNA (cDNA clone IMAGE:30543430), partial cds /gb=BC072663 /gi=49257010 /ug=Mm.287267 /len=6149
gnl|UG|Mm#S36662550	44.95	106.2	1.24039	3.43e-13	5.43e-12	Mus musculus myosin IC (Myo1c), transcript variant 2, mRNA /cds=p(225,3311) /gb=NM_001080774 /gi=124494243 /ug=Mm.234502 /len=5318
gnl|UG|Mm#S10828269	5.91	13.96	1.24007	5.33e-05	0.000276317	Mus musculus cDNA sequence BC048403 (BC048403), mRNA /cds=p(40,1377) /gb=NM_173022 /gi=41055589 /ug=Mm.209172 /len=3134
gnl|UG|Mm#S10836566	10.84	25.6	1.23978	4.17e-08	3.48e-07	Mus musculus adult male hypothalamus cDNA, RIKEN full-length enriched library, clone:A230020A21 product:RAD51 associated protein 1, full insert sequence /cds=p(68,1147) /gb=AK079525 /gi=26348045 /ug=Mm.204634 /len=2230
gnl|UG|Mm#S10846008	6.9	16.29	1.23932	1.26e-05	7.38e-05	Mus musculus 15 days embryo male testis cDNA, RIKEN full-length enriched library, clone:8030486J21 product:weakly similar to ZINC FINGER PROTEIN 4 (FRAGMENT) [Rattus norvegicus], full insert sequence /cds=p(214,1236) /gb=AK033288 /gi=26328970 /ug=Mm.300065 /len=3493
gnl|UG|Mm#S9552890	59.15	139.63	1.23916	3.02e-13	4.91e-12	Mus musculus NMDA receptor-regulated gene 1 (Narg1), mRNA /cds=p(308,2905) /gb=NM_053089 /gi=225543481 /ug=Mm.275281 /len=6090
gnl|UG|Mm#S9683543	6.11	14.39	1.23582	4.3e-05	0.000227704	Mus musculus fucosidase, alpha-L- 1, tissue (Fuca1), mRNA /cds=p(79,1437) /gb=NM_024243 /gi=169808426 /ug=Mm.439940 /len=2523
gnl|UG|Mm#S31692127	12.22	28.77	1.23532	6.65e-09	6.13e-08	Mus musculus dedicator of cytokinesis 1 (Dock1), mRNA /cds=p(113,5710) /gb=NM_001033420 /gi=118131135 /ug=Mm.436572 /len=6815
gnl|UG|Mm#S16602333	14.2	33.43	1.23525	3.96e-10	4.21e-09	BX633406 pBluescript Lion Mus musculus cDNA clone LIONp462D04439 3', mRNA sequence /clone=LIONp462D04439 /clone_end=3' /gb=BX633406 /gi=33613281 /ug=Mm.418647 /len=225
gnl|UG|Mm#S22198126	38.05	89.49	1.23383	4.55e-14	9.27e-13	Mus musculus mindbomb homolog 1 (Drosophila), mRNA (cDNA clone IMAGE:6336184), partial cds /cds=p(1,1379) /gb=BC083072 /gi=53237022 /ug=Mm.21500 /len=7019
gnl|UG|Mm#S8762250	98.97	232.72	1.23353	1.09e-12	1.54e-11	Mus musculus origin recognition complex, subunit 6-like (S. cerevisiae) (Orc6l), transcript variant 1, mRNA /cds=p(297,1085) /gb=NM_019716 /gi=255069718 /ug=Mm.29709 /len=1663
gnl|UG|Mm#S15343867	8.28	19.46	1.23281	1.95e-06	1.31e-05	Mus musculus thioredoxin domain containing 15 (Txndc15), mRNA /cds=p(129,1163) /gb=NM_175150 /gi=52693934 /ug=Mm.294457 /len=1554
gnl|UG|Mm#S9104670	611.18	1436.06	1.23245	0	0	Mus musculus RIKEN cDNA 2900073G15 gene (2900073G15Rik), mRNA /cds=p(442,960) /gb=NM_026064 /gi=71037402 /ug=Mm.261329 /len=1779
gnl|UG|Mm#S26686985	24.05	56.49	1.23196	4e-14	8.24e-13	Mus musculus NOD-derived CD11c +ve dendritic cells cDNA, RIKEN full-length enriched library, clone:F630004O20 product:extracellular matrix protein 1, full insert sequence /cds=p(130,1809) /gb=AK169939 /gi=74199584 /ug=Mm.3433 /len=1900
gnl|UG|Mm#S8041735	23.26	54.58	1.23052	0	0	Mus musculus nuclear receptor subfamily 4, group A, member 1 (Nr4a1), mRNA /cds=p(129,1934) /gb=NM_010444 /gi=237649074 /ug=Mm.119 /len=2534
gnl|UG|Mm#S9876013	100.55	235.47	1.22763	0	0	Mus musculus cDNA fis, clone TRACH2000981, highly similar to RAS-RELATED PROTEIN RAB-7 /gb=AK057671 /gi=16553436 /ug=Mm.333233 /len=2238
gnl|UG|Mm#S8042531	6.51	15.23	1.22619	2.79e-05	0.000153369	Mus musculus tubby-like protein 3 (Tulp3), mRNA /cds=p(74,1456) /gb=NM_011657 /gi=125490352 /ug=Mm.291783 /len=3401
gnl|UG|Mm#S15343863	5.52	12.91	1.22575	0.0001191	0.000578357	Mus musculus SAM and SH3 domain containing 1 (Sash1), mRNA /cds=p(213,3905) /gb=NM_175155 /gi=112821669 /ug=Mm.338275 /len=7183
gnl|UG|Mm#S9108219	38.45	89.91	1.2255	1.54e-13	2.77e-12	Mus musculus vacuolar protein sorting 35, mRNA (cDNA clone MGC:6633 IMAGE:3492842), complete cds /cds=p(66,2456) /gb=BC005469 /gi=13529490 /ug=Mm.296520 /len=3295
gnl|UG|Mm#S26706469	20.9	48.87	1.22545	0	0	Mus musculus activated spleen cDNA, RIKEN full-length enriched library, clone:F830109H20 product:solute carrier family 39 (metal ion transporter), member 13, full insert sequence /cds=p(95,1180) /gb=AK156951 /gi=74142767 /ug=Mm.192375 /len=2292
gnl|UG|Mm#S26691949	30.95	72.35	1.22505	2.42e-14	5.21e-13	Mus musculus melanocyte cDNA, RIKEN full-length enriched library, clone:G270052F16 product:unclassifiable, full insert sequence /gb=AK147816 /gi=74190720 /ug=Mm.440295 /len=2364
gnl|UG|Mm#S9901963	6.7	15.66	1.22485	2.25e-05	0.000125752	AGENCOURT_10409036 NIH_MGC_143 Mus musculus cDNA clone IMAGE:6544809 5', mRNA sequence /clone=IMAGE:6544809 /clone_end=5' /gb=BU844230 /gi=24028671 /ti=146694523 /ug=Mm.282351 /len=1155
gnl|UG|Mm#S9733015	12.22	28.56	1.22475	9.53e-09	8.67e-08	Mus musculus NOL1/NOP2/Sun domain family, member 5 (Nsun5), mRNA /cds=p(32,1429) /gb=NM_145414 /gi=154146244 /ug=Mm.281189 /len=2242
gnl|UG|Mm#S38826456	23.46	54.79	1.22371	0	0	PREDICTED: Mus musculus predicted gene, EG622845, transcript variant 2 (EG622845), mRNA /cds=p(290,898) /gb=XM_001476626 /gi=149270396 /ug=Mm.391189 /len=1322
gnl|UG|Mm#S8040189	25.04	58.39	1.22149	3.13e-14	6.56e-13	Mus musculus plexin A1 (Plxna1), mRNA /cds=p(281,5965) /gb=NM_008881 /gi=253683485 /ug=Mm.3789 /len=9045
gnl|UG|Mm#S8081902	22.87	53.31	1.22095	1.14e-13	2.12e-12	Mus musculus ATP-binding cassette, sub-family C (CFTR/MRP), member 5 (Abcc5), transcript variant 1, mRNA /cds=p(200,4510) /gb=NM_013790 /gi=66932953 /ug=Mm.20845 /len=5826
gnl|UG|Mm#S20337003	35.49	82.72	1.22082	2.8e-13	4.61e-12	Mus musculus mRNA for mFLJ00277 protein /cds=p(36,641) /gb=AK131170 /gi=47847495 /ug=Mm.29442 /len=3112
gnl|UG|Mm#S18165417	80.04	186.38	1.21945	0	0	Mus musculus La ribonucleoprotein domain family, member 7 (Larp7), mRNA /cds=p(169,1881) /gb=NM_138593 /gi=110665741 /ug=Mm.291032 /len=2135
gnl|UG|Mm#S16761203	15.18	35.33	1.21872	1.99e-10	2.19e-09	Mus musculus cDNA clone IMAGE:5709401, partial cds /gb=BC056499 /gi=33989779 /ug=Mm.290026 /len=4458
gnl|UG|Mm#S9689906	5.91	13.75	1.2182	7.71e-05	0.000387768	Mus musculus elongation factor RNA polymerase II 2 (Ell2), mRNA /cds=p(168,2087) /gb=NM_138953 /gi=116256446 /ug=Mm.21288 /len=3660
gnl|UG|Mm#S8871646	5.91	13.75	1.2182	7.71e-05	0.000387667	UI-M-BZ1-biu-f-03-0-UI.s1 NIH_BMAP_MHI2_S1 Mus musculus cDNA clone UI-M-BZ1-biu-f-03-0-UI 3'. /clone=UI-M-BZ1-biu-f-03-0-UI /clone_end=3' /gb=BE996290 /gi=10681138 /ti=158477615 /ug=Mm.470333 /len=516
gnl|UG|Mm#S14814555	29.38	68.33	1.21768	3.12e-13	5.04e-12	Mus musculus mRNA for mKIAA0609 protein /cds=p(1299,3521) /gb=AK122328 /gi=28972312 /ug=Mm.324371 /len=4746
gnl|UG|Mm#S7823813	7.1	16.5	1.21658	1.46e-05	8.47e-05	AV218492 RIKEN full-length enriched, 12 days embryo head Mus musculus cDNA clone 3010045L18 3' similar to X98494 H.sapiens mRNA for M phase phosphoprotein 10. /clone=3010045L18 /clone_end=3' /gb=AV218492 /gi=6159333 /ug=Mm.398423 /len=300
gnl|UG|Mm#S8040766	7.1	16.5	1.21658	1.46e-05	8.47e-05	Mus musculus karyopherin (importin) alpha 6 (Kpna6), mRNA /cds=p(88,1698) /gb=NM_008468 /gi=227116299 /ug=Mm.202358 /len=5711
gnl|UG|Mm#S8041537	88.13	204.79	1.21644	6.41e-13	9.45e-12	Mus musculus nuclear receptor subfamily 2, group F, member 6 (Nr2f6), mRNA /cds=p(682,1854) /gb=NM_010150 /gi=112807198 /ug=Mm.28989 /len=2218
gnl|UG|Mm#S8081936	16.76	38.93	1.21586	2.59e-11	3.11e-10	Mus musculus trafficking protein particle complex 3 (Trappc3), mRNA /cds=p(92,634) /gb=NM_013718 /gi=31560502 /ug=Mm.8392 /len=1315
gnl|UG|Mm#S27052821	31.15	72.35	1.21576	4.51e-14	9.19e-13	Mus musculus RIKEN cDNA A830080D01 gene (A830080D01Rik), mRNA /cds=p(205,2463) /gb=NM_001033472 /gi=115511061 /ug=Mm.296254 /len=3366
gnl|UG|Mm#S26691204	9.66	22.43	1.21533	4.4e-07	3.2e-06	Mus musculus NOD-derived CD11c +ve dendritic cells cDNA, RIKEN full-length enriched library, clone:F630112P19 product:synaptopodin, full insert sequence /cds=p(466,3171) /gb=AK154958 /gi=74192035 /ug=Mm.252321 /len=5024
gnl|UG|Mm#S53281914	8.48	19.68	1.21459	2.27e-06	1.5e-05	Mus musculus RMI1, RecQ mediated genome instability 1, homolog (S. cerevisiae) (Rmi1), transcript variant 1, mRNA /cds=p(397,2247) /gb=NM_001168248 /gi=270265789 /ug=Mm.85289 /len=3607
gnl|UG|Mm#S7661018	52.05	120.59	1.21214	1.33e-13	2.44e-12	AV079355 Mus musculus stomach C57BL/6J adult Mus musculus cDNA clone 2210409A20. /clone=2210409A20 /gb=AV079355 /gi=5210803 /ug=Mm.396384 /len=165
gnl|UG|Mm#S43163116	12.42	28.77	1.2119	1.1e-08	9.95e-08	Mus musculus microtubule associated monoxygenase, calponin and LIM domain containing -like 1 (Micall1), mRNA /cds=p(302,2914) /gb=NM_177461 /gi=168229164 /ug=Mm.196480 /len=6708
gnl|UG|Mm#S26702954	13.8	31.95	1.21115	1.77e-09	1.75e-08	Mus musculus 3 days neonate thymus cDNA, RIKEN full-length enriched library, clone:A630076K07 product:unclassifiable, full insert sequence /gb=AK153757 /gi=74149004 /ug=Mm.393162 /len=2659
gnl|UG|Mm#S15343779	11.24	26.02	1.21098	5.62e-08	4.62e-07	Mus musculus EPM2A (laforin) interacting protein 1 (Epm2aip1), mRNA /cds=p(117,1937) /gb=NM_175266 /gi=148231656 /ug=Mm.209005 /len=7273
gnl|UG|Mm#S8042374	17.55	40.62	1.21072	1.12e-11	1.39e-10	Mus musculus sphingomyelin phosphodiesterase 1, acid lysosomal (Smpd1), mRNA /cds=p(173,2056) /gb=NM_011421 /gi=254750745 /ug=Mm.4628 /len=2430
gnl|UG|Mm#S7990951	8.87	20.52	1.21002	1.48e-06	1e-05	AV332903 RIKEN full-length enriched, adult male medulla oblongata Mus musculus cDNA clone 6330540K19 3' similar to U29156 Mus musculus eps15R mRNA. /clone=6330540K19 /clone_end=3' /gb=AV332903 /gi=6372955 /ug=Mm.400322 /len=229
gnl|UG|Mm#S8539371	33.12	76.58	1.20926	1.54e-13	2.76e-12	Mus musculus zinc finger E-box binding homeobox 2 (Zeb2), transcript variant 2, mRNA /cds=p(527,4174) /gb=NM_015753 /gi=125490363 /ug=Mm.440702 /len=9113
gnl|UG|Mm#S26700027	21.88	50.56	1.20838	1.71e-14	3.76e-13	Mus musculus bone marrow macrophage cDNA, RIKEN full-length enriched library, clone:I830014L03 product:squamous cell carcinoma antigen recognized by T cells 2, full insert sequence /gb=AK150737 /gi=74178037 /ug=Mm.34557 /len=4390
gnl|UG|Mm#S9677808	28.39	65.58	1.20787	1.57e-13	2.8e-12	Mus musculus sulfatase modifying factor 1, mRNA (cDNA clone MGC:39076 IMAGE:5365580), complete cds /cds=p(265,1119) /gb=BC026981 /gi=20073362 /ug=Mm.439876 /len=2641
gnl|UG|Mm#S9104832	9.07	20.94	1.20709	1.19e-06	8.21e-06	Mus musculus solute carrier family 35, member A4 (Slc35a4), transcript variant 1, mRNA /cds=p(1100,2074) /gb=NM_026404 /gi=134031965 /ug=Mm.273350 /len=2861
gnl|UG|Mm#S36662852	82.02	189.35	1.20701	0	0	Mus musculus BAT2 domain containing 1 (Bat2d), mRNA /cds=p(287,8827) /gb=NM_001081290 /gi=124486834 /ug=Mm.245446 /len=10444
gnl|UG|Mm#S10869134	73.74	170.09	1.20578	5.44e-13	8.18e-12	Mus musculus 16 days neonate cerebellum cDNA, RIKEN full-length enriched library, clone:9630054L19 product:unclassifiable, full insert sequence /gb=AK036300 /gi=26085147 /ug=Mm.30496 /len=3979
gnl|UG|Mm#S17668068	5.32	12.27	1.20564	0.000213918	0.000974815	Mus musculus RIKEN cDNA D930016D06 gene, mRNA (cDNA clone IMAGE:6417996), partial cds /gb=BC060616 /gi=38148668 /ug=Mm.332534 /len=3829
gnl|UG|Mm#S10867793	7.89	18.19	1.20505	6.19e-06	3.83e-05	Mus musculus 16 days neonate thymus cDNA, RIKEN full-length enriched library, clone:A130099G21 product:weakly similar to GC-RICH SEQUENCE DNA-BINDING FACTOR (GCF) (TRANSCRIPTION FACTOR 9) (TCF-9) [Homo sapiens], full insert sequence /gb=AK038369 /gi=26086488 /ug=Mm.474487 /len=3520
gnl|UG|Mm#S36662903	12.03	27.71	1.20377	2.41e-08	2.07e-07	Mus musculus centrosomal protein 76 (Cep76), mRNA /cds=p(163,2142) /gb=NM_001081073 /gi=124486732 /ug=Mm.111928 /len=3979
gnl|UG|Mm#S26702003	10.84	24.96	1.20325	1.23e-07	9.64e-07	Mus musculus 6 days neonate spleen cDNA, RIKEN full-length enriched library, clone:F430009P19 product:guanine nucleotide binding protein, alpha 11, full insert sequence /cds=p(121,1200) /gb=AK143685 /gi=74150726 /ug=Mm.260925 /len=3263
gnl|UG|Mm#S9077564	23.07	53.1	1.20269	1.64e-13	2.92e-12	Mus musculus 13 days embryo head cDNA, RIKEN full-length enriched library, clone:3110024A21 product:weakly similar to ZINC FINGER PROTEIN [Homo sapiens], full insert sequence /gb=AK014081 /gi=12851729 /ug=Mm.300404 /len=2012
gnl|UG|Mm#S52734384	12.62	28.98	1.19935	1.28e-08	1.13e-07	Mus musculus StAR-related lipid transfer (START) domain containing 13 (Stard13), transcript variant 1, mRNA /cds=p(100,3498) /gb=NM_001163493 /gi=254553367 /ug=Mm.209272 /len=5638
gnl|UG|Mm#S16546810	8.67	19.89	1.19794	2.62e-06	1.71e-05	Mus musculus chromatin modifying protein 2B, mRNA (cDNA clone MGC:67644 IMAGE:6414077), complete cds /cds=p(219,860) /gb=BC055809 /gi=33416507 /ug=Mm.432944 /len=1888
gnl|UG|Mm#S27097017	5.72	13.12	1.19768	0.000138068	0.000655842	BMSB11048 Hematopoietic stem cells Mus musculus cDNA, mRNA sequence /gb=DT906048 /gi=75886534 /ug=Mm.458352 /len=666
gnl|UG|Mm#S14887627	5.72	13.12	1.19768	0.000138068	0.000655679	Mus musculus LAG1 homolog, ceramide synthase 5, mRNA (cDNA clone MGC:57962 IMAGE:6419704), complete cds /cds=p(84,1247) /gb=BC043059 /gi=29144938 /ug=Mm.390821 /len=2793
gnl|UG|Mm#S50876753	8.87	20.31	1.19518	2.12e-06	1.41e-05	Mus musculus lectin, galactose binding, soluble 3 (Lgals3), transcript variant 1, mRNA /cds=p(125,919) /gb=NM_001145953 /gi=225543162 /ug=Mm.248615 /len=1406
gnl|UG|Mm#S9104629	17.94	41.04	1.19385	1.48e-11	1.81e-10	Mus musculus tetratricopeptide repeat domain 14 (Ttc14), transcript variant 2, mRNA /cds=p(85,1401) /gb=NM_025978 /gi=114687666 /ug=Mm.275710 /len=11072
gnl|UG|Mm#S9707590	20.9	47.81	1.19381	2.46e-13	4.15e-12	Mus musculus ADP-dependent glucokinase (Adpgk), mRNA /cds=p(63,1553) /gb=NM_028121 /gi=70780371 /ug=Mm.22456 /len=2499
gnl|UG|Mm#S30528222	27.21	62.2	1.19278	2.28e-13	3.89e-12	Mus musculus mex3 homolog C (C. elegans) (Mex3c), mRNA /cds=p(340,2298) /gb=NM_001039214 /gi=158508712 /ug=Mm.24131 /len=4080
gnl|UG|Mm#S9731557	6.11	13.96	1.19205	8.92e-05	0.000443058	Mus musculus gene trap locus F3a, mRNA (cDNA clone IMAGE:3979868) /gb=BC031537 /gi=21594531 /ug=Mm.46270 /len=1286
gnl|UG|Mm#S8040174	17.15	39.14	1.19044	4.91e-11	5.74e-10	Mus musculus polycystic kidney disease 2 (Pkd2), mRNA /cds=p(181,3081) /gb=NM_008861 /gi=164519056 /ug=Mm.6442 /len=5221
gnl|UG|Mm#S9630707	75.31	171.79	1.18973	5.87e-13	8.68e-12	Mus musculus glutathione peroxidase 8 (putative), mRNA (cDNA clone MGC:30772 IMAGE:3988837), complete cds /cds=p(13,642) /gb=BC019664 /gi=18044309 /ug=Mm.12715 /len=1047
gnl|UG|Mm#S26679409	23.66	53.95	1.18917	0	0	Mus musculus 13 days embryo stomach cDNA, RIKEN full-length enriched library, clone:D530021E24 product:thyroid hormone receptor interactor 13, full insert sequence /cds=p(160,1458) /gb=AK142463 /gi=74210946 /ug=Mm.275095 /len=3355
gnl|UG|Mm#S52734853	11.24	25.6	1.1875	1.14e-07	9.01e-07	Mus musculus ring finger protein 19B (Rnf19b), mRNA /cds=p(1,2196) /gb=NM_029219 /gi=244790052 /ug=Mm.259672 /len=2532
gnl|UG|Mm#S9707445	32.53	74.05	1.18673	3.64e-14	7.54e-13	Mus musculus SMC hinge domain containing 1 (Smchd1), mRNA /cds=p(181,6204) /gb=NM_028887 /gi=148839317 /ug=Mm.194450 /len=7053
gnl|UG|Mm#S17821252	6.51	14.81	1.18584	5.77e-05	0.000297551	Mus musculus mex3 homolog D (C. elegans) (Mex3d), mRNA /cds=p(232,2388) /gb=NM_198615 /gi=145651817 /ug=Mm.268389 /len=3269
gnl|UG|Mm#S8722583	13.21	30.04	1.18525	9.61e-09	8.74e-08	UI-M-BH2.1-apk-f-10-0-UI.r1 NIH_BMAP_M_S3.1 Mus musculus cDNA clone UI-M-BH2.1-apk-f-10-0-UI 5'. /clone=UI-M-BH2.1-apk-f-10-0-UI /clone_end=5' /gb=BE648342 /gi=9974163 /ti=158561717 /ug=Mm.473953 /len=464
gnl|UG|Mm#S7777767	122.43	278.41	1.18525	5.92e-13	8.75e-12	UI-M-BH0-ajf-h-04-0-UI.s1 NIH_BMAP_M_S1 Mus musculus cDNA clone UI-M-BH0-ajf-h-04-0-UI 3'. /clone=UI-M-BH0-ajf-h-04-0-UI /clone_end=3' /gb=AI853152 /gi=5497058 /ti=158510232 /ug=Mm.397329 /len=366
gnl|UG|Mm#S9107649	55.6	126.3	1.1837	8.41e-13	1.21e-11	Mus musculus methylthioadenosine phosphorylase, mRNA (cDNA clone MGC:6590 IMAGE:3485422), complete cds /cds=p(67,918) /gb=BC003858 /gi=13277989 /ug=Mm.28500 /len=2565
gnl|UG|Mm#S9105206	15.18	34.48	1.18359	8.16e-10	8.44e-09	Mus musculus Jun dimerization protein 2 (Jdp2), mRNA /cds=p(232,723) /gb=NM_030887 /gi=31982607 /ug=Mm.103560 /len=1662
gnl|UG|Mm#S9151317	18.73	42.52	1.18279	9.12e-12	1.14e-10	Mus musculus ubiquitin specific peptidase 10, mRNA (cDNA clone MGC:5887 IMAGE:3491297), complete cds /cds=p(73,2451) /gb=BC007134 /gi=13938035 /ug=Mm.256910 /len=3330
gnl|UG|Mm#S26705070	8.48	19.25	1.18272	4.64e-06	2.92e-05	Mus musculus adult male medulla oblongata cDNA, RIKEN full-length enriched library, clone:6330504E21 product:hypothetical protein, full insert sequence /gb=AK134624 /gi=74145028 /ug=Mm.21705 /len=1969
gnl|UG|Mm#S10873457	50.47	114.45	1.18122	0	0	Mus musculus 18 days pregnant adult female placenta and extra embryonic tissue cDNA, RIKEN full-length enriched library, clone:3830420C06 product:seryl-aminoacyl-tRNA synthetase 1, full insert sequence /gb=AK028358 /gi=26080824 /ug=Mm.28688 /len=3563
gnl|UG|Mm#S26695907	12.22	27.71	1.18116	3.95e-08	3.3e-07	Mus musculus adult male brain UNDEFINED_CELL_LINE cDNA, RIKEN full-length enriched library, clone:M5C1043J08 product:baculoviral IAP repeat-containing 4, full insert sequence /gb=AK147447 /gi=74184609 /ug=Mm.259879 /len=6678
gnl|UG|Mm#S26697117	29.77	67.49	1.18081	5.53e-14	1.1e-12	Mus musculus visual cortex cDNA, RIKEN full-length enriched library, clone:K530012D09 product:tubulin, alpha 4, full insert sequence /cds=p(91,1434) /gb=AK158934 /gi=74182828 /ug=Mm.1155 /len=2084
gnl|UG|Mm#S9099579	9.07	20.52	1.17786	2.43e-06	1.6e-05	Mus musculus protein tyrosine phosphatase-like (proline instead of catalytic arginine), member b (Ptplb), mRNA /cds=p(61,825) /gb=NM_023587 /gi=84872190 /ug=Mm.27286 /len=3603
gnl|UG|Mm#S10835285	36.67	82.93	1.17729	5.66e-13	8.44e-12	Mus musculus 9 days embryo whole body cDNA, RIKEN full-length enriched library, clone:D030045M16 product:NEUROENDOCRINE DIFFERENTIATION FACTOR homolog [Homo sapiens], full insert sequence /cds=p(137,811) /gb=AK083562 /gi=26350628 /ug=Mm.181278 /len=2593
gnl|UG|Mm#S10839939	56.78	128.2	1.17494	1.75e-13	3.07e-12	Mus musculus adult pancreas islet cells cDNA, RIKEN full-length enriched library, clone:C820005D14 product:TRANSLOCON-ASSOCIATED PROTEIN, BETA SUBUNIT PRECURSOR (TRAP-BETA) (SIGNAL SEQUENCE RECEPTOR BETA SUBUNIT) (SSR-BETA) homolog [Homo sapiens], fu ... /cds=p(211,762) /gb=AK050505 /gi=26341265 /ug=Mm.7091 /len=1184
gnl|UG|Mm#S9875778	5.72	12.91	1.1744	0.000198047	0.000914895	Mus musculus cDNA sequence BC037034 (BC037034), mRNA /cds=p(221,1963) /gb=NM_153161 /gi=264681506 /ug=Mm.164493 /len=2557
gnl|UG|Mm#S7115787	15.38	34.7	1.17388	9.35e-10	9.63e-09	Mouse homeobox gene Prx2 mRNA /cds=p(156,899) /gb=X52875 /gi=2950236 /ug=Mm.1802 /len=1221
gnl|UG|Mm#S8041912	11.63	26.23	1.17337	1.06e-07	8.39e-07	Mus musculus centrosomal protein 110 (Cep110), mRNA /cds=p(170,7171) /gb=NM_012018 /gi=189458792 /ug=Mm.231332 /len=7612
gnl|UG|Mm#S26698188	48.5	109.38	1.17329	3.08e-13	4.99e-12	Mus musculus 14 days pregnant adult female placenta cDNA, RIKEN full-length enriched library, clone:M5C1011D03 product:tuberous sclerosis 2, full insert sequence /gb=AK147302 /gi=74181133 /ug=Mm.30435 /len=6208
gnl|UG|Mm#S9305828	12.22	27.5	1.17019	5.6e-08	4.61e-07	Mus musculus SPRY domain containing 4, mRNA (cDNA clone MGC:25683 IMAGE:4923277), complete cds /cds=p(2,625) /gb=BC014757 /gi=15928560 /ug=Mm.29694 /len=1580
gnl|UG|Mm#S8113604	6.11	13.75	1.17019	0.000127688	0.000610771	Mus musculus groucho-related gene product (Grg6) mRNA, complete cds /cds=p(140,1885) /gb=AF145957 /gi=5053121 /ug=Mm.206764 /len=2015
gnl|UG|Mm#S8039573	32.73	73.62	1.16948	1.95e-13	3.4e-12	Mus musculus sterol O-acyltransferase 1 (Soat1), mRNA /cds=p(212,1834) /gb=NM_009230 /gi=112363102 /ug=Mm.28099 /len=4785
gnl|UG|Mm#S26700192	18.73	42.1	1.16847	1.83e-11	2.21e-10	Mus musculus blastocyst blastocyst cDNA, RIKEN full-length enriched library, clone:I1C0005L13 product:GTP binding protein 4, full insert sequence /gb=AK166711 /gi=74177734 /ug=Mm.41800 /len=2979
gnl|UG|Mm#S17872959	14.98	33.64	1.16714	2.02e-09	1.98e-08	Mus musculus zinc finger protein 655, mRNA (cDNA clone MGC:79235 IMAGE:30355779), complete cds /cds=p(136,1761) /gb=BC060660 /gi=38614341 /ug=Mm.206555 /len=4180
gnl|UG|Mm#S26682740	6.31	14.17	1.16713	0.000102573	0.00050514	Mus musculus adult male urinary bladder cDNA, RIKEN full-length enriched library, clone:9530010J18 product:unclassifiable, full insert sequence /gb=AK137149 /gi=74205978 /ug=Mm.393094 /len=1114
gnl|UG|Mm#S16188347	55.6	124.61	1.16426	8.41e-13	1.21e-11	Mus musculus host cell factor C1 regulator 1 (XPO1-dependent) (Hcfc1r1), mRNA /cds=p(376,738) /gb=NM_181821 /gi=32451499 /ug=Mm.359030 /len=1243
gnl|UG|Mm#S9732547	31.35	70.24	1.16383	8.57e-14	1.64e-12	Mus musculus thioredoxin interacting protein, mRNA (cDNA clone MGC:25534 IMAGE:3591421), complete cds /cds=p(258,1451) /gb=BC031850 /gi=21618879 /ug=Mm.410189 /len=2859
gnl|UG|Mm#S8039926	55.99	125.24	1.16145	2.58e-13	4.31e-12	Mus musculus myeloid cell leukemia sequence 1 (Mcl1), mRNA /cds=p(137,1132) /gb=NM_008562 /gi=133892763 /ug=Mm.1639 /len=3498
gnl|UG|Mm#S26706761	9.27	20.73	1.16108	2.79e-06	1.81e-05	Mus musculus bone marrow macrophage cDNA, RIKEN full-length enriched library, clone:I830144H01 product:Hypothetical UPF0124 protein, full insert sequence /cds=p(377,1669) /gb=AK153349 /gi=74142326 /ug=Mm.89278 /len=2444
gnl|UG|Mm#S9579757	36.08	80.6	1.15958	2.81e-13	4.61e-12	K0615F07-3 NIA Mouse Hematopoietic Stem Cell (Lin-/c-Kit-/Sca-1+) cDNA Library (Long) Mus musculus cDNA clone NIA:K0615F07 IMAGE:30070242 3', mRNA sequence /clone=NIA:K0615F07_IMAGE:30070242 /clone_end=3' /gb=BM241345 /gi=31497509 /ug=Mm.395990 /len=654
gnl|UG|Mm#S26693200	66.05	147.46	1.15869	1.59e-13	2.83e-12	Mus musculus melanocyte cDNA, RIKEN full-length enriched library, clone:G270029A19 product:COMM domain containing 1, full insert sequence /cds=p(27,434) /gb=AK147766 /gi=74188794 /ug=Mm.259903 /len=4248
gnl|UG|Mm#S15116366	18.14	40.41	1.15554	6.84e-11	7.87e-10	Mus musculus cleavage and polyadenylation factor subunit homolog (S. cerevisiae) (Pcf11), mRNA /cds=p(293,4954) /gb=NM_029078 /gi=268370152 /ug=Mm.288645 /len=5804
gnl|UG|Mm#S9104641	43.97	97.95	1.15553	1.8e-13	3.15e-12	Mus musculus Na+/K+ transporting ATPase interacting 1 (Nkain1), mRNA /cds=p(156,779) /gb=NM_025998 /gi=165377301 /ug=Mm.458193 /len=2571
gnl|UG|Mm#S18967693	10.45	23.27	1.15497	7.68e-07	5.4e-06	AGENCOURT_18673541 NIH_MGC_189 Mus musculus cDNA clone IMAGE:30839664 5', mRNA sequence /clone=IMAGE:30839664 /clone_end=5' /gb=CK791158 /gi=42803154 /ti=383496621 /ug=Mm.470438 /len=583
gnl|UG|Mm#S26703237	7.89	17.56	1.1542	1.79e-05	0.000102392	Mus musculus adult male corpora quadrigemina cDNA, RIKEN full-length enriched library, clone:B230321G11 product:argininosuccinate lyase, full insert sequence /cds=p(97,1491) /gb=AK140160 /gi=74148584 /ug=Mm.23869 /len=1783
gnl|UG|Mm#S9731864	7.89	17.56	1.1542	1.79e-05	0.000102362	Mus musculus vasohibin 2 (Vash2), transcript variant 1, mRNA /cds=p(425,1492) /gb=NM_144879 /gi=224994276 /ug=Mm.22856 /len=4045
gnl|UG|Mm#S26675824	7.89	17.56	1.1542	1.79e-05	0.000102331	Mus musculus 12 days embryo eyeball cDNA, RIKEN full-length enriched library, clone:D230021J21 product:unclassifiable, full insert sequence /gb=AK164429 /gi=74216756 /ug=Mm.49309 /len=3989
gnl|UG|Mm#S8041648	26.62	59.24	1.15406	2.4e-13	4.06e-12	Mus musculus guanine nucleotide binding protein, alpha 13 (Gna13), mRNA /cds=p(181,1314) /gb=NM_010303 /gi=89001108 /ug=Mm.193925 /len=6217
gnl|UG|Mm#S8040341	26.81	59.66	1.15399	2.37e-13	4.01e-12	Mus musculus ets variant gene 6 (TEL oncogene) (Etv6), mRNA /cds=p(400,1857) /gb=NM_007961 /gi=84370336 /ug=Mm.269995 /len=5541
gnl|UG|Mm#S7113581	220.22	489.97	1.15375	4.25e-12	5.55e-11	Mouse lysyl oxidase mRNA, complete cds /cds=p(263,1498) /gb=M65142 /gi=500623 /ug=Mm.172 /len=4656
gnl|UG|Mm#S9745442	35.09	78.07	1.15371	9.44e-14	1.78e-12	Mus musculus leucine-rich repeat kinase 1 (Lrrk1), mRNA /cds=p(241,6285) /gb=NM_146191 /gi=56699426 /ug=Mm.33284 /len=7467
gnl|UG|Mm#S7939420	67.62	150.42	1.15347	0	0	AV301317 RIKEN full-length enriched, 8 days embryo Mus musculus cDNA clone 5730492O18 3'. /clone=5730492O18 /clone_end=3' /gb=AV301317 /gi=6333831 /ug=Mm.399856 /len=307
gnl|UG|Mm#S26688170	11.04	24.54	1.1524	4.04e-07	2.96e-06	Mus musculus activated spleen cDNA, RIKEN full-length enriched library, clone:F830224P18 product:hypothetical Zn-finger, C2H2 type containing protein, full insert sequence /cds=p(1213,2757) /gb=AK172652 /gi=74196761 /ug=Mm.242791 /len=5910
gnl|UG|Mm#S8041790	16.96	37.66	1.1509	3.43e-10	3.68e-09	Mus musculus interleukin 6 signal transducer (Il6st), mRNA /cds=p(284,3037) /gb=NM_010560 /gi=225007624 /ug=Mm.4364 /len=5452
gnl|UG|Mm#S7563662	8.67	19.25	1.15075	7.55e-06	4.6e-05	vw42g08.x1 Soares_mammary_gland_NbMMG Mus musculus cDNA clone IMAGE:1246526 3'. /clone=IMAGE:1246526 /clone_end=3' /gb=AI553589 /gi=4485952 /ti=216800087 /ug=Mm.395555 /len=409
gnl|UG|Mm#S26698313	111.2	246.68	1.14948	1e-12	1.42e-11	Mus musculus 17 days embryo heart cDNA, RIKEN full-length enriched library, clone:I920194N04 product:serine/threonine kinase receptor associated protein, full insert sequence /gb=AK147179 /gi=74180918 /ug=Mm.22584 /len=2647
gnl|UG|Mm#S42150207	58.56	129.9	1.14941	4.87e-13	7.42e-12	Mus musculus leucine rich repeat (in FLII) interacting protein 1 (Lrrfip1), transcript variant 1, mRNA /cds=p(215,2404) /gb=NM_001111311 /gi=162417948 /ug=Mm.45039 /len=3662
gnl|UG|Mm#S54948674	108.44	240.33	1.14812	5.45e-13	8.17e-12	Mus musculus transcription elongation factor A (SII)-like 8 (Tceal8), transcript variant 1, mRNA /cds=p(320,673) /gb=NM_001168578 /gi=270483804 /ug=Mm.182094 /len=2358
gnl|UG|Mm#S30405324	15.38	34.06	1.14702	2.63e-09	2.55e-08	Mus musculus DnaJ (Hsp40) homolog, subfamily C, member 25 (Dnajc25), mRNA /cds=p(39,1112) /gb=NM_001033165 /gi=239985467 /ug=Mm.317801 /len=1827
gnl|UG|Mm#S7113809	21.69	48.02	1.14661	1.51e-12	2.09e-11	Mouse cofilin isoform mRNA, complete cds /cds=p(132,632) /gb=L29468 /gi=498016 /ug=Mm.276826 /len=2974
gnl|UG|Mm#S32812768	9.27	20.52	1.14639	3.95e-06	2.52e-05	Mus musculus RIKEN cDNA 2810407C02 gene (2810407C02Rik), mRNA /cds=p(80,667) /gb=NM_001040396 /gi=143770877 /ug=Mm.270950 /len=3575
gnl|UG|Mm#S23104523	9.66	21.37	1.14549	2.56e-06	1.68e-05	Mus musculus acyl-CoA synthetase long-chain family member 3 (Acsl3), transcript variant 1, mRNA /cds=p(460,2622) /gb=NM_028817 /gi=209977072 /ug=Mm.276016 /len=3950
gnl|UG|Mm#S8040227	9.66	21.37	1.14549	2.56e-06	1.68e-05	Mus musculus protein kinase, cGMP-dependent, type II (Prkg2), mRNA /cds=p(171,2459) /gb=NM_008926 /gi=188219584 /ug=Mm.263002 /len=4696
gnl|UG|Mm#S15645235	22.67	50.14	1.14518	4.94e-13	7.5e-12	Mus musculus solute carrier family 25, member 44 (Slc25a44), transcript variant 1, mRNA /cds=p(369,1370) /gb=NM_178696 /gi=225007567 /ug=Mm.301740 /len=3592
gnl|UG|Mm#S17488168	16.17	35.75	1.14462	1.13e-09	1.14e-08	Mus musculus guanine nucleotide binding protein-like 3 (nucleolar)-like (Gnl3l), transcript variant 1, mRNA /cds=p(173,1906) /gb=NM_198110 /gi=274320372 /ug=Mm.45987 /len=4877
gnl|UG|Mm#S26698217	6.7	14.81	1.14434	9.42e-05	0.000466333	Mus musculus cDNA, RIKEN full-length enriched library, clone:M5C1005F16 product:ankyrin repeat and SAM domain containing 1, full insert sequence /cds=p(92,3661) /gb=AK147273 /gi=74181081 /ug=Mm.32556 /len=6847
gnl|UG|Mm#S10828453	6.7	14.81	1.14434	9.42e-05	0.000466212	Mus musculus solute carrier family 9 (sodium/hydrogen exchanger), member 6 (Slc9a6), mRNA /cds=p(26,2134) /gb=NM_172780 /gi=262050649 /ug=Mm.17815 /len=4920
gnl|UG|Mm#S8761921	16.56	36.6	1.14414	7.36e-10	7.64e-09	Mus musculus choroidermia (Chm), mRNA /cds=p(27,2015) /gb=NM_018818 /gi=110681713 /ug=Mm.257316 /len=4867
gnl|UG|Mm#S9897519	10.05	22.21	1.14401	1.67e-06	1.13e-05	Mus musculus RNA binding motif protein 45 (Rbm45), mRNA /cds=p(146,1576) /gb=NM_153405 /gi=91064873 /ug=Mm.33310 /len=1904
gnl|UG|Mm#S44356324	20.5	45.27	1.14293	7.53e-12	9.51e-11	Mus musculus matrix-remodelling associated 7, mRNA (cDNA clone MGC:182479 IMAGE:9056373), complete cds /cds=p(130,666) /gb=BC147320 /gi=187957679 /ug=Mm.64962 /len=1727
gnl|UG|Mm#S43098889	37.66	83.14	1.14251	5.6e-14	1.12e-12	Mus musculus EH domain binding protein 1-like 1 (Ehbp1l1), transcript variant A, mRNA /cds=p(298,5454) /gb=NM_001114597 /gi=167736350 /ug=Mm.210447 /len=6411
gnl|UG|Mm#S10861214	6.9	15.23	1.14225	7.57e-05	0.000381441	Mus musculus 0 day neonate cerebellum cDNA, RIKEN full-length enriched library, clone:C230053A07 product:similar to DIACYLGLYCEROL KINASE, THETA (EC 2.7.1.107) (DIGLYCERIDE KINASE) (DGK- THETA) (DAG KINASE THETA) [Homo sapiens], full insert sequence /gb=AK048764 /gi=26093093 /ug=Mm.260921 /len=5218
gnl|UG|Mm#S26694649	7.29	16.08	1.14128	4.89e-05	0.000256935	Mus musculus visual cortex cDNA, RIKEN full-length enriched library, clone:K530048N19 product:potassium channel tetramerisation domain containing 6, full insert sequence /cds=p(1652,2365) /gb=AK159067 /gi=74186665 /ug=Mm.292712 /len=3052
gnl|UG|Mm#S26682985	7.29	16.08	1.14128	4.89e-05	0.000256864	Mus musculus 15 days embryo head cDNA, RIKEN full-length enriched library, clone:4022417L22 product:ring finger protein 34, full insert sequence /cds=p(122,1252) /gb=AK132330 /gi=74205638 /ug=Mm.388529 /len=4313
gnl|UG|Mm#S9104664	7.29	16.08	1.14128	4.89e-05	0.000256794	Mus musculus ring finger protein 219 (Rnf219), mRNA /cds=p(55,2223) /gb=NM_026047 /gi=88759343 /ug=Mm.291811 /len=3456
gnl|UG|Mm#S41469801	21.49	47.39	1.14092	2.62e-12	3.51e-11	Mus musculus cullin 4B (Cul4b), transcript variant 2, mRNA /cds=p(132,3044) /gb=NM_001110142 /gi=158635984 /ug=Mm.327675 /len=5079
gnl|UG|Mm#S22437023	14.39	31.73	1.14078	1.07e-08	9.67e-08	Mus musculus cDNA, clone:Y2G0118I05, strand:minus, reference:ENSEMBL:Mouse-Transcript-ENST:ENSMUST00000040538, based on BLAT search /gb=AK210465 /gi=56034642 /ug=Mm.433320 /len=387
gnl|UG|Mm#S9908171	32.53	71.72	1.1406	3.64e-14	7.55e-13	AGENCOURT_10520144 NIH_MGC_169 Mus musculus cDNA clone IMAGE:6704956 5', mRNA sequence /clone=IMAGE:6704956 /clone_end=5' /gb=BU937104 /gi=24125923 /ti=147875698 /ug=Mm.276040 /len=915
gnl|UG|Mm#S9552825	10.65	23.48	1.14058	8.75e-07	6.13e-06	Mus musculus ELKS/RAB6-interacting/CAST family member 1 (Erc1), transcript variant 1, mRNA /cds=p(569,3931) /gb=NM_053204 /gi=120300970 /ug=Mm.288860 /len=8760
gnl|UG|Mm#S26673285	58.75	129.47	1.13996	6.51e-13	9.54e-12	Mus musculus NOD-derived CD11c +ve dendritic cells cDNA, RIKEN full-length enriched library, clone:F630210K22 product:ubiquitin specific protease 14, full insert sequence /cds=p(978,1697) /gb=AK170933 /gi=74221277 /ug=Mm.329277 /len=4728
gnl|UG|Mm#S26691263	7.49	16.5	1.13943	3.93e-05	0.000209279	Mus musculus NOD-derived CD11c +ve dendritic cells cDNA, RIKEN full-length enriched library, clone:F630110N02 product:glypican 1, full insert sequence /cds=p(290,1963) /gb=AK154899 /gi=74191933 /ug=Mm.297976 /len=3598
gnl|UG|Mm#S8040578	64.67	142.38	1.13858	2.43e-13	4.1e-12	Mus musculus hepatoma-derived growth factor (Hdgf), mRNA /cds=p(308,1021) /gb=NM_008231 /gi=188497723 /ug=Mm.292208 /len=2257
gnl|UG|Mm#S18349577	7.69	16.92	1.13767	3.16e-05	0.000172328	Mus musculus ankyrin repeat and LEM domain containing 2, mRNA (cDNA clone MGC:76358 IMAGE:6410033), complete cds /cds=p(197,3088) /gb=BC065071 /gi=40674545 /ug=Mm.288442 /len=5241
gnl|UG|Mm#S9640549	11.83	26.02	1.13717	2.42e-07	1.83e-06	Mus musculus hippocampus abundant transcript-like 1 (Hiatl1), transcript variant 1, mRNA /cds=p(366,1889) /gb=NM_133680 /gi=142349202 /ug=Mm.239196 /len=3472
gnl|UG|Mm#S7812974	140.97	309.72	1.13558	0	0	AV207641 RIKEN full-length enriched, adult male testis Mus musculus cDNA clone 1700096D08 3'. /clone=1700096D08 /clone_end=3' /gb=AV207641 /gi=6148494 /ug=Mm.398281 /len=309
gnl|UG|Mm#S27488277	8.28	18.19	1.13544	1.65e-05	9.46e-05	CJ269665 RIKEN full-length enriched mouse cDNA library, C57BL/6J bone marrow macrophage Mus musculus cDNA clone I830033K20 3', mRNA sequence /clone=I830033K20 /clone_end=3' /gb=CJ269665 /gi=76441484 /ug=Mm.465011 /len=450
gnl|UG|Mm#S29965531	9.07	19.89	1.13287	6.92e-06	4.24e-05	Mus musculus fer (fms/fps related) protein kinase, testis specific 2 (Fert2), transcript variant 1, mRNA /cds=p(60,2531) /gb=NM_001037997 /gi=226054042 /ug=Mm.23039 /len=3026
gnl|UG|Mm#S9108274	60.72	133.07	1.13194	0	0	Mus musculus cDNA sequence BC005537, mRNA (cDNA clone IMAGE:3589775) /gb=BC005537 /gi=13529658 /ug=Mm.266668 /len=3242
gnl|UG|Mm#S26708040	9.27	20.31	1.13155	5.57e-06	3.46e-05	Mus musculus activated spleen cDNA, RIKEN full-length enriched library, clone:F830033C19 product:CTD (carboxy-terminal domain, RNA polymerase II, polypeptide A) phosphatase, subunit 1, full insert sequence /cds=p(151,3033) /gb=AK156617 /gi=74140093 /ug=Mm.312893 /len=3708
gnl|UG|Mm#S10532371	9.27	20.31	1.13155	5.57e-06	3.46e-05	BY529830 RIKEN full-length enriched, NOD-derived CD11c +ve dendritic cells Mus musculus cDNA clone F630204K15 3', mRNA sequence /clone=F630204K15 /clone_end=3' /gb=BY529830 /gi=26864209 /ug=Mm.416173 /len=478
gnl|UG|Mm#S50900455	9.66	21.16	1.13124	3.62e-06	2.32e-05	Mus musculus Fanconi anemia, complementation group B (Fancb), transcript variant 1, mRNA /cds=p(307,2868) /gb=NM_001146081 /gi=225703030 /ug=Mm.336317 /len=2984
gnl|UG|Mm#S26691260	14.2	31.1	1.13102	1.86e-08	1.63e-07	Mus musculus NOD-derived CD11c +ve dendritic cells cDNA, RIKEN full-length enriched library, clone:F630110N24 product:hypothetical protein, full insert sequence /cds=p(109,1539) /gb=AK154902 /gi=74191939 /ug=Mm.182281 /len=3970
gnl|UG|Mm#S26708735	94.24	206.27	1.13012	1.19e-12	1.67e-11	Mus musculus 17 days pregnant adult female amnion cDNA, RIKEN full-length enriched library, clone:I920021O17 product:neuroblastoma, suppression of tumorigenicity 1, full insert sequence /cds=p(187,723) /gb=AK146535 /gi=74138877 /ug=Mm.9404 /len=1776
gnl|UG|Mm#S32321349	74.72	163.54	1.13008	9.33e-14	1.77e-12	Mus musculus domesticus NMRI liver pBK1 mRNA, complete cds /cds=p(7,1404) /gb=DQ445383 /gi=90992735 /ug=Mm.28291 /len=1929
gnl|UG|Mm#S10860475	67.43	147.46	1.12886	2.07e-13	3.57e-12	Mus musculus adult male liver tumor cDNA, RIKEN full-length enriched library, clone:C730024K17 product:hypothetical protein, full insert sequence /gb=AK050173 /gi=26093832 /ug=Mm.38801 /len=2890
gnl|UG|Mm#S16591986	21.49	46.97	1.12807	5.17e-12	6.66e-11	Mus musculus premature mRNA for mKIAA1097 protein /gb=AK122442 /gi=28972615 /ug=Mm.258320 /len=6368
gnl|UG|Mm#S10845879	10.84	23.69	1.12791	9.93e-07	6.9e-06	Mus musculus adult male colon cDNA, RIKEN full-length enriched library, clone:9030618J24 product:hypothetical protein, full insert sequence /cds=p(74,697) /gb=AK033553 /gi=26329228 /ug=Mm.208619 /len=2802
gnl|UG|Mm#S26350190	11.24	24.54	1.12649	6.46e-07	4.59e-06	Mus musculus cyclin C, mRNA (cDNA clone IMAGE:30744306), partial cds /cds=p(1,1009) /gb=BC100396 /gi=71679931 /ug=Mm.278584 /len=3436
gnl|UG|Mm#S26387021	18.14	39.56	1.12487	2.66e-10	2.88e-09	Mus musculus ankyrin repeat domain 12 (Ankrd12), mRNA /cds=p(215,6340) /gb=NM_001025572 /gi=71834682 /ug=Mm.34706 /len=8991
gnl|UG|Mm#S8925106	30.95	67.49	1.12473	2.42e-14	5.18e-13	UI-M-CG0p-bip-e-07-0-UI.s1 NIH_BMAP_Ret4_S2 Mus musculus cDNA clone UI-M-CG0p-bip-e-07-0-UI 3'. /clone=UI-M-CG0p-bip-e-07-0-UI /clone_end=3' /gb=BF456937 /gi=11523106 /ug=Mm.409591 /len=500
gnl|UG|Mm#S10840939	31.35	68.33	1.12405	8.57e-14	1.64e-12	Mus musculus 16 days embryo head cDNA, RIKEN full-length enriched library, clone:C130046J04 product:NICE-4 PROTEIN (FRAGMENT) homolog [Homo sapiens], full insert sequence /cds=p(128,3466) /gb=AK048286 /gi=26339247 /ug=Mm.25610 /len=4075
gnl|UG|Mm#S10843587	6.7	14.6	1.12374	0.000133342	0.000634808	Mus musculus 0 day neonate thymus cDNA, RIKEN full-length enriched library, clone:A430109G23 product:RIKEN cDNA 2310007D09 gene, full insert sequence /cds=p(1730,2842) /gb=AK040615 /gi=26333854 /ug=Mm.85162 /len=3328
gnl|UG|Mm#S9647955	6.9	15.02	1.12222	0.000107058	0.000523194	UI-M-BZ1-bfs-g-21-0-UI.r2 NIH_BMAP_MHI2_S1 Mus musculus cDNA clone UI-M-BZ1-bfs-g-21-0-UI 5', mRNA sequence /clone=UI-M-BZ1-bfs-g-21-0-UI /clone_end=5' /gb=BM933514 /gi=19392666 /ti=158571836 /ug=Mm.471161 /len=368
gnl|UG|Mm#S9079996	6.51	14.17	1.12211	0.000166134	0.000776642	Mus musculus 13 days embryo liver cDNA, RIKEN full-length enriched library, clone:2510002J07 product:similar to 1-ACYL-SN-GLYCEROL-3-PHOSPHATE ACYLTRANSFERASE BETA (EC 2.3.1.51) (1- AGP ACYLTRANSFERASE 2) (1-AGPAT 2) (LYSOPHOSPHATIDIC ACID ACYLTRANSF ... /gb=AK010891 /gi=12846646 /ug=Mm.24244 /len=1351
gnl|UG|Mm#S9732935	55.99	121.86	1.12198	2.58e-13	4.31e-12	Mus musculus ER lipid raft associated 1 (Erlin1), transcript variant 1, mRNA /cds=p(303,1349) /gb=NM_145502 /gi=256355011 /ug=Mm.476850 /len=3349
gnl|UG|Mm#S9632554	14.98	32.58	1.12095	1.11e-08	1e-07	Mus musculus regulatory factor X-associated protein (Rfxap), mRNA /cds=p(117,812) /gb=NM_133231 /gi=133930776 /ug=Mm.185735 /len=2185
gnl|UG|Mm#S14960896	7.1	15.44	1.12078	8.6e-05	0.000428498	Mus musculus 2-oxoglutarate and iron-dependent oxygenase domain containing 1 (Ogfod1), transcript variant 1, mRNA /cds=p(92,1729) /gb=NM_177767 /gi=147901537 /ug=Mm.251085 /len=5329
gnl|UG|Mm#S38828646	23.26	50.56	1.12015	1e-12	1.42e-11	PREDICTED: Mus musculus similar to Kifc1 protein (LOC100042970), mRNA /cds=p(1,2439) /gb=XM_001479207 /gi=149268662 /ug=Mm.335713 /len=2856
gnl|UG|Mm#S8041721	76.89	167.13	1.1201	6.68e-14	1.31e-12	Mus musculus hexosaminidase B (Hexb), mRNA /cds=p(97,1707) /gb=NM_010422 /gi=225690524 /ug=Mm.27816 /len=1922
gnl|UG|Mm#S8066181	7.69	16.71	1.11966	4.46e-05	0.000235723	L0012F07-3 NIA Mouse E12.5 Female Mesonephros and Gonads cDNA Library Mus musculus cDNA clone L0012F07 3'. /clone=L0012F07 /clone_end=3' /gb=AW546760 /gi=7192170 /ug=Mm.479354 /len=623
gnl|UG|Mm#S9079949	7.69	16.71	1.11966	4.46e-05	0.000235658	Mus musculus 13 days embryo liver cDNA, RIKEN full-length enriched library, clone:2510009I23 product:PAPA-1, full insert sequence /cds=p(13,1140) /gb=AK010946 /gi=12846735 /ug=Mm.27814 /len=1200
gnl|UG|Mm#S8762476	7.89	17.14	1.11927	3.59e-05	0.000192767	Mus musculus CDC42 GTPase-activating protein (Cdgap), mRNA /cds=p(363,4640) /gb=NM_020260 /gi=55770847 /ug=Mm.370848 /len=7722
gnl|UG|Mm#S17053704	82.02	178.13	1.11888	0	0	Mus musculus premature mRNA for mKIAA0052 protein /gb=AK129045 /gi=37359753 /ug=Mm.291029 /len=4440
gnl|UG|Mm#S25652017	8.28	17.98	1.11869	2.32e-05	0.000129383	Mus musculus transforming growth factor, beta receptor associated protein 1 (Tgfbrap1), mRNA /cds=p(566,3148) /gb=NM_001013025 /gi=68299761 /ug=Mm.246069 /len=5565
gnl|UG|Mm#S27420822	41.99	91.18	1.11867	2.44e-13	4.12e-12	DAY20_15_B13.x1 FH DAY20 Mus musculus cDNA clone DAY20_15_B13, mRNA sequence /clone=DAY20_15_B13 /gb=DV046611 /gi=76373875 /ug=Mm.146408 /len=986
gnl|UG|Mm#S30405432	16.76	36.39	1.11852	1.64e-09	1.63e-08	Mus musculus bicaudal D homolog 2 (Drosophila) (Bicd2), transcript variant 1, mRNA /cds=p(123,2678) /gb=NM_001039179 /gi=85702354 /ug=Mm.197387 /len=6351
gnl|UG|Mm#S26671275	8.48	18.41	1.11835	1.87e-05	0.000106168	Mus musculus activated spleen cDNA, RIKEN full-length enriched library, clone:F830027H19 product:linker of T-cell receptor pathways, full insert sequence /gb=AK156499 /gi=74224291 /ug=Mm.65493 /len=4316
gnl|UG|Mm#S26704081	17.35	37.66	1.1181	8.67e-10	8.95e-09	Mus musculus 17 days embryo stomach cDNA, RIKEN full-length enriched library, clone:I920055D13 product:MAP/microtubule affinity-regulating kinase 4, full insert sequence /gb=AK146784 /gi=74146973 /ug=Mm.260504 /len=3561
gnl|UG|Mm#S8040146	26.62	57.76	1.11756	2.67e-13	4.45e-12	Mus musculus prohibitin (Phb), mRNA /cds=p(81,899) /gb=NM_008831 /gi=114431263 /ug=Mm.263862 /len=1788
gnl|UG|Mm#S9108319	37.46	81.24	1.11684	2.24e-13	3.84e-12	Mus musculus RIKEN cDNA 1500041N16 gene, mRNA (cDNA clone IMAGE:3708188), complete cds /cds=p(89,481) /gb=BC005587 /gi=13542765 /ug=Mm.334680 /len=1575
gnl|UG|Mm#S27106283	29.18	63.26	1.11631	2.42e-14	5.19e-13	BMSB10176 Hematopoietic stem cells Mus musculus cDNA, mRNA sequence /gb=DT915319 /gi=75895800 /ug=Mm.431591 /len=693
gnl|UG|Mm#S22486763	24.84	53.74	1.11333	3.75e-13	5.89e-12	Mus musculus 3-hydroxy-3-methylglutaryl-Coenzyme A reductase (Hmgcr), mRNA /cds=p(150,2813) /gb=NM_008255 /gi=160358777 /ug=Mm.479532 /len=4444
gnl|UG|Mm#S17872998	13.41	28.98	1.11175	8.58e-08	6.86e-07	Mus musculus nucleolar protein 8, mRNA (cDNA clone IMAGE:6850044), partial cds /gb=BC058699 /gi=38614224 /ug=Mm.258915 /len=4783
gnl|UG|Mm#S8039557	15.38	33.21	1.11056	1.02e-08	9.21e-08	Mus musculus SWI/SNF related, matrix associated, actin dependent regulator of chromatin, subfamily c, member 1 (Smarcc1), mRNA /cds=p(94,3408) /gb=NM_009211 /gi=112421096 /ug=Mm.85410 /len=5684
gnl|UG|Mm#S14960584	32.53	70.24	1.11052	3.64e-14	7.54e-13	Mus musculus aspartylglucosaminidase, mRNA (cDNA clone IMAGE:6313275), with apparent retained intron /gb=BC048230 /gi=29387075 /ug=Mm.334535 /len=2330
gnl|UG|Mm#S8121327	17.35	37.45	1.11003	1.21e-09	1.22e-08	BB016785 RIKEN full-length enriched, adult male testis (DH10B) Mus musculus cDNA clone 4930564D15 3'. /clone=4930564D15 /clone_end=3' /gb=BB016785 /gi=8187975 /ug=Mm.402040 /len=231
gnl|UG|Mm#S26682308	55.79	120.38	1.10952	8.75e-14	1.67e-12	Mus musculus NOD-derived CD11c +ve dendritic cells cDNA, RIKEN full-length enriched library, clone:F630012N01 product:unclassifiable, full insert sequence /gb=AK170049 /gi=74206528 /ug=Mm.28371 /len=1647
gnl|UG|Mm#S33736878	21.29	45.91	1.10863	1.74e-11	2.11e-10	Mus musculus kinetochore associated 1 (Kntc1), mRNA /cds=p(146,6769) /gb=NM_001042421 /gi=109288013 /ug=Mm.441089 /len=6961
gnl|UG|Mm#S19765482	22.87	49.29	1.10784	3.34e-12	4.41e-11	Mus musculus tripartite motif-containing 25 (Trim25), mRNA /cds=p(87,1991) /gb=NM_009546 /gi=145207947 /ug=Mm.248445 /len=5596
gnl|UG|Mm#S14812901	55.4	119.32	1.10688	0	0	Mus musculus leucine rich repeat containing 58 (Lrrc58), mRNA /cds=p(97,1197) /gb=NM_177093 /gi=110347494 /ug=Mm.390882 /len=8592
gnl|UG|Mm#S27430692	88.33	189.98	1.10487	0	0	DLP01_18_J09.x2 FH DLP01 Mus musculus cDNA clone DLP01_18_J09 similar to Mitochondrial ribosomal protein S6, mRNA sequence /clone=DLP01_18_J09 /gb=DV056481 /gi=76383783 /ug=Mm.396129 /len=1029
gnl|UG|Mm#S15116548	7.29	15.66	1.10309	9.72e-05	0.00048073	Mus musculus zinc finger and BTB domain containing 24, mRNA (cDNA clone MGC:63306 IMAGE:6811382), complete cds /cds=p(167,2299) /gb=BC050933 /gi=29747919 /ug=Mm.258475 /len=2850
gnl|UG|Mm#S26596441	7.49	16.08	1.10223	7.81e-05	0.000392626	Mus musculus methylcrotonoyl-Coenzyme A carboxylase 2 (beta) (Mccc2), nuclear gene encoding mitochondrial protein, mRNA /cds=p(126,1817) /gb=NM_030026 /gi=116686108 /ug=Mm.137327 /len=2146
gnl|UG|Mm#S52734771	13.8	29.62	1.1019	7.81e-08	6.28e-07	Mus musculus MON2 homolog (yeast) (Mon2), transcript variant 1, mRNA /cds=p(544,5691) /gb=NM_001163024 /gi=253683421 /ug=Mm.169924 /len=9300
gnl|UG|Mm#S15693419	10.25	22	1.10188	3.73e-06	2.39e-05	Mus musculus phosphoglucomutase 1, mRNA (cDNA clone MGC:59600 IMAGE:6510389), complete cds /cds=p(35,1897) /gb=BC052762 /gi=30962854 /ug=Mm.2325 /len=2203
gnl|UG|Mm#S9707001	47.51	101.97	1.10184	2.51e-13	4.23e-12	Mus musculus timeless interacting protein (Tipin), mRNA /cds=p(53,889) /gb=NM_025372 /gi=146134905 /ug=Mm.196219 /len=1211
gnl|UG|Mm#S7646190	8.28	17.77	1.10174	3.26e-05	0.00017754	AV064540 Mus musculus small intestine C57BL/6J adult Mus musculus cDNA clone 2010011D20. /clone=2010011D20 /gb=AV064540 /gi=5184368 /ug=Mm.467353 /len=304
gnl|UG|Mm#S9104445	22.48	48.24	1.10159	6.94e-12	8.82e-11	Mus musculus MAD2L1 binding protein (Mad2l1bp), mRNA /cds=p(55,885) /gb=NM_025649 /gi=254826796 /ug=Mm.272024 /len=1288
gnl|UG|Mm#S15343172	18.93	40.62	1.10152	3.09e-10	3.33e-09	Mus musculus glucosidase 1, mRNA (cDNA clone MGC:62203 IMAGE:5716189), complete cds /cds=p(76,2580) /gb=BC051949 /gi=30354096 /ug=Mm.28188 /len=2798
gnl|UG|Mm#S26694599	15.58	33.43	1.10145	1.14e-08	1.03e-07	Mus musculus osteoclast-like cell cDNA, RIKEN full-length enriched library, clone:I420002G08 product:vacuolar protein sorting 4a (yeast), full insert sequence /cds=p(172,1485) /gb=AK159117 /gi=74186755 /ug=Mm.236004 /len=2101
gnl|UG|Mm#S8082244	12.82	27.5	1.10104	2.28e-07	1.73e-06	Mus musculus ubiquitin specific peptidase 21 (Usp21), mRNA /cds=p(222,1922) /gb=NM_013919 /gi=224809306 /ug=Mm.27510 /len=2200
gnl|UG|Mm#S10839678	8.48	18.19	1.10101	2.62e-05	0.000145398	Mus musculus 12 days embryo spinal ganglion cDNA, RIKEN full-length enriched library, clone:D130016H13 product:SERINE HYDROXYMETHYLTRANSFERASE (EC 2.1.2.1) (SERINE METHYLASE) (GLYCINE HYDROXYMETHYLTRANSFERASE) (SHMT), full insert sequence /cds=p(116,1630) /gb=AK051207 /gi=26341787 /ug=Mm.29890 /len=2280
gnl|UG|Mm#S15343598	7.89	16.92	1.10063	5.04e-05	0.000264428	Mus musculus RIKEN cDNA D730040F13 gene (D730040F13Rik), mRNA /cds=p(19,2661) /gb=NM_175518 /gi=159110730 /ug=Mm.296632 /len=6895
gnl|UG|Mm#S26680644	50.08	107.26	1.09881	3.52e-13	5.57e-12	Mus musculus 13 days embryo heart cDNA, RIKEN full-length enriched library, clone:D330016F17 product:unclassifiable, full insert sequence /gb=AK142231 /gi=74209218 /ug=Mm.158669 /len=1589
gnl|UG|Mm#S8039430	18.73	39.98	1.09393	5.31e-10	5.59e-09	Mus musculus Rho-associated coiled-coil containing protein kinase 2 (Rock2), mRNA /cds=p(213,4379) /gb=NM_009072 /gi=134949012 /ug=Mm.276024 /len=8012
gnl|UG|Mm#S29750653	146.29	312.26	1.09392	2.73e-13	4.52e-12	Mus musculus polymerase I and transcript release factor, mRNA (cDNA clone MGC:118550 IMAGE:30608521), complete cds /cds=p(134,1312) /gb=BC110698 /gi=83405896 /ug=Mm.21864 /len=3226
gnl|UG|Mm#S8762452	15.38	32.79	1.0922	1.97e-08	1.72e-07	Mus musculus NAD(P)H dehydrogenase, quinone 2 (Nqo2), transcript variant 1, mRNA /cds=p(306,1001) /gb=NM_020282 /gi=253795449 /ug=Mm.264036 /len=3974
gnl|UG|Mm#S7285522	15.38	32.79	1.0922	1.97e-08	1.72e-07	Mus musculus ubiquitin protein ligase Nedd-4 mRNA, complete cds /cds=p(612,2945) /gb=U96635 /gi=2088622 /ug=Mm.279923 /len=5581
gnl|UG|Mm#S53250245	10.45	22.21	1.08771	4.2e-06	2.65e-05	Mus musculus BRCA1/BRCA2-containing complex, subunit 3 (Brcc3), transcript variant 1, mRNA /cds=p(92,967) /gb=NM_001166457 /gi=262050562 /ug=Mm.226957 /len=4338
gnl|UG|Mm#S10848126	10.45	22.21	1.08771	4.2e-06	2.65e-05	Mus musculus 10 days neonate skin cDNA, RIKEN full-length enriched library, clone:4732454E19 product:weakly similar to SUMO-1/SMT3-SPECIFIC ISOPEPTIDASE 2 [Mus musculus], full insert sequence /cds=p(2269,3228) /gb=AK028762 /gi=26324703 /ug=Mm.384023 /len=4888
gnl|UG|Mm#S10845059	19.72	41.89	1.08695	2.55e-10	2.78e-09	Mus musculus adult male urinary bladder cDNA, RIKEN full-length enriched library, clone:9530098H06 product:zyxin, full insert sequence /cds=p(76,1770) /gb=AK035743 /gi=26330885 /ug=Mm.282303 /len=3103
gnl|UG|Mm#S18076643	9.66	20.52	1.08694	9.97e-06	5.96e-05	Mus musculus zinc finger protein 280C, mRNA (cDNA clone MGC:70208 IMAGE:5375514), complete cds /cds=p(490,2718) /gb=BC063775 /gi=39645738 /ug=Mm.293819 /len=4398
gnl|UG|Mm#S26705042	9.66	20.52	1.08694	9.97e-06	5.96e-05	Mus musculus 16 days embryo heart cDNA, RIKEN full-length enriched library, clone:I920049L13 product:Hypothetical SAM homolog [Mus musculus], full insert sequence /cds=p(288,2384) /gb=AK146751 /gi=74145072 /ug=Mm.270569 /len=4534
gnl|UG|Mm#S19727558	8.87	18.83	1.08603	2.37e-05	0.000132271	Mus musculus ring finger protein 138 (Rnf138), transcript variant 1, mRNA /cds=p(304,1041) /gb=NM_207623 /gi=46488940 /ug=Mm.253542 /len=3110
gnl|UG|Mm#S8838440	17.94	38.08	1.08585	1.72e-09	1.71e-08	uz48a10.x1 NCI_CGAP_Mam6 Mus musculus cDNA clone IMAGE:3672282 3'. /clone=IMAGE:3672282 /clone_end=3' /gb=BF226139 /gi=11133809 /ti=142182102 /ug=Mm.466226 /len=432
gnl|UG|Mm#S26696722	88.92	188.71	1.08559	1.9e-12	2.58e-11	Mus musculus 13 days embryo male testis cDNA, RIKEN full-length enriched library, clone:6030454H15 product:weakly similar to Methylosome protein 50 (MEP50 protein) [Mus musculus], full insert sequence /gb=AK161812 /gi=74183423 /ug=Mm.5110 /len=4290
gnl|UG|Mm#S15645281	34.9	74.05	1.08527	0	0	Mus musculus RIKEN cDNA 1810026J23 gene (1810026J23Rik), mRNA /cds=p(238,1038) /gb=NM_178619 /gi=42475995 /ug=Mm.39704 /len=3165
gnl|UG|Mm#S20056245	7.29	15.44	1.08268	0.000136339	0.000648268	Mus musculus receptor tyrosine kinase-like orphan receptor 2, mRNA (cDNA clone MGC:99876 IMAGE:30535615), complete cds /cds=p(233,3067) /gb=BC070436 /gi=47125042 /ug=Mm.342774 /len=3987
gnl|UG|Mm#S50876722	6.9	14.6	1.0813	0.000211664	0.000965462	Mus musculus RIKEN cDNA 5730528L13 gene (5730528L13Rik), transcript variant 1, mRNA /cds=p(225,1052) /gb=NM_001145924 /gi=225543535 /ug=Mm.140749 /len=1745
gnl|UG|Mm#S49954530	7.1	15.02	1.08099	0.000169847	0.00079207	Mus musculus DNL-type zinc finger (Dnlz), transcript variant 3, mRNA /cds=p(99,467) /gb=NM_001139504 /gi=218777850 /ug=Mm.31239 /len=2940
gnl|UG|Mm#S9745549	20.11	42.52	1.08023	2.31e-10	2.53e-09	Mus musculus mannoside acetylglucosaminyltransferase 2 (Mgat2), mRNA /cds=p(497,1825) /gb=NM_146035 /gi=148539886 /ug=Mm.206642 /len=2620
gnl|UG|Mm#S52422842	13.21	27.93	1.08019	2.88e-07	2.15e-06	Mus musculus forkhead box G1 (Foxg1), transcript variant 2, mRNA /cds=p(1604,3049) /gb=NM_001160112 /gi=231571676 /ug=Mm.4704 /len=3986
gnl|UG|Mm#S9914776	13.01	27.5	1.07981	3.56e-07	2.63e-06	Mus musculus eukaryotic translation initiation factor 2B, subunit 5 epsilon, mRNA (cDNA clone MGC:47035 IMAGE:4211776), complete cds /cds=p(98,2251) /gb=BC038620 /gi=24047308 /ug=Mm.233855 /len=2579
gnl|UG|Mm#S7367407	12.62	26.66	1.07896	5.47e-07	3.92e-06	vv10b11.r1 Stratagene mouse heart (#937316) Mus musculus cDNA clone IMAGE:1211229 5' similar to gb:Z11997 M.musculus mRNA for non-histone chromosomal high-mobility group (MOUSE);. /clone=IMAGE:1211229 /clone_end=5' /gb=AA655388 /gi=2591542 /ti=216787429 /ug=Mm.311908 /len=569
gnl|UG|Mm#S10873107	65.85	138.99	1.07773	3.57e-13	5.63e-12	Mus musculus 10 days neonate skin cDNA, RIKEN full-length enriched library, clone:4732497F11 product:mitochondria located 1 homolog (human), full insert sequence /gb=AK029146 /gi=26081174 /ug=Mm.29045 /len=2930
gnl|UG|Mm#S53249981	125.59	265.08	1.07771	0	0	Mus musculus kinesin family member 20A (Kif20a), transcript variant 1, mRNA /cds=p(254,2917) /gb=NM_001166406 /gi=261862319 /ug=Mm.258846 /len=3579
gnl|UG|Mm#S11829332	11.43	24.12	1.0774	1.99e-06	1.33e-05	Mus musculus gon-4-like (C.elegans) (Gon4l), mRNA /cds=p(96,6824) /gb=NM_027389 /gi=226443056 /ug=Mm.126870 /len=7536
gnl|UG|Mm#S8041922	22.67	47.81	1.07653	2.04e-11	2.46e-10	Mus musculus mannosidase, alpha, class 1A, member 2 (Man1a2), mRNA /cds=p(612,2537) /gb=NM_010763 /gi=210032519 /ug=Mm.271617 /len=7960
gnl|UG|Mm#S26686063	33.71	71.08	1.07627	3.54e-13	5.6e-12	Mus musculus adult male corpora quadrigemina cDNA, RIKEN full-length enriched library, clone:B230315E14 product:HRAS like suppressor 3, full insert sequence /cds=p(157,645) /gb=AK163505 /gi=74200970 /ug=Mm.274810 /len=3525
gnl|UG|Mm#S8042547	11.04	23.27	1.07573	3.06e-06	1.98e-05	Mus musculus unc-119 homolog (C. elegans) (Unc119), mRNA /cds=p(46,768) /gb=NM_011676 /gi=31981438 /ug=Mm.284811 /len=1319
gnl|UG|Mm#S37582744	11.24	23.69	1.07564	2.46e-06	1.62e-05	Mus musculus ets variant gene 3 (Etv3), transcript variant 1, mRNA /cds=p(96,1637) /gb=NM_001083318 /gi=134031940 /ug=Mm.219460 /len=5158
gnl|UG|Mm#S26695916	36.08	75.95	1.07385	2.81e-13	4.61e-12	Mus musculus cDNA, RIKEN full-length enriched library, clone:M5C1042B07 product:cleavage stimulation factor, 3' pre-RNA subunit 2, full insert sequence /gb=AK147438 /gi=74184593 /ug=Mm.67938 /len=7519
gnl|UG|Mm#S42538249	15.38	32.37	1.0736	3.8e-08	3.19e-07	Mus musculus syntaxin binding protein 1 (Stxbp1), transcript variant 1, mRNA /cds=p(147,1958) /gb=NM_001113569 /gi=165972306 /ug=Mm.278865 /len=4005
gnl|UG|Mm#S35035732	30.16	63.47	1.07344	0	0	Mus musculus heparan-alpha-glucosaminide N-acetyltransferase (Hgsnat), mRNA /cds=p(34,2004) /gb=NM_029884 /gi=115292432 /ug=Mm.28326 /len=2679
gnl|UG|Mm#S8959729	14.98	31.52	1.07323	5.82e-08	4.78e-07	602093803F1 NCI_CGAP_Co24 Mus musculus cDNA clone IMAGE:4208232 5'. /clone=IMAGE:4208232 /clone_end=5' /gb=BF579397 /gi=11653109 /ti=44115639 /ug=Mm.431845 /len=770
gnl|UG|Mm#S35209239	80.04	168.4	1.0731	0	0	Mus musculus heterogeneous nuclear ribonucleoprotein D (Hnrnpd), transcript variant 1, mRNA /cds=p(315,1382) /gb=NM_001077265 /gi=116256511 /ug=Mm.150231 /len=6810
gnl|UG|Mm#S10859600	25.24	53.1	1.073	1.85e-12	2.52e-11	Mus musculus 12 days embryo spinal ganglion cDNA, RIKEN full-length enriched library, clone:D130066E24 product:thioredoxin-like (32kD), full insert sequence /gb=AK051698 /gi=26094711 /ug=Mm.19169 /len=2647
gnl|UG|Mm#S16761186	59.54	125.24	1.07276	6.45e-13	9.48e-12	Mus musculus ring finger protein 220, mRNA (cDNA clone MGC:73462 IMAGE:6813564), complete cds /cds=p(351,2051) /gb=BC056359 /gi=33990008 /ug=Mm.318331 /len=2910
gnl|UG|Mm#S9137587	19.32	40.62	1.0721	7.48e-10	7.75e-09	602893732F1 NCI_CGAP_Lu29 Mus musculus cDNA clone IMAGE:5039070 5', mRNA sequence /clone=IMAGE:5039070 /clone_end=5' /gb=BI107435 /gi=14558328 /ti=44273812 /ug=Mm.38460 /len=1020
gnl|UG|Mm#S26706598	18.73	39.35	1.07101	1.41e-09	1.42e-08	Mus musculus activated spleen cDNA, RIKEN full-length enriched library, clone:F830102B05 product:T-cell activation WD repeat protein homolog [Homo sapiens], full insert sequence /gb=AK156822 /gi=74142594 /ug=Mm.38816 /len=4454
gnl|UG|Mm#S14302443	87.73	184.27	1.07068	0	0	Mus musculus coatomer protein complex subunit alpha (Copa), mRNA /cds=p(382,4056) /gb=NM_009938 /gi=226823358 /ug=Mm.30041 /len=4629
gnl|UG|Mm#S8040753	30.95	64.95	1.06939	3.2e-14	6.68e-13	Mus musculus kinesin family member 5B (Kif5b), mRNA /cds=p(418,3309) /gb=NM_008448 /gi=283806677 /ug=Mm.223744 /len=6030
gnl|UG|Mm#S10828608	8.67	18.19	1.06904	4.12e-05	0.000218637	Mus musculus CDC14 cell division cycle 14 homolog B (S. cerevisiae) (Cdc14b), transcript variant 1, mRNA /cds=p(239,1696) /gb=NM_172587 /gi=172072670 /ug=Mm.25335 /len=5859
gnl|UG|Mm#S16159854	30.36	63.68	1.06867	2.58e-13	4.31e-12	Mus musculus axin interactor, dorsalization associated (Aida), mRNA /cds=p(460,1377) /gb=NM_181732 /gi=156766051 /ug=Mm.290502 /len=3293
gnl|UG|Mm#S36661914	8.28	17.35	1.06723	6.37e-05	0.000326268	Mus musculus trinucleotide repeat containing 6C (Tnrc6c), mRNA /cds=p(436,6138) /gb=NM_198022 /gi=124378034 /ug=Mm.40272 /len=8740
gnl|UG|Mm#S21075716	32.73	68.55	1.06654	1.97e-13	3.41e-12	Mus musculus strain DBA/1J pygopus 2 (1190004M21Rik) mRNA, complete cds /cds=p(367,1584) /gb=AY486147 /gi=45181562 /ug=Mm.22521 /len=3198
gnl|UG|Mm#S9552245	81.82	171.36	1.0665	0	0	Mus musculus prostate transmembrane protein, androgen induced 1 (Pmepa1), mRNA /cds=p(350,1174) /gb=NM_022995 /gi=119508427 /ug=Mm.478899 /len=4531
gnl|UG|Mm#S8039738	28.39	59.45	1.06629	2.75e-13	4.53e-12	Mus musculus protein-tyrosine sulfotransferase 2 (Tpst2), mRNA /cds=p(169,1341) /gb=NM_009419 /gi=170172565 /ug=Mm.250631 /len=1830
gnl|UG|Mm#S27413761	11.43	23.91	1.06479	2.76e-06	1.79e-05	CG02_03_N09.x1 FH CG02 Mus musculus cDNA clone CG02_03_N09, mRNA sequence /clone=CG02_03_N09 /gb=DV039550 /gi=76366814 /ug=Mm.387018 /len=1099
gnl|UG|Mm#S17033613	19.32	40.41	1.06462	1.03e-09	1.05e-08	Mus musculus RIKEN cDNA 2310022B05 gene, mRNA (cDNA clone MGC:73467 IMAGE:6401577), complete cds /cds=p(187,1155) /gb=BC058626 /gi=35193126 /ug=Mm.261920 /len=3326
gnl|UG|Mm#S7944274	298.49	624.31	1.06458	3.48e-12	4.59e-11	AV306171 RIKEN full-length enriched, 8 days embryo Mus musculus cDNA clone 5730536H07 3' similar to X70847 M.musculus mRNA for adenine nucleotide translocase. /clone=5730536H07 /clone_end=3' /gb=AV306171 /gi=6338685 /ug=Mm.444954 /len=309
gnl|UG|Mm#S26669760	7.89	16.5	1.06437	9.86e-05	0.000486362	Mus musculus 7 days neonate cerebellum cDNA, RIKEN full-length enriched library, clone:A730063F13 product:hypothetical protein, full insert sequence /gb=AK139193 /gi=74226450 /ug=Mm.25585 /len=2297
gnl|UG|Mm#S10828535	15.18	31.73	1.06368	6.5e-08	5.31e-07	Mus musculus RIKEN cDNA 4932438A13 gene (4932438A13Rik), mRNA /cds=p(373,15390) /gb=NM_172679 /gi=225543433 /ug=Mm.207907 /len=15883
gnl|UG|Mm#S10021830	100.15	209.23	1.06293	1.01e-12	1.42e-11	Mus musculus copine III (Cpne3), mRNA /cds=p(113,1714) /gb=NM_027769 /gi=62530190 /ug=Mm.38390 /len=5646
gnl|UG|Mm#S8933320	36.47	76.16	1.06232	0	0	UI-M-CG0p-bqu-a-05-0-UI.s1 NIH_BMAP_Ret4_S2 Mus musculus cDNA clone UI-M-CG0p-bqu-a-05-0-UI 3'. /clone=UI-M-CG0p-bqu-a-05-0-UI /clone_end=3' /gb=BF466141 /gi=11535324 /ug=Mm.409998 /len=642
gnl|UG|Mm#S16607000	28.98	60.51	1.06212	2.37e-13	4.01e-12	Mus musculus myotubularin related protein 1, mRNA (cDNA clone MGC:73476 IMAGE:6849757), complete cds /cds=p(156,2165) /gb=BC056376 /gi=33604087 /ug=Mm.219672 /len=4652
gnl|UG|Mm#S9707386	108.83	227.21	1.06195	0	0	Mus musculus serine carboxypeptidase 1 (Scpep1), mRNA /cds=p(74,1432) /gb=NM_029023 /gi=253970507 /ug=Mm.34126 /len=2087
gnl|UG|Mm#S11064544	28.39	59.24	1.06119	3.2e-13	5.12e-12	Mus musculus CGG triplet repeat binding protein 1, mRNA (cDNA clone MGC:58016 IMAGE:6405954), complete cds /cds=p(402,905) /gb=BC043097 /gi=27695380 /ug=Mm.10160 /len=4382
gnl|UG|Mm#S27418585	216.87	452.1	1.05981	2.15e-12	2.91e-11	DAY10_18_O07.x1 FH DAY10 Mus musculus cDNA clone DAY10_18_O07 similar to ATP synthase H+ transporting mitochondrial F0 complex subunit F, mRNA sequence /clone=DAY10_18_O07 /gb=DV044374 /gi=76371638 /ug=Mm.391707 /len=1067
gnl|UG|Mm#S26675672	201.89	420.79	1.05953	0	0	Mus musculus blastocyst blastocyst cDNA, RIKEN full-length enriched library, clone:I1C0033I05 product:pyruvate dehydrogenase E1 alpha 1, full insert sequence /cds=p(103,1275) /gb=AK145718 /gi=74216999 /ug=Mm.34775 /len=2838
gnl|UG|Mm#S26693824	37.07	77.22	1.05872	1.41e-13	2.56e-12	Mus musculus 0 day neonate cerebellum cDNA, RIKEN full-length enriched library, clone:C230033F19 product:glutamyl-prolyl-tRNA synthetase, full insert sequence /gb=AK141072 /gi=74187852 /ug=Mm.154511 /len=5180
gnl|UG|Mm#S9732885	35.88	74.68	1.05754	0	0	Mus musculus guanine nucleotide binding protein-like 2 (nucleolar) (Gnl2), mRNA /cds=p(118,2304) /gb=NM_145552 /gi=240120092 /ug=Mm.90760 /len=2350
gnl|UG|Mm#S19491186	9.46	19.68	1.05682	2.4e-05	0.000133348	Mus musculus IQ motif containing GTPase activating protein 3, mRNA (cDNA clone IMAGE:30537560), with apparent retained intron /gb=BC068159 /gi=45829795 /ug=Mm.331133 /len=5760
gnl|UG|Mm#S8113990	15.97	33.21	1.05625	3.83e-08	3.21e-07	Mus musculus DINB protein (Dinb1) mRNA, complete cds /cds=p(187,2745) /gb=AF163571 /gi=6049287 /ug=Mm.89926 /len=4263
gnl|UG|Mm#S9706846	44.56	92.66	1.0562	7.19e-14	1.4e-12	Mus musculus nuclear transplantation upregulated protein 1 (Ntup1) mRNA, complete cds /cds=p(18,3128) /gb=AF513714 /gi=21361026 /ug=Mm.41933 /len=3547
gnl|UG|Mm#S10856041	15.38	31.95	1.05476	7.25e-08	5.87e-07	Mus musculus adult male diencephalon cDNA, RIKEN full-length enriched library, clone:9330189H06 product:RIBOSOMAL PROTEIN S6 KINASE ALPHA 3 (EC 2.7.1.-) (S6K-ALPHA 3) (90 KDA RIBOSOMAL PROTEIN S6 KINASE 3) (P90-RSK 3) (RIBOSOMAL S6 KINASE 2) (RSK-2) ... /gb=AK079102 /gi=26098274 /ug=Mm.328476 /len=3673
gnl|UG|Mm#S9086194	9.27	19.25	1.05422	2.98e-05	0.000163044	Mus musculus adult male kidney cDNA, RIKEN full-length enriched library, clone:0610012A21 product:RIKEN cDNA 4930453N24 gene, full insert sequence /cds=p(78,884) /gb=AK002578 /gi=12832662 /ug=Mm.212157 /len=1699
gnl|UG|Mm#S11069765	18.34	38.08	1.05404	4.11e-09	3.88e-08	Mus musculus zinc finger, DHHC domain containing 8 (Zdhhc8), mRNA /cds=p(127,2415) /gb=NM_172151 /gi=157057159 /ug=Mm.326263 /len=4887
gnl|UG|Mm#S17668396	29.57	61.35	1.05293	1.62e-13	2.87e-12	Mus musculus kinesin family member 11, mRNA (cDNA clone MGC:62512 IMAGE:6406754), complete cds /cds=p(192,3350) /gb=BC060670 /gi=38174472 /ug=Mm.42203 /len=4850
gnl|UG|Mm#S23844671	72.36	150	1.0517	4.78e-13	7.31e-12	Mus musculus tripartite motif-containing 28, mRNA (cDNA clone MGC:102100 IMAGE:6811294), complete cds /cds=p(568,3072) /gb=BC089337 /gi=59807692 /ug=Mm.15701 /len=3266
gnl|UG|Mm#S42538064	14.2	29.41	1.05042	2.61e-07	1.97e-06	Mus musculus ADAMTS-like 5 (Adamtsl5), transcript variant 1, mRNA /cds=p(506,1963) /gb=NM_001113548 /gi=165905594 /ug=Mm.268527 /len=2402
gnl|UG|Mm#S24253180	39.43	81.66	1.05034	0	0	Mus musculus AHNAK nucleoprotein (desmoyokin) (Ahnak), transcript variant 1, mRNA /cds=p(258,17228) /gb=NM_009643 /gi=61743960 /ug=Mm.203866 /len=18099
gnl|UG|Mm#S8762330	11.24	23.27	1.04983	4.73e-06	2.97e-05	Mus musculus myeloid/lymphoid or mixed-lineage leukemia (trithorax homolog, Drosophila); translocated to, 11 (Mllt11), mRNA /cds=p(601,873) /gb=NM_019914 /gi=240120167 /ug=Mm.402805 /len=2514
gnl|UG|Mm#S10834519	8.28	17.14	1.04966	8.85e-05	0.00044009	Mus musculus 15 days embryo head cDNA, RIKEN full-length enriched library, clone:D930045C02 product:SIMILAR TO DISRUPTED IN BIPOLAR DISORDER 1 homolog [Mus musculus], full insert sequence /cds=p(101,1813) /gb=AK086674 /gi=26352160 /ug=Mm.160035 /len=2591
gnl|UG|Mm#S36662849	8.28	17.14	1.04966	8.85e-05	0.000439976	Mus musculus regulation of nuclear pre-mRNA domain containing 2 (Rprd2), mRNA /cds=p(203,4612) /gb=NM_001081293 /gi=124486840 /ug=Mm.196275 /len=8419
gnl|UG|Mm#S19187987	66.84	138.36	1.04964	1.72e-13	3.03e-12	Mus musculus receptor-like tyrosine kinase (Ryk), transcript variant 1, mRNA /cds=p(137,1921) /gb=NM_013649 /gi=110681699 /ug=Mm.335391 /len=3267
gnl|UG|Mm#S8082270	76.3	157.82	1.04853	7.54e-13	1.09e-11	Mus musculus lymphotoxin B receptor (Ltbr), mRNA /cds=p(186,1433) /gb=NM_010736 /gi=145301633 /ug=Mm.3122 /len=2109
gnl|UG|Mm#S16546680	21.69	44.85	1.04808	2.12e-10	2.33e-09	Mus musculus HIRA interacting protein 3, mRNA (cDNA clone MGC:66546 IMAGE:6414655), complete cds /cds=p(481,2286) /gb=BC055687 /gi=33417222 /ug=Mm.363427 /len=2685
gnl|UG|Mm#S50429970	21.49	44.43	1.04787	2.62e-10	2.85e-09	Mus musculus spastic paraplegia 20, spartin (Troyer syndrome) homolog (human) (Spg20), transcript variant 2, mRNA /cds=p(329,2344) /gb=NM_001144987 /gi=222418578 /ug=Mm.235523 /len=4013
gnl|UG|Mm#S36662867	13.41	27.71	1.0471	6.15e-07	4.38e-06	Mus musculus syntaxin binding protein 5 (tomosyn) (Stxbp5), mRNA /cds=p(358,3708) /gb=NM_001081344 /gi=158749546 /ug=Mm.331751 /len=9074
gnl|UG|Mm#S9105195	28.98	59.87	1.04678	3.75e-13	5.89e-12	Mus musculus sphingosine-1-phosphate phosphatase 1 (Sgpp1), mRNA /cds=p(167,1459) /gb=NM_030750 /gi=256574798 /ug=Mm.478829 /len=3324
gnl|UG|Mm#S7113750	10.45	21.58	1.04619	1.12e-05	6.67e-05	Mouse B cell-specific Mo-MLV integration site 1 (bmi-1) mRNA, complete cds /cds=p(472,1446) /gb=M64279 /gi=192202 /ug=Mm.289584 /len=3600
gnl|UG|Mm#S38870713	10.25	21.16	1.04572	1.39e-05	8.15e-05	PREDICTED: Mus musculus hect domain and RLD 5, transcript variant 2 (Herc5), mRNA /cds=p(38,3085) /gb=XM_001478497 /gi=149255199 /ug=Mm.297393 /len=5307
gnl|UG|Mm#S26684680	19.32	39.77	1.04159	2.69e-09	2.61e-08	Mus musculus mammary gland RCB-0526 Jyg-MC(A) cDNA, RIKEN full-length enriched library, clone:G830027I08 product:Aa2-141 homolog [Rattus norvegicus], full insert sequence /cds=p(335,1246) /gb=AK145025 /gi=74202964 /ug=Mm.24593 /len=3010
gnl|UG|Mm#S37211044	16.96	34.91	1.0415	2.5e-08	2.14e-07	Mus musculus TBC1 domain family, member 8B (Tbc1d8b), mRNA /cds=p(186,3530) /gb=NM_001081499 /gi=167830451 /ug=Mm.275869 /len=5907
gnl|UG|Mm#S15660634	16.76	34.48	1.04074	3.1e-08	2.63e-07	Mus musculus DNA segment, Chr 3, ERATO Doi 300, expressed, mRNA (cDNA clone MGC:64649 IMAGE:6400922), complete cds /cds=p(179,1771) /gb=BC052702 /gi=30931138 /ug=Mm.37356 /len=3774
gnl|UG|Mm#S11829430	9.46	19.46	1.0406	3.32e-05	0.000179722	Mus musculus autophagy-related 4C (yeast) (Atg4c), transcript variant 1, mRNA /cds=p(579,1955) /gb=NM_175029 /gi=225543219 /ug=Mm.241663 /len=3236
gnl|UG|Mm#S9745484	23.46	48.24	1.04003	5.96e-11	6.88e-10	Mus musculus pre-B-cell leukemia transcription factor interacting protein 1 (Pbxip1), mRNA /cds=p(112,2295) /gb=NM_146131 /gi=256542300 /ug=Mm.65906 /len=4481
gnl|UG|Mm#S9875170	13.8	28.35	1.03868	5.52e-07	3.95e-06	Mus musculus RAS related protein 1b, mRNA (cDNA clone IMAGE:5370922), complete cds /cds=p(109,663) /gb=BC033382 /gi=23274045 /ug=Mm.233009 /len=2042
gnl|UG|Mm#S8778197	15.97	32.79	1.03789	7.25e-08	5.87e-07	601781827F1 NCI_CGAP_Lu30 Mus musculus cDNA clone IMAGE:4009735 5'. /clone=IMAGE:4009735 /clone_end=5' /gb=BF138649 /gi=10977689 /ti=45145769 /ug=Mm.441019 /len=1536
gnl|UG|Mm#S16187440	11.24	23.06	1.03675	6.53e-06	4.03e-05	UI-M-GW0-ciq-p-15-0-UI.r1 NIH_BMAP_GW0 Mus musculus cDNA clone IMAGE: 30540182 5', mRNA sequence /clone=IMAGE:30540182 /clone_end=5' /gb=CD808003 /gi=32466829 /ug=Mm.431336 /len=330
gnl|UG|Mm#S8040199	11.04	22.64	1.03613	8.1e-06	4.91e-05	Mus musculus polymerase (DNA directed), alpha 1 (Pola1), mRNA /cds=p(45,4442) /gb=NM_008892 /gi=262263451 /ug=Mm.1923 /len=5350
gnl|UG|Mm#S10712578	19.72	40.41	1.03505	2.42e-09	2.35e-08	BY710037 RIKEN full-length enriched, ES cells Mus musculus cDNA clone 2410036L24 5'. /clone=2410036L24 /clone_end=5' /gb=BY710037 /gi=27121251 /ug=Mm.2020 /len=1021
gnl|UG|Mm#S8039851	21.69	44.43	1.0345	4e-10	4.25e-09	Mus musculus laminin, gamma 2 (Lamc2), mRNA /cds=p(309,3890) /gb=NM_008485 /gi=110624797 /ug=Mm.329272 /len=5182
gnl|UG|Mm#S30405169	19.52	39.98	1.03433	2.99e-09	2.87e-08	Mus musculus zyg-ll homolog B (C. elegans) (Zyg11b), mRNA /cds=p(171,2405) /gb=NM_001033634 /gi=186287293 /ug=Mm.426241 /len=10654
gnl|UG|Mm#S10864454	25.63	52.47	1.03366	1.09e-11	1.35e-10	Mus musculus 10 days neonate cortex cDNA, RIKEN full-length enriched library, clone:A830011B11 product:similar to MITOCHONDRIAL ISOLEUCINE TRNA SYNTHETASE (FRAGMENT) [Homo sapiens], full insert sequence /gb=AK043590 /gi=26089827 /ug=Mm.331142 /len=3564
gnl|UG|Mm#S27449915	131.11	268.26	1.03285	5.8e-13	8.61e-12	WT129lig15_02_I02.x1 FH WT129lig15 Mus musculus cDNA clone WT129lig15_02_I02 similar to Retinoblastoma binding protein 4, mRNA sequence /clone=WT129lig15_02_I02 /gb=DV075708 /gi=76403006 /ug=Mm.470361 /len=995
gnl|UG|Mm#S36662660	14.39	29.41	1.03124	3.99e-07	2.93e-06	Mus musculus sterile alpha motif domain containing 1 (Samd1), mRNA /cds=p(1,1560) /gb=NM_001081415 /gi=124487220 /ug=Mm.298091 /len=2071
gnl|UG|Mm#S9732474	18.34	37.45	1.02997	1.07e-08	9.63e-08	Mus musculus cDNA sequence BC031781, mRNA (cDNA clone MGC:30618 IMAGE:3672316), complete cds /cds=p(23,1369) /gb=BC031781 /gi=21619439 /ug=Mm.272625 /len=3203
gnl|UG|Mm#S8602451	20.31	41.47	1.02988	1.75e-09	1.74e-08	Mus musculus brain cDNA, clone MNCb-0873, similar to Mus musculus pseudouridine synthase 1 (Pus1) mRNA /cds=p(279,1052) /gb=AB041563 /gi=7670390 /ug=Mm.23528 /len=1897
gnl|UG|Mm#S7985142	97	198.02	1.02959	2.98e-14	6.27e-13	AV327094 RIKEN full-length enriched, adult male medulla oblongata Mus musculus cDNA clone 6330417A04 3' similar to M69023 Human globin gene. /clone=6330417A04 /clone_end=3' /gb=AV327094 /gi=6367146 /ug=Mm.400272 /len=244
gnl|UG|Mm#S10869449	9.66	19.68	1.02664	3.68e-05	0.000197283	Mus musculus 16 days neonate cerebellum cDNA, RIKEN full-length enriched library, clone:9630004H24 product:signal transducing adaptor molecule (SH3 domain and ITAM motif) 2, full insert sequence /gb=AK035789 /gi=26084832 /ug=Mm.263639 /len=4725
gnl|UG|Mm#S26670678	46.53	94.78	1.02642	4.83e-13	7.37e-12	Mus musculus bladder RCB-0544 MBT-2 cDNA, RIKEN full-length enriched library, clone:G430007C24 product:small glutamine-rich tetratricopeptide repeat (TPR)-containing, alpha, full insert sequence /cds=p(91,1035) /gb=AK165557 /gi=74225120 /ug=Mm.30068 /len=1967
gnl|UG|Mm#S17524394	11.43	23.27	1.02565	7.25e-06	4.44e-05	Mus musculus scavenger receptor class F, member 2, mRNA (cDNA clone IMAGE:6402375), partial cds /gb=BC060084 /gi=37994632 /ug=Mm.194950 /len=3531
gnl|UG|Mm#S19085174	30.56	62.2	1.02527	6e-13	8.85e-12	Mus musculus DNA segment, Chr 10, Wayne State University 102, expressed (D10Wsu102e), mRNA /cds=p(39,596) /gb=NM_026579 /gi=240255592 /ug=Mm.196210 /len=3535
gnl|UG|Mm#S24243960	82.02	166.92	1.02511	0	0	Mus musculus expressed sequence AI597468 (AI597468), mRNA /cds=p(378,725) /gb=NM_001013028 /gi=227430350 /ug=Mm.335025 /len=3778
gnl|UG|Mm#S8042056	125.39	255.14	1.02487	1.4e-12	1.94e-11	Mus musculus nuclear distribution gene C homolog (Aspergillus) (Nudc), mRNA /cds=p(112,1110) /gb=NM_010948 /gi=254826770 /ug=Mm.69 /len=1315
gnl|UG|Mm#S51750672	131.7	267.83	1.02406	4.46e-13	6.86e-12	Mus musculus progesterone receptor membrane component 2 (Pgrmc2), mRNA /cds=p(53,706) /gb=NM_027558 /gi=226442771 /ug=Mm.476752 /len=3022
gnl|UG|Mm#S9640322	11.24	22.85	1.02355	8.99e-06	5.41e-05	Mus musculus ankyrin repeat domain 32 (Ankrd32), mRNA /cds=p(117,3281) /gb=NM_134071 /gi=167466273 /ug=Mm.209730 /len=3742
gnl|UG|Mm#S7758813	50.87	103.24	1.02112	3.28e-13	5.23e-12	AV161075 Mus musculus head C57BL/6J 12-day embryo Mus musculus cDNA clone 3010065C20. /clone=3010065C20 /gb=AV161075 /gi=5404710 /ug=Mm.396655 /len=312
gnl|UG|Mm#S22421561	12.42	25.18	1.01961	3.4e-06	2.18e-05	Mus musculus cryptochrome 1 (photolyase-like), mRNA (cDNA clone MGC:102142 IMAGE:6813367), complete cds /cds=p(584,2404) /gb=BC085499 /gi=55716087 /ug=Mm.26237 /len=3035
gnl|UG|Mm#S53181108	21.29	43.16	1.01952	1.14e-09	1.16e-08	Mus musculus family with sequence similarity 38, member A (Fam38a), mRNA /cds=p(292,7932) /gb=NM_001037298 /gi=257153375 /ug=Mm.476870 /len=8216
gnl|UG|Mm#S8805190	19.32	39.14	1.01855	6.91e-09	6.36e-08	601808219F1 NCI_CGAP_Mam5 Mus musculus cDNA clone IMAGE:4038917 5'. /clone=IMAGE:4038917 /clone_end=5' /gb=BF179263 /gi=11057405 /ti=44073486 /ug=Mm.392937 /len=979
gnl|UG|Mm#S8082043	73.74	149.36	1.01827	5.44e-13	8.17e-12	Mus musculus hypoxanthine guanine phosphoribosyl transferase (Hprt), mRNA /cds=p(147,803) /gb=NM_013556 /gi=96975137 /ug=Mm.299381 /len=1349
gnl|UG|Mm#S8040694	115.73	234.41	1.01827	0	0	Mus musculus karyopherin (importin) beta 1 (Kpnb1), mRNA /cds=p(308,2938) /gb=NM_008379 /gi=88014719 /ug=Mm.251013 /len=5909
gnl|UG|Mm#S10827913	40.22	81.45	1.018	1.55e-13	2.77e-12	Mus musculus RNA terminal phosphate cyclase domain 1, mRNA (cDNA clone IMAGE:5359937) /gb=BC042473 /gi=27503492 /ug=Mm.251228 /len=3957
gnl|UG|Mm#S10862547	10.45	21.16	1.01784	2.13e-05	0.000119385	Mus musculus 10 days neonate medulla oblongata cDNA, RIKEN full-length enriched library, clone:B830033D22 product:hypothetical protein, full insert sequence /gb=AK046859 /gi=26091760 /ug=Mm.392662 /len=2557
gnl|UG|Mm#S17033637	24.25	49.08	1.01715	8.97e-11	1.03e-09	Mus musculus tripartite motif-containing 37, mRNA (cDNA clone MGC:76361 IMAGE:6834513), complete cds /cds=p(398,3283) /gb=BC058678 /gi=35193052 /ug=Mm.17436 /len=5649
gnl|UG|Mm#S8764748	92.47	187.02	1.01614	3e-13	4.88e-12	601754243F1 NCI_CGAP_Mam1 Mus musculus cDNA clone IMAGE:3981707 5'. /clone=IMAGE:3981707 /clone_end=5' /gb=BF100445 /gi=10882971 /ti=44051946 /ug=Mm.272460 /len=1229
gnl|UG|Mm#S9104589	10.25	20.73	1.0161	2.64e-05	0.000146433	Mus musculus RIKEN cDNA 1600012F09 gene (1600012F09Rik), mRNA /cds=p(46,696) /gb=NM_025904 /gi=281371359 /ug=Mm.252918 /len=3436
gnl|UG|Mm#S24639402	15.18	30.68	1.01513	3.19e-07	2.37e-06	Mus musculus canopy 4 homolog (zebrafish), mRNA (cDNA clone MGC:102237 IMAGE:30633103), complete cds /cds=p(158,895) /gb=BC094672 /gi=63101650 /ug=Mm.24592 /len=1958
gnl|UG|Mm#S8040959	53.63	108.32	1.01419	8.32e-13	1.2e-11	Mus musculus carboxypeptidase D (Cpd), mRNA /cds=p(43,4176) /gb=NM_007754 /gi=150378500 /ug=Mm.276736 /len=9152
gnl|UG|Mm#S8762460	8.28	16.71	1.01301	0.000168896	0.00078821	Mus musculus zinc finger and BTB domain containing 33 (Zbtb33), transcript variant 1, mRNA /cds=p(293,2308) /gb=NM_020256 /gi=118442831 /ug=Mm.391248 /len=5122
gnl|UG|Mm#S9104218	57.17	115.3	1.01206	4.05e-13	6.28e-12	Mus musculus thioredoxin-like 4A (Txnl4a), transcript variant 1, mRNA /cds=p(142,570) /gb=NM_025299 /gi=109255208 /ug=Mm.172411 /len=4071
gnl|UG|Mm#S25666503	14.59	29.41	1.01133	6.05e-07	4.32e-06	Mus musculus kelch-like 26 (Drosophila), mRNA (cDNA clone MGC:106164 IMAGE:3594528), complete cds /cds=p(14,1834) /gb=BC098185 /gi=68087010 /ug=Mm.187090 /len=3080
gnl|UG|Mm#S7646586	56.78	114.45	1.01126	1.75e-13	3.08e-12	AV064936 Mus musculus small intestine C57BL/6J adult Mus musculus cDNA clone 2010012P09. /clone=2010012P09 /gb=AV064936 /gi=5184764 /ug=Mm.465842 /len=280
gnl|UG|Mm#S7825551	59.54	119.95	1.0105	6.45e-13	9.49e-12	AV219709 RIKEN full-length enriched, 12 days embryo head Mus musculus cDNA clone 3010093F01 3' similar to AF064607 Homo sapiens GC20 protein mRNA. /clone=3010093F01 /clone_end=3' /gb=AV219709 /gi=6168886 /ug=Mm.475305 /len=283
gnl|UG|Mm#S8539356	180.79	364.09	1.00998	0	0	Mus musculus phosphatidic acid phosphatase type 2C (Ppap2c), mRNA /cds=p(113,943) /gb=NM_015817 /gi=110431340 /ug=Mm.28873 /len=1646
gnl|UG|Mm#S8082258	27.01	54.37	1.00932	1.23e-11	1.52e-10	Mus musculus zinc finger protein 68 (Zfp68), transcript variant 1, mRNA /cds=p(324,2144) /gb=NM_013844 /gi=113681056 /ug=Mm.27575 /len=4731
gnl|UG|Mm#S15116439	153.98	309.93	1.0092	5.02e-13	7.59e-12	Mus musculus synaptotagmin binding, cytoplasmic RNA interacting protein (Syncrip), transcript variant 2, mRNA /cds=p(355,2043) /gb=NM_019796 /gi=114145481 /ug=Mm.260545 /len=6559
gnl|UG|Mm#S14287421	9.46	19.04	1.00912	6.29e-05	0.000322333	AGENCOURT_11214028 NIH_MGC_135 Mus musculus cDNA clone IMAGE:30134157 5', mRNA sequence /clone=IMAGE:30134157 /clone_end=5' /gb=CB193593 /gi=28216867 /ti=174055109 /ug=Mm.348474 /len=871
gnl|UG|Mm#S21075787	23.86	48.02	1.00904	1.86e-10	2.06e-09	Mus musculus RIKEN cDNA 1810057P16 gene, mRNA (cDNA clone IMAGE:5718362) /gb=BC075618 /gi=49522659 /ug=Mm.479270 /len=1958
gnl|UG|Mm#S15660653	44.16	88.85	1.00863	5.55e-15	1.26e-13	Mus musculus fatty acid synthase (Fasn), mRNA /cds=p(528,8042) /gb=NM_007988 /gi=93102408 /ug=Mm.236443 /len=9938
gnl|UG|Mm#S21106937	34.11	68.55	1.00696	3.84e-13	6.02e-12	Mus musculus early endosome antigen 1 (Eea1), mRNA /cds=p(287,4522) /gb=NM_001001932 /gi=92859696 /ug=Mm.476895 /len=7836
gnl|UG|Mm#S9251159	188.87	379.54	1.00686	0	0	602818754F1 NCI_CGAP_Mam6 Mus musculus cDNA clone IMAGE:4947972 5', mRNA sequence /clone=IMAGE:4947972 /clone_end=5' /gb=BG917783 /gi=14298259 /ti=44033441 /ug=Mm.28518 /len=1097
gnl|UG|Mm#S35716590	12.22	24.54	1.00589	5.76e-06	3.58e-05	Mus musculus stromal antigen 2 (Stag2), transcript variant 2, mRNA /cds=p(371,4066) /gb=NM_001077712 /gi=118150673 /ug=Mm.290422 /len=5955
gnl|UG|Mm#S8761972	13.8	27.71	1.00574	1.42e-06	9.66e-06	Mus musculus solute carrier family 4 (anion exchanger), member 4 (Slc4a4), transcript variant 1, mRNA /cds=p(67,3306) /gb=NM_018760 /gi=133922579 /ug=Mm.41044 /len=7492
gnl|UG|Mm#S8768481	92.07	184.69	1.0043	7.07e-13	1.03e-11	601756139F1 NCI_CGAP_Mam5 Mus musculus cDNA clone IMAGE:3985713 5'. /clone=IMAGE:3985713 /clone_end=5' /gb=BF120224 /gi=10959264 /ti=45110249 /ug=Mm.273152 /len=1820
gnl|UG|Mm#S10849655	12.03	24.12	1.00359	7.14e-06	4.37e-05	Mus musculus 2 days neonate thymus thymic cells cDNA, RIKEN full-length enriched library, clone:E430003H01 product:EUKARYOTIC TRANSLATION INITIATION FACTOR 3 SUBUNIT 8 (EIF3 P110) homolog [Homo sapiens], full insert sequence /gb=AK088076 /gi=26104669 /ug=Mm.22776 /len=2925
gnl|UG|Mm#S50373998	171.52	343.78	1.00311	0	0	JN02016X1_H07 Mouse P7-10 subtracted cDNA library containing dorsal root ganglion (DRG) enriched transcripts Mus musculus cDNA clone JN02016X1_H07 5' similar to Mm.378931, mRNA sequence /clone=JN02016X1_H07 /clone_end=5' /gb=GH455518 /gi=222415592 /ug=Mm.378931 /len=1178
gnl|UG|Mm#S11069964	8.87	17.77	1.00244	0.00012066	0.000585338	Mus musculus zinc finger protein 715, mRNA (cDNA clone MGC:37095 IMAGE:4951844), complete cds /cds=p(493,2685) /gb=BC040201 /gi=25955555 /ug=Mm.45367 /len=4378
gnl|UG|Mm#S24032955	20.7	41.47	1.00244	3.98e-09	3.76e-08	Mus musculus mRNA for mKIAA4077 protein /cds=p(1,1077) /gb=AK220475 /gi=60360125 /ug=Mm.28427 /len=4297
gnl|UG|Mm#S8040679	36.87	73.83	1.00176	3.14e-13	5.06e-12	Mus musculus interleukin-1 receptor-associated kinase 1 (Irak1), mRNA /cds=p(177,2309) /gb=NM_008363 /gi=117606336 /ug=Mm.38241 /len=3831
gnl|UG|Mm#S32796488	30.76	61.56	1.00094	9.68e-13	1.38e-11	PREDICTED: Mus musculus predicted gene, EG668155 (EG668155), mRNA /cds=p(369,1643) /gb=XM_994639 /gi=94377518 /ug=Mm.29323 /len=2568
gnl|UG|Mm#S32787616	1175.24	0.01	-16.8426	0	0	PREDICTED: Mus musculus predicted gene, EG666717 (EG666717), misc RNA /gb=XR_001911 /gi=94400131 /ug=Mm.151786 /len=507
gnl|UG|Mm#S34327834	307.76	0.01	-14.9095	0	0	Mus musculus keratin 18, mRNA (cDNA clone MGC:115784 IMAGE:30701486), complete cds /cds=p(26,1297) /gb=BC089022 /gi=111598834 /ug=Mm.22479 /len=1405
gnl|UG|Mm#S27242496	290.21	0.01	-14.8248	0	0	CJ094033 RIKEN full-length enriched mouse cDNA library, C57BL/6J amnion female 17 days pregnant adult Mus musculus cDNA clone I920159N07 5', mRNA sequence /clone=I920159N07 /clone_end=5' /gb=CJ094033 /gi=76194303 /ug=Mm.464997 /len=476
gnl|UG|Mm#S10218518	236.78	0.01	-14.5313	0	0	BY215814 RIKEN full-length enriched, activated spleen Mus musculus cDNA clone F830039B03 5', mRNA sequence /clone=F830039B03 /clone_end=5' /gb=BY215814 /gi=26396553 /ug=Mm.459626 /len=344
gnl|UG|Mm#S20338089	236.78	0.01	-14.5313	0	0	Mus musculus fibroblast growth factor 5, mRNA (cDNA clone MGC:78182 IMAGE:30443152), complete cds /cds=p(202,996) /gb=BC071227 /gi=47940189 /ug=Mm.5055 /len=2524
gnl|UG|Mm#S7116841	174.48	0.01	-14.0908	8.24e-254	6.95e-252	Mus musculus Wnt10a mRNA, complete cds /cds=p(663,1916) /gb=U61969 /gi=1546012 /ug=Mm.5130 /len=2487
gnl|UG|Mm#S9731923	118.49	0.01	-13.5325	1.37e-172	1.12e-170	Mus musculus Wilms tumor 1 homolog (Wt1), mRNA /cds=p(269,1822) /gb=NM_144783 /gi=120444921 /ug=Mm.389339 /len=3092
gnl|UG|Mm#S20338112	114.55	0.01	-13.4837	7.18e-167	5.83e-165	Mus musculus component of Sp100-rs, mRNA (cDNA clone MGC:78111 IMAGE:4910142), complete cds /cds=p(208,1098) /gb=BC071209 /gi=47939253 /ug=Mm.441375 /len=2557
gnl|UG|Mm#S14302732	109.42	0.01	-13.4176	1.96e-159	1.56e-157	Mus musculus uroplakin 1B, mRNA (cDNA clone MGC:54825 IMAGE:6389837), complete cds /cds=p(54,836) /gb=BC046604 /gi=28302232 /ug=Mm.479248 /len=1773
gnl|UG|Mm#S51841385	87.34	0.01	-13.0924	2.1e-127	1.58e-125	Mus musculus retinol binding protein 4, plasma (Rbp4), transcript variant 1, mRNA /cds=p(254,991) /gb=NM_001159487 /gi=226958687 /ug=Mm.2605 /len=1243
gnl|UG|Mm#S8041708	83.59	0.01	-13.0291	5.7e-122	4.19e-120	Mus musculus heart and neural crest derivatives expressed transcript 2 (Hand2), mRNA /cds=p(925,1578) /gb=NM_010402 /gi=157057163 /ug=Mm.430844 /len=2235
gnl|UG|Mm#S10870988	68.41	0.01	-12.74	5.99e-100	4.25e-98	Mus musculus 15 days embryo male testis cDNA, RIKEN full-length enriched library, clone:8030469L11 product:unclassifiable, full insert sequence /gb=AK033230 /gi=26083293 /ug=Mm.425721 /len=2859
gnl|UG|Mm#S7817551	58.95	0.01	-12.5253	3.2e-86	2.18e-84	AV213678 RIKEN full-length enriched, ES cells Mus musculus cDNA clone 2410129D18 3'. /clone=2410129D18 /clone_end=3' /gb=AV213678 /gi=6153071 /ug=Mm.398364 /len=281
gnl|UG|Mm#S15649965	58.16	0.01	-12.5058	4.45e-85	3e-83	Mus musculus podocalyxin-like, mRNA (cDNA clone MGC:63348 IMAGE:6406610), complete cds /cds=p(264,1775) /gb=BC052442 /gi=30851370 /ug=Mm.89918 /len=5330
gnl|UG|Mm#S7223270	54.81	0.01	-12.4202	3.24e-80	2.15e-78	ms66a11.r1 Stratagene mouse embryonic carcinoma (#937317) Mus musculus cDNA clone IMAGE:616508 5'. /clone=IMAGE:616508 /clone_end=5' /gb=AA163388 /gi=1739336 /ti=70905511 /ug=Mm.440832 /len=307
gnl|UG|Mm#S15846708	54.02	0.01	-12.3993	4.51e-79	2.95e-77	Mus musculus KN motif and ankyrin repeat domains 1 (Kank1), mRNA /cds=p(415,4497) /gb=NM_181404 /gi=75677562 /ug=Mm.260722 /len=5425
gnl|UG|Mm#S8040804	53.82	0.01	-12.3939	8.72e-79	5.68e-77	Mus musculus aldehyde dehydrogenase family 3, subfamily A1 (Aldh3a1), transcript variant 1, mRNA /cds=p(178,1539) /gb=NM_007436 /gi=163310768 /ug=Mm.4257 /len=1729
gnl|UG|Mm#S8046367	49.68	0.01	-12.2784	8.83e-73	5.57e-71	uq81a07.y1 NCI_CGAP_Lu33 Mus musculus cDNA clone IMAGE:2937492 5' similar to gb:M17885 60S ACIDIC RIBOSOMAL PROTEIN P0 (HUMAN); gb:X15267 Mouse mRNA for acidic ribosomal phosophoprotein PO (MOUSE);. /clone=IMAGE:2937492 /clone_end=5' /gb=AW476671 /gi=7046777 /ti=111525951 /ug=Mm.459447 /len=490
gnl|UG|Mm#S16811441	49.09	0.01	-12.2612	6.37e-72	4e-70	M15E-4662 MOUSE EMBRYONIC DAY 15.5 EYE Mus musculus cDNA 5', mRNA sequence /clone_end=5' /gb=CB843827 /gi=51550809 /ug=Mm.416528 /len=656
gnl|UG|Mm#S26702215	48.89	0.01	-12.2553	1.23e-71	7.66e-70	Mus musculus 2 days neonate thymus thymic cells cDNA, RIKEN full-length enriched library, clone:E430003M17 product:aldo-keto reductase family 1, member C18, full insert sequence /cds=p(52,1023) /gb=AK153898 /gi=74150395 /ug=Mm.41337 /len=1197
gnl|UG|Mm#S10837243	43.77	0.01	-12.0957	3.36e-64	2.02e-62	Mus musculus 8 days embryo whole body cDNA, RIKEN full-length enriched library, clone:5730599L06 product:similar to HYPOTHETICAL 27.8 KDA PROTEIN [Homo sapiens], full insert sequence /cds=p(432,1181) /gb=AK077758 /gi=26346690 /ug=Mm.27587 /len=1874
gnl|UG|Mm#S53181250	43.77	0.01	-12.0957	3.36e-64	2.01e-62	Mus musculus IgLON family member 5 (Iglon5), mRNA /cds=p(1,1011) /gb=NM_001164518 /gi=257096062 /ug=Mm.228087 /len=2567
gnl|UG|Mm#S8848197	42.98	0.01	-12.0694	4.67e-63	2.76e-61	UI-M-BH4-azg-c-10-0-UI.s1 NIH_BMAP_M_S5 Mus musculus cDNA clone UI-M-BH4-azg-c-10-0-UI 3'. /clone=UI-M-BH4-azg-c-10-0-UI /clone_end=3' /gb=BE951149 /gi=10590200 /ti=158466085 /ug=Mm.473952 /len=435
gnl|UG|Mm#S8042566	37.46	0.01	-11.8711	4.76e-55	2.61e-53	Mus musculus vanin 1 (Vnn1), mRNA /cds=p(189,1727) /gb=NM_011704 /gi=251823854 /ug=Mm.27154 /len=2416
gnl|UG|Mm#S17671244	36.87	0.01	-11.8482	3.43e-54	1.87e-52	laf87a03.y1 SiEP Mus musculus cDNA 5' similar to TR:Q9Z144 Q9Z144 GALECTIN-2 RELATED PROTEIN. ;, mRNA sequence /clone_end=5' /gb=CF925436 /gi=38269574 /ug=Mm.469707 /len=448
gnl|UG|Mm#S8539536	36.67	0.01	-11.8404	6.63e-54	3.6e-52	Mus musculus receptor (calcitonin) activity modifying protein 1 (Ramp1), transcript variant 1, mRNA /cds=p(268,714) /gb=NM_016894 /gi=158534080 /ug=Mm.3272 /len=2549
gnl|UG|Mm#S7114053	36.67	0.01	-11.8404	6.63e-54	3.59e-52	Mouse 202 interferon-activatable protein mRNA, complete cds /cds=p(294,1631) /gb=M31418 /gi=198396 /ug=Mm.218770 /len=1857
gnl|UG|Mm#S9707110	36.47	0.01	-11.8325	1.28e-53	6.87e-52	Mus musculus collagen, type XXVII, alpha 1 (Col27a1), mRNA /cds=p(415,5952) /gb=NM_025685 /gi=116063545 /ug=Mm.194116 /len=7635
gnl|UG|Mm#S26693707	34.9	0.01	-11.769	2.48e-51	1.31e-49	Mus musculus adult male spinal cord cDNA, RIKEN full-length enriched library, clone:A330069N14 product:cytochrome P450, family 2, subfamily s, polypeptide 1, full insert sequence /gb=AK162947 /gi=74188008 /ug=Mm.275188 /len=3167
gnl|UG|Mm#S52734490	32.53	0.01	-11.6676	6.72e-48	3.33e-46	Mus musculus crumbs homolog 2 (Drosophila) (Crb2), mRNA /cds=p(93,3941) /gb=NM_001163566 /gi=254675206 /ug=Mm.392369 /len=6393
gnl|UG|Mm#S26695201	31.15	0.01	-11.605	6.74e-46	3.27e-44	Mus musculus NOD-derived CD11c +ve dendritic cells cDNA, RIKEN full-length enriched library, clone:F630105A16 product:chemokine (C-C motif) receptor 7, full insert sequence /cds=p(81,1217) /gb=AK154736 /gi=74185855 /ug=Mm.2932 /len=1976
gnl|UG|Mm#S8041625	30.16	0.01	-11.5584	1.82e-44	8.67e-43	Mus musculus guanine deaminase (Gda), mRNA /cds=p(172,1536) /gb=NM_010266 /gi=87299644 /ug=Mm.45054 /len=5417
gnl|UG|Mm#S48716238	29.38	0.01	-11.5206	2.53e-43	1.2e-41	Mus musculus brain expressed, associated with Nedd4 (Bean), transcript variant 1, mRNA /cds=p(581,1561) /gb=NM_001141922 /gi=213512433 /ug=Mm.41849 /len=3406
gnl|UG|Mm#S37640112	28.59	0.01	-11.4813	3.52e-42	1.64e-40	AV501678 Abe mouse ES cell Mus musculus cDNA clone 19991217EK07F08, mRNA sequence /clone=19991217EK07F08 /gb=AV501678 /gi=140531639 /ug=Mm.372103 /len=434
gnl|UG|Mm#S9087064	28.19	0.01	-11.461	1.31e-41	6.07e-40	Mus musculus oxidized LDL receptor (Lox-1) mRNA, complete cds /cds=p(48,1139) /gb=AF303744 /gi=12006985 /ug=Mm.293626 /len=3763
gnl|UG|Mm#S15645360	26.62	0.01	-11.3783	2.55e-39	1.14e-37	Mus musculus lipolysis stimulated lipoprotein receptor (Lsr), transcript variant 1, mRNA /cds=p(297,2081) /gb=NM_017405 /gi=255958259 /ug=Mm.4067 /len=2177
gnl|UG|Mm#S20336973	24.84	0.01	-11.2784	9.56e-37	4.15e-35	Mus musculus TNFAIP3 interacting protein 3 (Tnip3), mRNA /cds=p(211,837) /gb=NM_001001495 /gi=110665743 /ug=Mm.117558 /len=3769
gnl|UG|Mm#S24033043	24.84	0.01	-11.2784	9.56e-37	4.14e-35	Mus musculus mRNA for mKIAA1690 protein /cds=p(3938,4546) /gb=AK220269 /gi=60359949 /ug=Mm.384704 /len=4768
gnl|UG|Mm#S26696586	24.45	0.01	-11.2556	3.57e-36	1.53e-34	Mus musculus adult male olfactory brain cDNA, RIKEN full-length enriched library, clone:6430540H24 product:tubby like protein 4, full insert sequence /gb=AK161948 /gi=74183621 /ug=Mm.449307 /len=1843
gnl|UG|Mm#S15970974	24.25	0.01	-11.2438	6.9e-36	2.93e-34	Mus musculus G protein-coupled receptor 120, mRNA (cDNA clone MGC:62870 IMAGE:6529120), complete cds /cds=p(49,1134) /gb=BC053698 /gi=31566089 /ug=Mm.35288 /len=1419
gnl|UG|Mm#S9824864	21.88	0.01	-11.0954	1.86e-32	7.53e-31	Mus musculus endothelin 2, mRNA (cDNA clone MGC:47472 IMAGE:4512195), complete cds /cds=p(316,843) /gb=BC037042 /gi=22477976 /ug=Mm.284855 /len=1525
gnl|UG|Mm#S8762541	21.69	0.01	-11.0828	3.6e-32	1.45e-30	Mus musculus zinc finger protein 467 (Zfp467), transcript variant 1, mRNA /cds=p(516,2300) /gb=NM_020589 /gi=146134354 /ug=Mm.2464 /len=3629
gnl|UG|Mm#S34124176	21.1	0.01	-11.043	2.6e-31	1.03e-29	Mus musculus ceruloplasmin (Cp), transcript variant 1, mRNA /cds=p(231,3491) /gb=NM_001042611 /gi=110815852 /ug=Mm.13787 /len=4564
gnl|UG|Mm#S11068189	21.1	0.01	-11.043	2.6e-31	1.03e-29	Mus musculus adult male small intestine cDNA, RIKEN full-length enriched library, clone:2010012P19 product:unclassifiable, full insert sequence /gb=AK008218 /gi=12842271 /ug=Mm.442166 /len=817
gnl|UG|Mm#S8042711	21.1	0.01	-11.043	2.6e-31	1.03e-29	Mus musculus insulin-like growth factor 2 (Igf2), transcript variant 1, mRNA /cds=p(448,990) /gb=NM_010514 /gi=170172554 /ug=Mm.3862 /len=4038
gnl|UG|Mm#S16591967	20.9	0.01	-11.0293	5.02e-31	1.97e-29	Mus musculus chitinase 3-like 1 (Chi3l1), mRNA /cds=p(101,1270) /gb=NM_007695 /gi=224809460 /ug=Mm.38274 /len=1704
gnl|UG|Mm#S27598718	20.9	0.01	-11.0293	5.02e-31	1.97e-29	Mus musculus amyloid beta (A4) precursor-like protein 1, mRNA (cDNA clone IMAGE:3489110), with apparent retained intron /gb=BC106158 /gi=77415377 /ug=Mm.2381 /len=2490
gnl|UG|Mm#S8958377	20.7	0.01	-11.0154	9.69e-31	3.79e-29	602091891F1 NCI_CGAP_Co24 Mus musculus cDNA clone IMAGE:4206334 5'. /clone=IMAGE:4206334 /clone_end=5' /gb=BF578045 /gi=11651757 /ti=44114120 /ug=Mm.439699 /len=1879
gnl|UG|Mm#S10531807	20.31	0.01	-10.988	3.62e-30	1.4e-28	BY529266 RIKEN full-length enriched, NOD-derived CD11c +ve dendritic cells Mus musculus cDNA clone F630201N18 3', mRNA sequence /clone=F630201N18 /clone_end=3' /gb=BY529266 /gi=26863645 /ug=Mm.470820 /len=483
gnl|UG|Mm#S10828633	19.72	0.01	-10.9454	2.61e-29	9.93e-28	Mus musculus tensin 4 (Tns4), mRNA /cds=p(162,2252) /gb=NM_172564 /gi=238624157 /ug=Mm.262067 /len=4755
gnl|UG|Mm#S26692613	19.52	0.01	-10.9307	5.04e-29	1.91e-27	Mus musculus adult male cecum cDNA, RIKEN full-length enriched library, clone:9130219A07 product:hypothetical protein, full insert sequence /cds=p(121,573) /gb=AK162333 /gi=74189762 /ug=Mm.413511 /len=3219
gnl|UG|Mm#S14789714	19.12	0.01	-10.9009	1.88e-28	7.02e-27	Mus musculus plexin A4 (Plxna4), mRNA /cds=p(975,6656) /gb=NM_175750 /gi=171543898 /ug=Mm.444029 /len=12602
gnl|UG|Mm#S8039855	18.14	0.01	-10.825	5.06e-27	1.82e-25	Mus musculus lipopolysaccharide binding protein (Lbp), mRNA /cds=p(178,1623) /gb=NM_008489 /gi=113865990 /ug=Mm.218846 /len=2528
gnl|UG|Mm#S26697815	17.94	0.01	-10.809	9.78e-27	3.48e-25	Mus musculus NOD-derived CD11c +ve dendritic cells cDNA, RIKEN full-length enriched library, clone:F630035P04 product:cytoplasmic tyrosine kinase, Dscr28C related (Drosophila), full insert sequence /cds=p(187,2079) /gb=AK154457 /gi=74181782 /ug=Mm.319581 /len=2659
gnl|UG|Mm#S10847359	17.55	0.01	-10.7773	3.65e-26	1.28e-24	Mus musculus 11 days pregnant adult female ovary and uterus cDNA, RIKEN full-length enriched library, clone:5031404B19 product:transcription factor 23, full insert sequence /cds=p(119,748) /gb=AK030277 /gi=26326258 /ug=Mm.57874 /len=4110
gnl|UG|Mm#S10844753	17.35	0.01	-10.7607	7.05e-26	2.44e-24	Mus musculus adult male bone cDNA, RIKEN full-length enriched library, clone:9830134C10 product:hypothetical Ras GTPase superfamily containing protein, full insert sequence /cds=p(1228,3405) /gb=AK036563 /gi=26331497 /ug=Mm.440341 /len=4106
gnl|UG|Mm#S8765431	16.96	0.01	-10.7279	2.63e-25	9.05e-24	601754701F1 NCI_CGAP_Mam1 Mus musculus cDNA clone IMAGE:3983520 5'. /clone=IMAGE:3983520 /clone_end=5' /gb=BF101128 /gi=10883654 /ti=44052358 /ug=Mm.5286 /len=1574
gnl|UG|Mm#S50071154	16.36	0.01	-10.676	1.9e-24	6.46e-23	Mus musculus BCLl2-like 15 (Bcl2l15), transcript variant 2, mRNA /cds=p(137,634) /gb=NM_001142960 /gi=219281864 /ug=Mm.297245 /len=1993
gnl|UG|Mm#S7116274	16.17	0.01	-10.6591	3.66e-24	1.23e-22	M.musculus mRNA for RON receptor tyrosine kinase /cds=p(257,4393) /gb=X74736 /gi=515880 /ug=Mm.3901 /len=4720
gnl|UG|Mm#S21100716	16.17	0.01	-10.6591	3.66e-24	1.22e-22	BP754819 mouse (C57BL/6) pancreatic islet library with recombination-based method Mus musculus cDNA clone mia15073 3', mRNA sequence /clone=mia15073 /clone_end=3' /gb=BP754819 /gi=50074709 /ug=Mm.420795 /len=398
gnl|UG|Mm#S14302733	15.97	0.01	-10.6411	7.08e-24	2.36e-22	Mus musculus aspartate beta-hydroxylase domain containing 2, mRNA (cDNA clone MGC:54823 IMAGE:6314853), complete cds /cds=p(249,1280) /gb=BC046606 /gi=28302230 /ug=Mm.151745 /len=1604
gnl|UG|Mm#S10834306	15.38	0.01	-10.5868	5.1e-23	1.67e-21	Mus musculus 2 days pregnant adult female oviduct cDNA, RIKEN full-length enriched library, clone:E230006A12 product:hypothetical Gram-positive cocci surface protein 'anchoring' hexapeptide containing protein, full insert sequence /cds=p(1,520) /gb=AK087566 /gi=26352599 /ug=Mm.342551 /len=3402
gnl|UG|Mm#S10869785	15.18	0.01	-10.568	9.86e-23	3.2e-21	Mus musculus adult male urinary bladder cDNA, RIKEN full-length enriched library, clone:9530007H14 product:unclassifiable, full insert sequence /gb=AK035268 /gi=26084496 /ug=Mm.402943 /len=1745
gnl|UG|Mm#S10867816	14.39	0.01	-10.4909	1.37e-21	4.34e-20	Mus musculus 16 days neonate thymus cDNA, RIKEN full-length enriched library, clone:A130096F13 product:unclassifiable, full insert sequence /gb=AK038337 /gi=26086465 /ug=Mm.394705 /len=1063
gnl|UG|Mm#S8667126	14	0.01	-10.4512	5.13e-21	1.6e-19	BB535327 RIKEN full-length enriched, 0 day neonate lung Mus musculus cDNA clone E030042O04 3'. /clone=E030042O04 /clone_end=3' /gb=BB535327 /gi=16446530 /ug=Mm.406531 /len=715
gnl|UG|Mm#S8040045	14	0.01	-10.4512	5.13e-21	1.59e-19	Mus musculus nitric oxide synthase 3, endothelial cell (Nos3), mRNA /cds=p(20,3628) /gb=NM_008713 /gi=161086987 /ug=Mm.258415 /len=4140
gnl|UG|Mm#S26682402	13.8	0.01	-10.4305	9.91e-21	3.06e-19	Mus musculus 12 days embryo eyeball cDNA, RIKEN full-length enriched library, clone:D230009L10 product:forkhead box D1, full insert sequence /cds=p(380,1750) /gb=AK142034 /gi=74206402 /ug=Mm.347441 /len=2839
gnl|UG|Mm#S8039823	13.6	0.01	-10.4094	1.91e-20	5.84e-19	Mus musculus wingless-related MMTV integration site 6 (Wnt6), mRNA /cds=p(255,1349) /gb=NM_009526 /gi=119672921 /ug=Mm.268282 /len=2068
gnl|UG|Mm#S53250935	12.82	0.01	-10.3242	2.67e-19	7.86e-18	Mus musculus predicted gene 6762 (Gm6762), mRNA /cds=p(264,554) /gb=NM_001167603 /gi=262527272 /ug=Mm.479521 /len=1028
gnl|UG|Mm#S7115633	12.82	0.01	-10.3242	2.67e-19	7.85e-18	Mouse CRBPI mRNA for cellular retinol binding protein I (mCRBPI) /cds=p(2018,2425) /gb=X60367 /gi=50547 /ug=Mm.279741 /len=2633
gnl|UG|Mm#S21278089	12.82	0.01	-10.3242	2.67e-19	7.83e-18	Mus musculus mRNA for mKIAA0227 protein /cds=p(1,816) /gb=AK172918 /gi=50510420 /ug=Mm.130002 /len=4744
gnl|UG|Mm#S9086479	12.22	0.01	-10.255	1.92e-18	5.49e-17	Mus musculus adult male kidney cDNA, RIKEN full-length enriched library, clone:0610007C17 product:folate receptor 1 (adult), full insert sequence /gb=AK002275 /gi=12832139 /ug=Mm.2135 /len=1367
gnl|UG|Mm#S10004623	11.24	0.01	-10.1344	5.17e-17	1.41e-15	K0417C06-5N NIA Mouse Mesenchymal Stem Cell cDNA Library (Long) Mus musculus cDNA clone NIA:K0417C06 IMAGE:30060701 5', mRNA sequence /clone=NIA:K0417C06_IMAGE:30060701 /clone_end=5' /gb=CA567656 /gi=25112334 /ti=223576245 /ug=Mm.140772 /len=519
gnl|UG|Mm#S9099329	11.24	0.01	-10.1344	5.17e-17	1.41e-15	Mus musculus sciellin (Scel), mRNA /cds=p(148,2106) /gb=NM_022886 /gi=70909344 /ug=Mm.244003 /len=3053
gnl|UG|Mm#S8762176	10.45	0.01	-10.0293	7.21e-16	1.75e-14	Mus musculus formin-like 1 (Fmnl1), transcript variant 1, mRNA /cds=p(176,3448) /gb=NM_019679 /gi=118136289 /ug=Mm.138913 /len=3873
gnl|UG|Mm#S10856599	10.25	0.01	-10.0014	1.39e-15	3.32e-14	Mus musculus adult male medulla oblongata cDNA, RIKEN full-length enriched library, clone:6330582C22 product:unclassifiable, full insert sequence /gb=AK078154 /gi=26097716 /ug=Mm.40436 /len=2553
gnl|UG|Mm#S9631307	10.25	0.01	-10.0014	1.39e-15	3.31e-14	Mus musculus serine dehydratase (Sds) mRNA, complete cds /cds=p(331,1410) /gb=AF328927 /gi=18033112 /ug=Mm.5162 /len=1482
gnl|UG|Mm#S8539620	10.25	0.01	-10.0014	1.39e-15	3.31e-14	Mus musculus integrin beta 3 (Itgb3), mRNA /cds=p(90,2453) /gb=NM_016780 /gi=160358855 /ug=Mm.87150 /len=5795
gnl|UG|Mm#S8986847	10.05	0.01	-9.97298	2.69e-15	6.29e-14	602032466F1 NCI_CGAP_SG2 Mus musculus cDNA clone IMAGE:4167496 5'. /clone=IMAGE:4167496 /clone_end=5' /gb=BF302616 /gi=11249161 /ti=46388819 /ug=Mm.906 /len=1619
gnl|UG|Mm#S15058188	10.05	0.01	-9.97298	2.69e-15	6.28e-14	Mus musculus uroplakin IIIb mRNA, complete cds /cds=p(104,931) /gb=AY233463 /gi=29691210 /ug=Mm.3089 /len=2165
gnl|UG|Mm#S11829490	10.05	0.01	-9.97298	2.69e-15	6.28e-14	Mus musculus eukaryotic translation initiation factor 2, subunit 3, structural gene Y-linked, mRNA (cDNA clone MGC:49070 IMAGE:5368023), complete cds /cds=p(6,1424) /gb=BC043656 /gi=27882575 /ug=Mm.250909 /len=1809
gnl|UG|Mm#S29474999	9.86	0.01	-9.94544	5.2e-15	1.18e-13	PREDICTED: Mus musculus predicted gene, EG621205, transcript variant 4 (EG621205), mRNA /cds=p(117,2318) /gb=XM_897204 /gi=94407675 /ug=Mm.372117 /len=2608
gnl|UG|Mm#S14780201	9.46	0.01	-9.8857	1.94e-14	4.25e-13	mai65e12.y1 McCarrey Eddy spermatocytes Mus musculus cDNA clone IMAGE:6446422 5', mRNA sequence /clone=IMAGE:6446422 /clone_end=5' /gb=CB273011 /gi=28463334 /ug=Mm.453208 /len=426
gnl|UG|Mm#S10842568	9.46	0.01	-9.8857	1.94e-14	4.25e-13	Mus musculus 10 days neonate cortex cDNA, RIKEN full-length enriched library, clone:A830037A05 product:Death Receptor 6, full insert sequence /cds=p(445,2412) /gb=AK043823 /gi=26335926 /ug=Mm.200792 /len=3628
gnl|UG|Mm#S9875280	9.46	0.01	-9.8857	1.94e-14	4.24e-13	Mus musculus smoothelin-like 2, mRNA (cDNA clone MGC:47155 IMAGE:5064159), complete cds /cds=p(79,1449) /gb=BC037993 /gi=23272985 /ug=Mm.46732 /len=2655
gnl|UG|Mm#S8041576	9.27	0.01	-9.85643	3.75e-14	7.74e-13	Mus musculus fibroblast growth factor 13 (Fgf13), mRNA /cds=p(374,1111) /gb=NM_010200 /gi=31542808 /ug=Mm.7995 /len=2506
gnl|UG|Mm#S8039913	9.07	0.01	-9.82496	7.24e-14	1.41e-12	Mus musculus mitogen-activated protein kinase kinase kinase 5 (Map3k5), mRNA /cds=p(81,4223) /gb=NM_008580 /gi=171846248 /ug=Mm.6595 /len=5393
gnl|UG|Mm#S8040134	9.07	0.01	-9.82496	7.24e-14	1.41e-12	Mus musculus paternally expressed 3 (Peg3), mRNA /cds=p(363,5078) /gb=NM_008817 /gi=58331165 /ug=Mm.389800 /len=6624
gnl|UG|Mm#S10828722	9.07	0.01	-9.82496	7.24e-14	1.41e-12	Mus musculus ring finger protein 43 (Rnf43), mRNA /cds=p(618,2972) /gb=NM_172448 /gi=167830480 /ug=Mm.440230 /len=4336
gnl|UG|Mm#S7349189	9.07	0.01	-9.82496	7.24e-14	1.4e-12	Mus musculus ether-a-go-go-related protein isoform Merg1a (Merg1) mRNA, complete cds /cds=p(328,3816) /gb=AF012868 /gi=2582008 /ug=Mm.6539 /len=4235
gnl|UG|Mm#S9083846	8.87	0.01	-9.79279	1.4e-13	2.55e-12	Mus musculus adult female placenta cDNA, RIKEN full-length enriched library, clone:1600017K21 product:similar to G PROTEIN COUPLED RECEPTOR INTERACTING PROTEIN, COMPLEMENT-C1Q TUMOR NECROSIS FACTOR-RELATED [Homo sapiens], full insert sequence /cds=p(76,921) /gb=AK005484 /gi=12838071 /ug=Mm.23845 /len=2532
gnl|UG|Mm#S9798156	8.87	0.01	-9.79279	1.4e-13	2.55e-12	AGENCOURT_8763402 NIH_MGC_129 Mus musculus cDNA clone IMAGE:6313390 5', mRNA sequence /clone=IMAGE:6313390 /clone_end=5' /gb=BQ925764 /gi=22340795 /ti=141943794 /ug=Mm.459575 /len=988
gnl|UG|Mm#S21471854	8.87	0.01	-9.79279	1.4e-13	2.55e-12	AGENCOURT_30259423 NIH_MGC_256 Mus musculus cDNA clone IMAGE:30937183 5', mRNA sequence /clone=IMAGE:30937183 /clone_end=5' /gb=CO802845 /gi=50991025 /ti=505603238 /ug=Mm.357716 /len=585
gnl|UG|Mm#S16175877	8.87	0.01	-9.79279	1.4e-13	2.55e-12	Mus musculus phosphatidylcholine transfer protein, mRNA (cDNA clone IMAGE:30021130) /gb=BC053478 /gi=32425785 /ug=Mm.5062 /len=2695
gnl|UG|Mm#S10853298	8.87	0.01	-9.79279	1.4e-13	2.54e-12	Mus musculus 12 days embryo spinal cord cDNA, RIKEN full-length enriched library, clone:C530038I16 product:unclassifiable, full insert sequence /gb=AK083048 /gi=26101026 /ug=Mm.381492 /len=1008
gnl|UG|Mm#S10841027	8.67	0.01	-9.75989	2.7e-13	4.49e-12	Mus musculus 16 days embryo head cDNA, RIKEN full-length enriched library, clone:C130026L21 product:hypothetical protein, full insert sequence /cds=p(182,514) /gb=AK047985 /gi=26339071 /ug=Mm.193276 /len=2472
gnl|UG|Mm#S11067625	8.67	0.01	-9.75989	2.7e-13	4.49e-12	Mus musculus 13 days embryo liver cDNA, RIKEN full-length enriched library, clone:2510016D11 product:unclassifiable, full insert sequence /gb=AK010973 /gi=12846779 /ug=Mm.440380 /len=987
gnl|UG|Mm#S9077371	8.67	0.01	-9.75989	2.7e-13	4.48e-12	Mus musculus 14, 17 days embryo head cDNA, RIKEN full-length enriched library, clone:3230402E04 product:SEMAPHORIN 3B PRECURSOR, full insert sequence /gb=AK014333 /gi=12852112 /ug=Mm.4083 /len=3436
[truncated: 1,074 more rows]

## Sheet: Up-regulated
Table S1. Summary of the identified differentially expressed genes (DEGs) in the digital gene expression tag libraries
[truncated: 1,652 more rows]

[truncated: 1 more sheets: Down-regulated]
