# Supplementary material for: Digital Gene Expression Tag Profiling Analysis of the Gene Expression Patterns Regulating the Early Stage of Mouse Spermatogenesis
Source: PLoS One. 2013 Mar 15;8(3):e58680. doi: 10.1371/journal.pone.0058680 (PMC3598852; doi:10.1371/journal.pone.0058680)
Supplement: Table S2 — Location of the differentially expressed genes (DEGs) within the 23 significantly enriched KEGG pathways in the digital gene expression tag libraries generated from GC-1spg and GC-2spd (ts). (XLS) [file pone.0058680.s002.xls]

## Sheet: PathwayEnrichedDiffGene
Table S2. Location of the differentially expressed genes (DEGs) within the 23 significantly enriched KEGG pathways
Number	Pathway	Gene	UnigeneID	GeneSymbol	TPM-jingyuan-C	TPM-jingmu-C	log2 Ratio(jingmu-C/jingyuan-C)	P-Value	FDR	Description
1	Focal adhesion	gnl|UG|Mm#S16466461	Mm.4146	Pdgfrb	0.01	17.77	10.7952	4.44e-16	1.13e-14	Mus musculus platelet derived growth factor receptor, beta polypeptide, mRNA (cDNA clone MGC:60668 IMAGE:30060666), complete cds /cds=p(442,3741) /gb=BC055311 /gi=33115159 /ug=Mm.4146 /len=5435
1	Focal adhesion	gnl|UG|Mm#S35717298	Mm.220982	Dysf	0.01	15.87	10.6321	4.44e-16	1.14e-14	Mus musculus dysferlin (Dysf), transcript variant 2, mRNA /cds=p(326,6625) /gb=NM_001077694 /gi=118026930 /ug=Mm.220982 /len=6836
1	Focal adhesion	gnl|UG|Mm#S26686259	Mm.390122	Pdgfd	0.01	6.14	9.26209	6.35e-10	6.64e-09	Mus musculus adult male hippocampus cDNA, RIKEN full-length enriched library, clone:C630020I23 product:platelet-derived growth factor, D polypeptide, full insert sequence /cds=p(213,1307) /gb=AK141551 /gi=74200677 /ug=Mm.390122 /len=3143
1	Focal adhesion	gnl|UG|Mm#S8041776	Mm.268521	Igf1	0.39	8.67	4.47449	0.000122943	0.000592962	Mus musculus insulin-like growth factor 1 (Igf1), transcript variant 1, mRNA /cds=p(295,774) /gb=NM_010512 /gi=163659891 /ug=Mm.268521 /len=7121
1	Focal adhesion	gnl|UG|Mm#S16760762	Mm.244960	Pik3r5	0.39	5.92	3.92405	0.000123118	0.000591421	Mus musculus phosphoinositide-3-kinase, regulatory subunit 5, p101 (Pik3r5), mRNA /cds=p(152,2767) /gb=NM_177320 /gi=86262160 /ug=Mm.244960 /len=4363
1	Focal adhesion	gnl|UG|Mm#S35341362	Mm.3126	Fhl1	3.94	56.49	3.84173	6.32e-09	5.85e-08	Mus musculus four and a half LIM domains 1 (Fhl1), transcript variant 1, mRNA /cds=p(296,1267) /gb=NM_001077361 /gi=116517339 /ug=Mm.3126 /len=2686
1	Focal adhesion	gnl|UG|Mm#S8040141	Mm.4809	Pgf	0.39	5.29	3.76172	0.000124215	0.000595203	Mus musculus placental growth factor (Pgf), mRNA /cds=p(323,799) /gb=NM_008827 /gi=31982831 /ug=Mm.4809 /len=1674
1	Focal adhesion	gnl|UG|Mm#S9632603	Mm.323892	Parvb	3.15	37.45	3.57154	6.95e-08	5.65e-07	Mus musculus parvin, beta (Parvb), mRNA /cds=p(30,1127) /gb=NM_133167 /gi=84781769 /ug=Mm.323892 /len=3705
1	Focal adhesion	gnl|UG|Mm#S9075138	Mm.2675	Pdgfa	0.59	6.14	3.37945	8.19e-05	0.000409475	Mus musculus 11 days pregnant adult female ovary and uterus cDNA, RIKEN full-length enriched library, clone:5033413O18 product:platelet derived growth factor, alpha, full insert sequence /cds=p(1,358) /gb=AK017169 /gi=12856282 /ug=Mm.2675 /len=1560
1	Focal adhesion	gnl|UG|Mm#S26681357	Mm.4159	Thbs1	38.45	386.94	3.33105	1.54e-13	2.76e-12	Mus musculus mammary gland RCB-0527 Jyg-MC(B) cDNA, RIKEN full-length enriched library, clone:G930018O21 product:thrombospondin 1, full insert sequence /cds=p(213,3728) /gb=AK145202 /gi=74208143 /ug=Mm.4159 /len=5824
1	Focal adhesion	gnl|UG|Mm#S14814517	Mm.251188	Megf9	1.18	11.85	3.32803	1.99e-05	0.000112307	Mus musculus mRNA for mKIAA0818 protein /cds=p(98,1900) /gb=AK122378 /gi=28972412 /ug=Mm.251188 /len=6126
1	Focal adhesion	gnl|UG|Mm#S9105196	Mm.309975	Tns1	7.69	68.76	3.16051	2.01e-13	3.47e-12	Mus musculus tensin 1 (Tns1), mRNA /cds=p(1,5667) /gb=NM_027884 /gi=226437588 /ug=Mm.309975 /len=9966
1	Focal adhesion	gnl|UG|Mm#S26698143	Mm.38832	Fndc3b	0.79	5.71	2.85357	6.07e-05	0.000312018	Mus musculus 14 days pregnant adult female placenta cDNA, RIKEN full-length enriched library, clone:M5C1017G11 product:FAD104, full insert sequence /gb=AK147346 /gi=74181207 /ug=Mm.38832 /len=6886
1	Focal adhesion	gnl|UG|Mm#S8042472	Mm.26688	Thbs2	5.13	28.56	2.47697	1.66e-10	1.84e-09	Mus musculus thrombospondin 2 (Thbs2), mRNA /cds=p(391,3909) /gb=NM_011581 /gi=239787899 /ug=Mm.26688 /len=5922
1	Focal adhesion	gnl|UG|Mm#S9632523	Mm.41424	Cc2d1a	8.67	47.6	2.45686	9.24e-14	1.75e-12	Mus musculus coiled-coil and C2 domain containing 1A, mRNA (cDNA clone MGC:27560 IMAGE:4482793), complete cds /cds=p(1092,2879) /gb=BC016188 /gi=18921438 /ug=Mm.41424 /len=3349
1	Focal adhesion	gnl|UG|Mm#S8761977	Mm.379376	Syt11	2.17	11	2.34174	1.31e-06	8.96e-06	Mus musculus synaptotagmin XI (Syt11), mRNA /cds=p(276,1568) /gb=NM_018804 /gi=124378013 /ug=Mm.379376 /len=4585
1	Focal adhesion	gnl|UG|Mm#S8040155	Mm.229108	Pik3cd	1.38	6.98	2.33856	2.12e-05	0.000118845	Mus musculus phosphatidylinositol 3-kinase catalytic delta polypeptide (Pik3cd), transcript variant 4, mRNA /cds=p(481,3615) /gb=NM_008840 /gi=255708435 /ug=Mm.229108 /len=5102
1	Focal adhesion	gnl|UG|Mm#S50836911	Mm.27716	Specc1l	6.11	23.48	1.94219	8.59e-12	1.08e-10	Mus musculus cytospin A (Cytsa), transcript variant 1, mRNA /cds=p(363,3770) /gb=NM_001145826 /gi=224922836 /ug=Mm.27716 /len=6307
1	Focal adhesion	gnl|UG|Mm#S10850293	Mm.3248	Tgfb1i1	13.6	52.26	1.9421	0	0	Mus musculus 0 day neonate lung cDNA, RIKEN full-length enriched library, clone:E030027O16 product:transforming growth factor beta 1 induced transcript 1, full insert sequence /gb=AK087114 /gi=26104031 /ug=Mm.3248 /len=3528
1	Focal adhesion	gnl|UG|Mm#S8040945	Mm.10299	Col5a2	110.8	408.52	1.88245	4.82e-13	7.35e-12	Mus musculus collagen, type V, alpha 2 (Col5a2), mRNA /cds=p(369,4862) /gb=NM_007737 /gi=86613789 /ug=Mm.10299 /len=6615
1	Focal adhesion	gnl|UG|Mm#S14887675	Mm.33360	Mylk	5.13	18.41	1.84346	6.34e-10	6.64e-09	Mus musculus myosin, light polypeptide kinase (Mylk), mRNA /cds=p(55,5907) /gb=NM_139300 /gi=126157498 /ug=Mm.33360 /len=7809
1	Focal adhesion	gnl|UG|Mm#S8042087	Mm.260227	Pak1	17.55	57.97	1.72384	0	0	Mus musculus p21 protein (Cdc42/Rac)-activated kinase 1 (Pak1), mRNA /cds=p(228,1862) /gb=NM_011035 /gi=112181193 /ug=Mm.260227 /len=3081
1	Focal adhesion	gnl|UG|Mm#S8039849	Mm.425599	Lamb2	15.77	50.99	1.69303	0	0	Mus musculus laminin, beta 2 (Lamb2), mRNA /cds=p(115,5514) /gb=NM_008483 /gi=238018123 /ug=Mm.425599 /len=5624
1	Focal adhesion	gnl|UG|Mm#S7114086	Mm.1249	Lamc1	4.93	15.87	1.68664	5.65e-08	4.64e-07	Mouse laminin B2 chain mRNA, complete cds /cds=p(247,5070) /gb=J03484 /gi=198694 /ug=Mm.1249 /len=7642
1	Focal adhesion	gnl|UG|Mm#S9914901	Mm.335659	Birc2	3.35	10.15	1.59925	3.06e-05	0.000167411	Mus musculus baculoviral IAP repeat-containing 2, mRNA (cDNA clone IMAGE:4946907) /gb=BC033480 /gi=23958522 /ug=Mm.335659 /len=3168
1	Focal adhesion	gnl|UG|Mm#S47624691	Mm.3770	Sos2	4.34	12.91	1.57272	3.29e-06	2.12e-05	Mus musculus son of sevenless homolog 2 (Drosophila) (Sos2), mRNA /cds=p(252,4250) /gb=NM_001135559 /gi=208022615 /ug=Mm.3770 /len=5612
1	Focal adhesion	gnl|UG|Mm#S8041586	Mm.331856	Fhl3	20.31	58.81	1.53387	0	0	Mus musculus four and a half LIM domains 3 (Fhl3), mRNA /cds=p(164,1033) /gb=NM_010213 /gi=130488505 /ug=Mm.331856 /len=1674
1	Focal adhesion	gnl|UG|Mm#S26676867	Mm.333640	Ppp1r13l	9.27	26.66	1.52404	5.56e-11	6.43e-10	Mus musculus NOD-derived CD11c +ve dendritic cells cDNA, RIKEN full-length enriched library, clone:F630107E03 product:RelA-associated inhibitor (Inhibitor of ASPP protein) (Protein iASPP) (PPP1R13B-like protein) homolog [Homo sapiens], full insert se ... /cds=p(129,2603) /gb=AK170535 /gi=74215291 /ug=Mm.333640 /len=3131
1	Focal adhesion	gnl|UG|Mm#S7349148	Mm.19306	Capn2	14.39	39.77	1.46661	0	0	Mus musculus mRNA for m-calpain large subunit, complete cds /cds=p(171,2273) /gb=D38117 /gi=2570157 /ug=Mm.19306 /len=3225
1	Focal adhesion	gnl|UG|Mm#S8039429	Mm.6710	Rock1	7.49	20.31	1.43915	4.37e-08	3.64e-07	Mus musculus Rho-associated coiled-coil containing protein kinase 1 (Rock1), mRNA /cds=p(476,4540) /gb=NM_009071 /gi=134948665 /ug=Mm.6710 /len=6187
1	Focal adhesion	gnl|UG|Mm#S36662791	Mm.33645	Tln2	5.72	14.39	1.33098	1.45e-05	8.39e-05	Mus musculus talin 2 (Tln2), mRNA /cds=p(201,7829) /gb=NM_001081242 /gi=163310735 /ug=Mm.33645 /len=12150
1	Focal adhesion	gnl|UG|Mm#S23920790	Mm.173953	Smc6	20.11	49.93	1.31199	0	0	Mus musculus structural maintenance of chromosomes 6, mRNA (cDNA clone MGC:96146 IMAGE:30536320), complete cds /cds=p(409,3702) /gb=BC090630 /gi=60334825 /ug=Mm.173953 /len=5617
1	Focal adhesion	gnl|UG|Mm#S26697030	Mm.458171	Rap1a	5.91	14.6	1.30474	1.72e-05	9.84e-05	Mus musculus adult male thymus cDNA, RIKEN full-length enriched library, clone:5830450G12 product:RAS-related protein-1a, full insert sequence /cds=p(121,675) /gb=AK030897 /gi=74182989 /ug=Mm.458171 /len=2401
1	Focal adhesion	gnl|UG|Mm#S26682961	Mm.405823	Elk1	6.11	15.02	1.29764	1.39e-05	8.15e-05	Mus musculus 15 days embryo head cDNA, RIKEN full-length enriched library, clone:4022432A17 product:ELK1, member of ETS oncogene family, full insert sequence /cds=p(197,1486) /gb=AK132354 /gi=74205674 /ug=Mm.405823 /len=3541
1	Focal adhesion	gnl|UG|Mm#S24639577	Mm.29836	Pip5k1c	13.01	31.73	1.28623	3.19e-10	3.44e-09	Mus musculus phosphatidylinositol-4-phosphate 5-kinase, type 1 gamma, mRNA (cDNA clone MGC:102155 IMAGE:30356181), complete cds /cds=p(378,2054) /gb=BC094665 /gi=63100246 /ug=Mm.29836 /len=4382
1	Focal adhesion	gnl|UG|Mm#S7117223	Mm.297978	Figf	9.86	23.69	1.26462	8.27e-08	6.63e-07	Mus musculus mRNA for new member of PDGF/VEGT family of growth factors /cds=p(283,1359) /gb=X99572 /gi=1695171 /ug=Mm.297978 /len=1890
1	Focal adhesion	gnl|UG|Mm#S31692127	Mm.436572	Dock1	12.22	28.77	1.23532	6.65e-09	6.13e-08	Mus musculus dedicator of cytokinesis 1 (Dock1), mRNA /cds=p(113,5710) /gb=NM_001033420 /gi=118131135 /ug=Mm.436572 /len=6815
1	Focal adhesion	gnl|UG|Mm#S9104670	Mm.261329	2900073G15Rik	611.18	1436.06	1.23245	0	0	Mus musculus RIKEN cDNA 2900073G15 gene (2900073G15Rik), mRNA /cds=p(442,960) /gb=NM_026064 /gi=71037402 /ug=Mm.261329 /len=1779
1	Focal adhesion	gnl|UG|Mm#S43163116	Mm.196480	Micall1	12.42	28.77	1.2119	1.1e-08	9.95e-08	Mus musculus microtubule associated monoxygenase, calponin and LIM domain containing -like 1 (Micall1), mRNA /cds=p(302,2914) /gb=NM_177461 /gi=168229164 /ug=Mm.196480 /len=6708
1	Focal adhesion	gnl|UG|Mm#S26695907	Mm.259879	Xiap	12.22	27.71	1.18116	3.95e-08	3.3e-07	Mus musculus adult male brain UNDEFINED_CELL_LINE cDNA, RIKEN full-length enriched library, clone:M5C1043J08 product:baculoviral IAP repeat-containing 4, full insert sequence /gb=AK147447 /gi=74184609 /ug=Mm.259879 /len=6678
1	Focal adhesion	gnl|UG|Mm#S15116366	Mm.288645	Pcf11	18.14	40.41	1.15554	6.84e-11	7.87e-10	Mus musculus cleavage and polyadenylation factor subunit homolog (S. cerevisiae) (Pcf11), mRNA /cds=p(293,4954) /gb=NM_029078 /gi=268370152 /ug=Mm.288645 /len=5804
1	Focal adhesion	gnl|UG|Mm#S43098889	Mm.210447	Ehbp1l1	37.66	83.14	1.14251	5.6e-14	1.12e-12	Mus musculus EH domain binding protein 1-like 1 (Ehbp1l1), transcript variant A, mRNA /cds=p(298,5454) /gb=NM_001114597 /gi=167736350 /ug=Mm.210447 /len=6411
1	Focal adhesion	gnl|UG|Mm#S26682985	Mm.388529	Rnf34	7.29	16.08	1.14128	4.89e-05	0.000256864	Mus musculus 15 days embryo head cDNA, RIKEN full-length enriched library, clone:4022417L22 product:ring finger protein 34, full insert sequence /cds=p(122,1252) /gb=AK132330 /gi=74205638 /ug=Mm.388529 /len=4313
1	Focal adhesion	gnl|UG|Mm#S14812901	Mm.390882	Lrrc58	55.4	119.32	1.10688	0	0	Mus musculus leucine rich repeat containing 58 (Lrrc58), mRNA /cds=p(97,1197) /gb=NM_177093 /gi=110347494 /ug=Mm.390882 /len=8592
1	Focal adhesion	gnl|UG|Mm#S8039430	Mm.276024	Rock2	18.73	39.98	1.09393	5.31e-10	5.59e-09	Mus musculus Rho-associated coiled-coil containing protein kinase 2 (Rock2), mRNA /cds=p(213,4379) /gb=NM_009072 /gi=134949012 /ug=Mm.276024 /len=8012
1	Focal adhesion	gnl|UG|Mm#S10845059	Mm.282303	Zyx	19.72	41.89	1.08695	2.55e-10	2.78e-09	Mus musculus adult male urinary bladder cDNA, RIKEN full-length enriched library, clone:9530098H06 product:zyxin, full insert sequence /cds=p(76,1770) /gb=AK035743 /gi=26330885 /ug=Mm.282303 /len=3103
1	Focal adhesion	gnl|UG|Mm#S9875170	Mm.233009	Rap1b	13.8	28.35	1.03868	5.52e-07	3.95e-06	Mus musculus RAS related protein 1b, mRNA (cDNA clone IMAGE:5370922), complete cds /cds=p(109,663) /gb=BC033382 /gi=23274045 /ug=Mm.233009 /len=2042
1	Focal adhesion	gnl|UG|Mm#S8039851	Mm.329272	Lamc2	21.69	44.43	1.0345	4e-10	4.25e-09	Mus musculus laminin, gamma 2 (Lamc2), mRNA /cds=p(309,3890) /gb=NM_008485 /gi=110624797 /ug=Mm.329272 /len=5182
1	Focal adhesion	gnl|UG|Mm#S17524394	Mm.194950	Scarf2	11.43	23.27	1.02565	7.25e-06	4.44e-05	Mus musculus scavenger receptor class F, member 2, mRNA (cDNA clone IMAGE:6402375), partial cds /gb=BC060084 /gi=37994632 /ug=Mm.194950 /len=3531
1	Focal adhesion	gnl|UG|Mm#S16760903	Mm.172674	Lamb1	35.88	17.77	-1.01374	3.86e-08	3.23e-07	Mus musculus laminin B1 subunit 1 (Lamb1-1), mRNA /cds=p(128,5632) /gb=NM_008482 /gi=114326496 /ug=Mm.172674 /len=5778
1	Focal adhesion	gnl|UG|Mm#S10848070	Mm.177194	Akt2	72.95	35.12	-1.05462	5.17e-16	1.27e-14	Mus musculus 10 days neonate skin cDNA, RIKEN full-length enriched library, clone:4732465F20 product:thymoma viral proto-oncogene 2, full insert sequence /cds=p(1,1064) /gb=AK028871 /gi=26324815 /ug=Mm.177194 /len=3724
1	Focal adhesion	gnl|UG|Mm#S10838143	Mm.20818	Pef1	40.22	18.19	-1.14477	1.33e-10	1.5e-09	Mus musculus 10 days embryo whole body cDNA, RIKEN full-length enriched library, clone:2600002E23 product:similar to PEFLIN (SIMILAR TO PEF PROTEIN WITH A LONG N-TERMINAL HYDROPHOBIC DOMAIN) [Homo sapiens], full insert sequence /cds=p(77,904) /gb=AK075978 /gi=26344883 /ug=Mm.20818 /len=1557
1	Focal adhesion	gnl|UG|Mm#S10848581	Mm.193099	Fn1	36.28	16.08	-1.17391	4.85e-10	5.13e-09	Mus musculus bone marrow stroma cell CRL-2028 SR-4987 cDNA, RIKEN full-length enriched library, clone:G431002M24 product:fibronectin 1, full insert sequence /gb=AK090130 /gi=26105744 /ug=Mm.193099 /len=8329
1	Focal adhesion	gnl|UG|Mm#S31100447	Mm.391419	Pawr	22.87	9.73	-1.23294	2.94e-07	2.19e-06	Mus musculus PRKC, apoptosis, WT1, regulator (Pawr), mRNA /cds=p(190,1191) /gb=NM_054056 /gi=119392099 /ug=Mm.391419 /len=1828
1	Focal adhesion	gnl|UG|Mm#S26690656	Mm.277735	Col1a1	78.47	31.95	-1.29633	3.75e-23	1.23e-21	Mus musculus osteoclast-like cell cDNA, RIKEN full-length enriched library, clone:I420014D17 product:procollagen, type I, alpha 1, full insert sequence /gb=AK159285 /gi=74192908 /ug=Mm.277735 /len=4759
1	Focal adhesion	gnl|UG|Mm#S7115620	Mm.2509	Col6a1	190.25	72.99	-1.38213	3.58e-59	2.04e-57	M.musculus mRNA for collagen alpha1(VI)-collagen /cds=p(132,3209) /gb=X66405 /gi=50478 /ug=Mm.2509 /len=3991
1	Focal adhesion	gnl|UG|Mm#S16144320	Mm.232525	Antxr1	41.99	15.87	-1.40374	1.39e-14	3.08e-13	Mus musculus anthrax toxin receptor 1 (Antxr1), mRNA /cds=p(334,2022) /gb=NM_054041 /gi=140971258 /ug=Mm.232525 /len=5280
1	Focal adhesion	gnl|UG|Mm#S8041808	Mm.26646	Itga2b	9.86	3.38	-1.54456	7.36e-05	0.000373299	Mus musculus integrin alpha 2b (Itga2b), mRNA /cds=p(172,3273) /gb=NM_010575 /gi=159110662 /ug=Mm.26646 /len=3437
1	Focal adhesion	gnl|UG|Mm#S52109683	Mm.28376	Ralgps2	14.2	4.65	-1.61059	8.58e-07	6.02e-06	Mus musculus Ral GEF with PH domain and SH3 binding motif 2 (Ralgps2), transcript variant 1, mRNA /cds=p(222,1994) /gb=NM_001159965 /gi=229577167 /ug=Mm.28376 /len=6992
1	Focal adhesion	gnl|UG|Mm#S8539684	Mm.2114	Thbs3	14.98	4.87	-1.62104	3.58e-07	2.64e-06	Mus musculus thrombospondin 3 (Thbs3), mRNA /cds=p(60,2930) /gb=NM_013691 /gi=239915967 /ug=Mm.2114 /len=3205
1	Focal adhesion	gnl|UG|Mm#S10856859	Mm.41593	Creld1	14.79	4.23	-1.80589	5.09e-08	4.21e-07	Mus musculus 8 days embryo whole body cDNA, RIKEN full-length enriched library, clone:5730557B17 product:hypothetical Aspartic acid and asparagine hydroxylation site/Cysteine-rich region/EGF-like domain/Furin-like cysteine rich region/Calcium-binding ... /gb=AK077726 /gi=26097456 /ug=Mm.41593 /len=2179
1	Focal adhesion	gnl|UG|Mm#S52734442	Mm.321147	Chn2	7.89	2.12	-1.89596	4.35e-05	0.000230257	Mus musculus chimerin (chimaerin) 2 (Chn2), transcript variant 2, mRNA /cds=p(176,1582) /gb=NM_001163640 /gi=254692945 /ug=Mm.321147 /len=3150
1	Focal adhesion	gnl|UG|Mm#S15909873	Mm.57035	Itga3	76.3	19.46	-1.97117	7.27e-40	3.28e-38	Mus musculus integrin alpha 3, mRNA (cDNA clone MGC:62260 IMAGE:6401146), complete cds /cds=p(379,3540) /gb=BC053031 /gi=31418682 /ug=Mm.57035 /len=4870
1	Focal adhesion	gnl|UG|Mm#S8039807	Mm.1402	Vegfc	31.35	7.19	-2.1244	7.39e-19	2.15e-17	Mus musculus vascular endothelial growth factor C (Vegfc), mRNA /cds=p(248,1495) /gb=NM_009506 /gi=119672918 /ug=Mm.1402 /len=1881
1	Focal adhesion	gnl|UG|Mm#S8042731	Mm.42191	Odz3	7.89	1.69	-2.223	6.2e-06	3.84e-05	Mus musculus odd Oz/ten-m homolog 3 (Drosophila) (Odz3), transcript variant 1, mRNA /cds=p(50,8197) /gb=NM_011857 /gi=225543088 /ug=Mm.42191 /len=10978
1	Focal adhesion	gnl|UG|Mm#S26691824	Mm.29389	Tenc1	30.76	6.35	-2.27623	4.61e-20	1.39e-18	Mus musculus melanocyte cDNA, RIKEN full-length enriched library, clone:G270110N16 product:tensin like C1 domain-containing phosphatase, full insert sequence /gb=AK147941 /gi=74190932 /ug=Mm.29389 /len=4760
1	Focal adhesion	gnl|UG|Mm#S10845609	Mm.225096	Itga6	5.91	1.06	-2.47909	3.2e-05	0.000174272	Mus musculus adult male diencephalon cDNA, RIKEN full-length enriched library, clone:9330162A08 product:integrin alpha 6, full insert sequence /cds=p(58,3279) /gb=AK034186 /gi=26329768 /ug=Mm.225096 /len=4206
1	Focal adhesion	gnl|UG|Mm#S26698617	Mm.209715	Col11a1	8.87	1.48	-2.58334	1.55e-07	1.21e-06	Mus musculus 9.5 days embryo parthenogenote cDNA, RIKEN full-length enriched library, clone:B130009K01 product:procollagen, type XI, alpha 1, full insert sequence /gb=AK157734 /gi=74180457 /ug=Mm.209715 /len=7551
1	Focal adhesion	gnl|UG|Mm#S26677694	Mm.34008	Rac3	10.05	1.48	-2.76353	6.47e-09	5.98e-08	Mus musculus bone marrow macrophage cDNA, RIKEN full-length enriched library, clone:G530144F07 product:RAS-related C3 botulinum substrate 3, full insert sequence /gb=AK150203 /gi=74213899 /ug=Mm.34008 /len=1084
1	Focal adhesion	gnl|UG|Mm#S9732421	Mm.290991	Cpne8	63.29	9.31	-2.76512	3.54e-49	1.82e-47	Mus musculus copine VIII (Cpne8), transcript variant 1, mRNA /cds=p(85,1818) /gb=NM_025815 /gi=76563926 /ug=Mm.290991 /len=3324
1	Focal adhesion	gnl|UG|Mm#S26690306	Mm.397197	Arhgap27	13.21	1.48	-3.15796	9.65e-13	1.37e-11	Mus musculus 4 days neonate thymus cDNA, RIKEN full-length enriched library, clone:B630016P18 product:hypothetical Pleckstrin-like/RhoGAP domain/Rho GTPase-activating proteins domain profile containing protein, full insert sequence /cds=p(138,2150) /gb=AK046763 /gi=74193413 /ug=Mm.397197 /len=3513
1	Focal adhesion	gnl|UG|Mm#S14813985	Mm.211494	Pkhd1l1	94.83	9.94	-3.25403	1.98e-85	1.34e-83	Mus musculus fibrocystin L mRNA, complete cds /cds=p(1,12750) /gb=AY219182 /gi=28933439 /ug=Mm.211494 /len=12750
1	Focal adhesion	gnl|UG|Mm#S15909943	Mm.144089	Pdgfb	12.62	0.85	-3.89211	2.58e-14	5.47e-13	Mus musculus platelet derived growth factor, B polypeptide, mRNA (cDNA clone MGC:59331 IMAGE:6330609), complete cds /cds=p(811,1536) /gb=BC053430 /gi=31418420 /ug=Mm.144089 /len=2956
1	Focal adhesion	gnl|UG|Mm#S8082062	Mm.58	Itgb7	32.53	1.9	-4.0977	3.47e-36	1.49e-34	Mus musculus integrin beta 7 (Itgb7), mRNA /cds=p(89,2509) /gb=NM_013566 /gi=160708007 /ug=Mm.58 /len=2696
1	Focal adhesion	gnl|UG|Mm#S8040394	Mm.3291	Flt4	15.77	0.63	-4.64569	1.52e-19	4.53e-18	Mus musculus FMS-like tyrosine kinase 4 (Flt4), mRNA /cds=p(92,4183) /gb=NM_008029 /gi=226874801 /ug=Mm.3291 /len=5853
1	Focal adhesion	gnl|UG|Mm#S8040709	Mm.179747	Itga7	68.22	2.33	-4.87179	1.05e-82	6.99e-81	Mus musculus integrin alpha 7 (Itga7), mRNA /cds=p(177,3587) /gb=NM_008398 /gi=112293268 /ug=Mm.179747 /len=4035
1	Focal adhesion	gnl|UG|Mm#S42609584	Mm.33421	1110012J17Rik	51.85	1.48	-5.13067	7.78e-65	4.69e-63	Mus musculus RIKEN cDNA 1110012J17 gene (1110012J17Rik), transcript variant 1, mRNA /cds=p(408,6089) /gb=NM_001114098 /gi=166235132 /ug=Mm.33421 /len=7297
1	Focal adhesion	gnl|UG|Mm#S8762719	Mm.329131	Prg4	41.01	1.06	-5.27384	3.24e-52	1.72e-50	Mus musculus proteoglycan 4 (megakaryocyte stimulating factor, articular superficial zone protein) (Prg4), transcript variant 1, mRNA /cds=p(41,3706) /gb=NM_021400 /gi=161086925 /ug=Mm.329131 /len=4278
1	Focal adhesion	gnl|UG|Mm#S36662693	Mm.4339	Lama5	126.57	2.75	-5.52436	1.2e-161	9.67e-160	Mus musculus laminin, alpha 5 (Lama5), mRNA /cds=p(58,11214) /gb=NM_001081171 /gi=147904403 /ug=Mm.4339 /len=11404
1	Focal adhesion	gnl|UG|Mm#S9305609	Mm.46539	Nrarp	2.76	0.01	-8.10852	0.000102615	0.000504572	Mus musculus ankyrin-repeat protein Nrarp mRNA, complete cds /cds=p(354,698) /gb=AY046077 /gi=15777653 /ug=Mm.46539 /len=2590
1	Focal adhesion	gnl|UG|Mm#S16591989	Mm.128892	Unc13b	2.76	0.01	-8.10852	0.000102615	0.000504313	Mus musculus premature mRNA for mKIAA4254 protein /gb=AK122422 /gi=28972575 /ug=Mm.128892 /len=6874
1	Focal adhesion	gnl|UG|Mm#S8762517	Mm.7984	Zan	3.15	0.01	-8.29921	2.75e-05	0.00015126	Mus musculus zonadhesin (Zan), mRNA /cds=p(174,16436) /gb=NM_011741 /gi=256665240 /ug=Mm.7984 /len=16481
1	Focal adhesion	gnl|UG|Mm#S15909889	Mm.150319	Actr3b	3.55	0.01	-8.47168	7.37e-06	4.5e-05	Mus musculus ARP3 actin-related protein 3 homolog B (yeast), mRNA (cDNA clone IMAGE:5685374) /gb=BC053106 /gi=31418622 /ug=Mm.150319 /len=2078
1	Focal adhesion	gnl|UG|Mm#S8041594	Mm.389712	Flt1	4.53	0.01	-8.82337	2.74e-07	2.05e-06	Mus musculus FMS-like tyrosine kinase 1 (Flt1), mRNA /cds=p(255,4256) /gb=NM_010228 /gi=118129969 /ug=Mm.389712 /len=6280
1	Focal adhesion	gnl|UG|Mm#S9875280	Mm.46732	Smtnl2	9.46	0.01	-9.8857	1.94e-14	4.24e-13	Mus musculus smoothelin-like 2, mRNA (cDNA clone MGC:47155 IMAGE:5064159), complete cds /cds=p(79,1449) /gb=BC037993 /gi=23272985 /ug=Mm.46732 /len=2655
1	Focal adhesion	gnl|UG|Mm#S8539620	Mm.87150	Itgb3	10.25	0.01	-10.0014	1.39e-15	3.31e-14	Mus musculus integrin beta 3 (Itgb3), mRNA /cds=p(90,2453) /gb=NM_016780 /gi=160358855 /ug=Mm.87150 /len=5795
1	Focal adhesion	gnl|UG|Mm#S9707110	Mm.194116	Col27a1	36.47	0.01	-11.8325	1.28e-53	6.87e-52	Mus musculus collagen, type XXVII, alpha 1 (Col27a1), mRNA /cds=p(415,5952) /gb=NM_025685 /gi=116063545 /ug=Mm.194116 /len=7635
2	Pathways in cancer	gnl|UG|Mm#S16466461	Mm.4146	Pdgfrb	0.01	17.77	10.7952	4.44e-16	1.13e-14	Mus musculus platelet derived growth factor receptor, beta polypeptide, mRNA (cDNA clone MGC:60668 IMAGE:30060666), complete cds /cds=p(442,3741) /gb=BC055311 /gi=33115159 /ug=Mm.4146 /len=5435
2	Pathways in cancer	gnl|UG|Mm#S35717298	Mm.220982	Dysf	0.01	15.87	10.6321	4.44e-16	1.14e-14	Mus musculus dysferlin (Dysf), transcript variant 2, mRNA /cds=p(326,6625) /gb=NM_001077694 /gi=118026930 /ug=Mm.220982 /len=6836
2	Pathways in cancer	gnl|UG|Mm#S14887597	Mm.56964	Wnt7a	0.01	3.6	8.49185	4e-06	2.54e-05	Mus musculus wingless-related MMTV integration site 7A, mRNA (cDNA clone MGC:61336 IMAGE:6415801), complete cds /cds=p(255,1304) /gb=BC049093 /gi=29144993 /ug=Mm.56964 /len=3189
2	Pathways in cancer	gnl|UG|Mm#S15645310	Mm.440191	Arhgap24	0.01	3.6	8.49185	4e-06	2.54e-05	Mus musculus Rho GTPase activating protein 24 (Arhgap24), transcript variant 1, mRNA /cds=p(493,2736) /gb=NM_029270 /gi=170671703 /ug=Mm.440191 /len=3353
2	Pathways in cancer	gnl|UG|Mm#S9104509	Mm.235385	Atg10	0.01	3.38	8.40088	8.29e-06	5.02e-05	Mus musculus autophagy-related 10 (yeast) (Atg10), mRNA /cds=p(61,696) /gb=NM_025770 /gi=114158678 /ug=Mm.235385 /len=1609
2	Pathways in cancer	gnl|UG|Mm#S15343623	Mm.31696	Prtg	0.01	3.17	8.30834	1.72e-05	9.85e-05	Mus musculus protogenin homolog (Gallus gallus) (Prtg), mRNA /cds=p(184,3759) /gb=NM_175485 /gi=153945725 /ug=Mm.31696 /len=8764
2	Pathways in cancer	gnl|UG|Mm#S11829351	Mm.31203	Gstm4	0.01	2.75	8.10329	7.39e-05	0.000374169	Mus musculus glutathione S-transferase, mu 4 (Gstm4), transcript variant 1, mRNA /cds=p(185,841) /gb=NM_026764 /gi=238018079 /ug=Mm.31203 /len=1684
2	Pathways in cancer	gnl|UG|Mm#S26683166	Mm.171399	Sdccag8	0.01	2.54	7.98868	0.000153135	0.000723467	Mus musculus adult male diencephalon cDNA, RIKEN full-length enriched library, clone:9330187L05 product:serologically defined colon cancer antigen 8, full insert sequence /cds=p(153,1472) /gb=AK136921 /gi=74205351 /ug=Mm.171399 /len=2794
2	Pathways in cancer	gnl|UG|Mm#S8040380	Mm.330557	Fgf7	0.01	2.54	7.98868	0.000153135	0.000721155	Mus musculus fibroblast growth factor 7 (Fgf7), mRNA /cds=p(464,1048) /gb=NM_008008 /gi=227116301 /ug=Mm.330557 /len=2672
2	Pathways in cancer	gnl|UG|Mm#S9678029	Mm.480575	Sdpr	0.59	42.1	6.15696	8.14e-05	0.000407482	Mus musculus serum deprivation response, mRNA (cDNA clone MGC:38919 IMAGE:5362530), complete cds /cds=p(261,1517) /gb=BC027005 /gi=20072520 /ug=Mm.398690 /len=3069
2	Pathways in cancer	gnl|UG|Mm#S8041776	Mm.268521	Igf1	0.39	8.67	4.47449	0.000122943	0.000592962	Mus musculus insulin-like growth factor 1 (Igf1), transcript variant 1, mRNA /cds=p(295,774) /gb=NM_010512 /gi=163659891 /ug=Mm.268521 /len=7121
2	Pathways in cancer	gnl|UG|Mm#S7116468	Mm.423008	Trp53-ps	0.39	8.46	4.43911	0.000122943	0.000594008	Mus musculus p53-variant (p53) mRNA, partial cds /cds=p(1,162) /gb=U59758 /gi=1399879 /ug=Mm.423008 /len=846
2	Pathways in cancer	gnl|UG|Mm#S10869616	Mm.444109	Sox2ot	0.39	6.98	4.16168	0.000122949	0.000591502	Mus musculus adult male urinary bladder cDNA, RIKEN full-length enriched library, clone:9530061H22 product:aryl hydrocarbon receptor nuclear translocator 2, full insert sequence /gb=AK035526 /gi=26084665 /ug=Mm.444109 /len=1226
2	Pathways in cancer	gnl|UG|Mm#S53181138	Mm.390999	3110082D06Rik	0.59	10.37	4.13556	8.14e-05	0.000407695	Mus musculus RIKEN cDNA 3110082D06 gene (3110082D06Rik), mRNA /cds=p(359,3064) /gb=NM_028474 /gi=257743472 /ug=Mm.390999 /len=6890
2	Pathways in cancer	gnl|UG|Mm#S16760762	Mm.244960	Pik3r5	0.39	5.92	3.92405	0.000123118	0.000591421	Mus musculus phosphoinositide-3-kinase, regulatory subunit 5, p101 (Pik3r5), mRNA /cds=p(152,2767) /gb=NM_177320 /gi=86262160 /ug=Mm.244960 /len=4363
2	Pathways in cancer	gnl|UG|Mm#S10873016	Mm.4709	Wnt10b	1.77	24.96	3.8178	3.98e-06	2.54e-05	Mus musculus 0 day neonate head cDNA, RIKEN full-length enriched library, clone:4832413L14 product:weakly similar to WNT-10B PROTEIN PRECURSOR, full insert sequence /gb=AK029284 /gi=26081265 /ug=Mm.4709 /len=2706
2	Pathways in cancer	gnl|UG|Mm#S8040141	Mm.4809	Pgf	0.39	5.29	3.76172	0.000124215	0.000595203	Mus musculus placental growth factor (Pgf), mRNA /cds=p(323,799) /gb=NM_008827 /gi=31982831 /ug=Mm.4809 /len=1674
2	Pathways in cancer	gnl|UG|Mm#S8082089	Mm.45124	Kitl	6.11	75.32	3.62379	8.29e-12	1.04e-10	Mus musculus kit ligand (Kitl), mRNA /cds=p(198,1019) /gb=NM_013598 /gi=240120090 /ug=Mm.45124 /len=5450
2	Pathways in cancer	gnl|UG|Mm#S9075138	Mm.2675	Pdgfa	0.59	6.14	3.37945	8.19e-05	0.000409475	Mus musculus 11 days pregnant adult female ovary and uterus cDNA, RIKEN full-length enriched library, clone:5033413O18 product:platelet derived growth factor, alpha, full insert sequence /cds=p(1,358) /gb=AK017169 /gi=12856282 /ug=Mm.2675 /len=1560
2	Pathways in cancer	gnl|UG|Mm#S14814517	Mm.251188	Megf9	1.18	11.85	3.32803	1.99e-05	0.000112307	Mus musculus mRNA for mKIAA0818 protein /cds=p(98,1900) /gb=AK122378 /gi=28972412 /ug=Mm.251188 /len=6126
2	Pathways in cancer	gnl|UG|Mm#S9105196	Mm.309975	Tns1	7.69	68.76	3.16051	2.01e-13	3.47e-12	Mus musculus tensin 1 (Tns1), mRNA /cds=p(1,5667) /gb=NM_027884 /gi=226437588 /ug=Mm.309975 /len=9966
2	Pathways in cancer	gnl|UG|Mm#S26695815	Mm.210875	Dlc1	0.99	6.14	2.63274	4.17e-05	0.000221418	Mus musculus adult male brain UNDEFINED_CELL_LINE cDNA, RIKEN full-length enriched library, clone:M5C1068G17 product:deleted in liver cancer 1, full insert sequence /cds=p(329,3709) /gb=AK147539 /gi=74184764 /ug=Mm.210875 /len=6241
2	Pathways in cancer	gnl|UG|Mm#S8761977	Mm.379376	Syt11	2.17	11	2.34174	1.31e-06	8.96e-06	Mus musculus synaptotagmin XI (Syt11), mRNA /cds=p(276,1568) /gb=NM_018804 /gi=124378013 /ug=Mm.379376 /len=4585
2	Pathways in cancer	gnl|UG|Mm#S8040155	Mm.229108	Pik3cd	1.38	6.98	2.33856	2.12e-05	0.000118845	Mus musculus phosphatidylinositol 3-kinase catalytic delta polypeptide (Pik3cd), transcript variant 4, mRNA /cds=p(481,3615) /gb=NM_008840 /gi=255708435 /ug=Mm.229108 /len=5102
2	Pathways in cancer	gnl|UG|Mm#S36662589	Mm.236256	Brca2	1.77	7.83	2.14526	1.25e-05	7.35e-05	Mus musculus breast cancer 2 (Brca2), transcript variant 1, mRNA /cds=p(500,10489) /gb=NM_001081001 /gi=124487408 /ug=Mm.236256 /len=10743
2	Pathways in cancer	gnl|UG|Mm#S8040495	Mm.5098	Gli3	2.56	10.79	2.07548	6.85e-07	4.86e-06	Mus musculus GLI-Kruppel family member GLI3 (Gli3), mRNA /cds=p(432,5183) /gb=NM_008130 /gi=120953172 /ug=Mm.5098 /len=8428
2	Pathways in cancer	gnl|UG|Mm#S26697853	Mm.246513	Fos	3.15	12.27	1.96171	1.95e-07	1.5e-06	Mus musculus NOD-derived CD11c +ve dendritic cells cDNA, RIKEN full-length enriched library, clone:F630030D18 product:FBJ osteosarcoma oncogene, full insert sequence /cds=p(152,1294) /gb=AK154418 /gi=74181716 /ug=Mm.246513 /len=2109
2	Pathways in cancer	gnl|UG|Mm#S20056217	Mm.29564	Mmp2	88.92	333.63	1.90767	1.9e-12	2.58e-11	Mus musculus matrix metallopeptidase 2, mRNA (cDNA clone MGC:95837 IMAGE:6813184), complete cds /cds=p(298,2286) /gb=BC070430 /gi=47125522 /ug=Mm.29564 /len=3070
2	Pathways in cancer	gnl|UG|Mm#S41656235	Mm.4081	Runx1	12.82	45.7	1.8338	0	0	Mus musculus runt related transcription factor 1 (Runx1), transcript variant 3, mRNA /cds=p(1576,2931) /gb=NM_001111023 /gi=161169030 /ug=Mm.4081 /len=7137
2	Pathways in cancer	gnl|UG|Mm#S53181576	Mm.6370	Pias2	20.5	72.99	1.83207	0	0	Mus musculus protein inhibitor of activated STAT 2 (Pias2), transcript variant 3, mRNA /cds=p(226,2070) /gb=NM_001164168 /gi=255918215 /ug=Mm.6370 /len=4984
2	Pathways in cancer	gnl|UG|Mm#S9553350	Mm.245270	Rgl1	5.52	18.19	1.72041	3.64e-09	3.46e-08	Mus musculus ral guanine nucleotide dissociation stimulator,-like 1, mRNA (cDNA clone MGC:18430 IMAGE:4241244), complete cds /cds=p(102,2408) /gb=BC017678 /gi=17389238 /ug=Mm.245270 /len=3908
2	Pathways in cancer	gnl|UG|Mm#S8039849	Mm.425599	Lamb2	15.77	50.99	1.69303	0	0	Mus musculus laminin, beta 2 (Lamb2), mRNA /cds=p(115,5514) /gb=NM_008483 /gi=238018123 /ug=Mm.425599 /len=5624
2	Pathways in cancer	gnl|UG|Mm#S7114086	Mm.1249	Lamc1	4.93	15.87	1.68664	5.65e-08	4.64e-07	Mouse laminin B2 chain mRNA, complete cds /cds=p(247,5070) /gb=J03484 /gi=198694 /ug=Mm.1249 /len=7642
2	Pathways in cancer	gnl|UG|Mm#S26702145	Mm.18036	E2f1	6.31	19.25	1.60915	7.05e-09	6.49e-08	Mus musculus 2 days neonate thymus thymic cells cDNA, RIKEN full-length enriched library, clone:E430014H20 product:E2F transcription factor 1, full insert sequence /cds=p(124,1416) /gb=AK153968 /gi=74150508 /ug=Mm.18036 /len=2476
2	Pathways in cancer	gnl|UG|Mm#S9914901	Mm.335659	Birc2	3.35	10.15	1.59925	3.06e-05	0.000167411	Mus musculus baculoviral IAP repeat-containing 2, mRNA (cDNA clone IMAGE:4946907) /gb=BC033480 /gi=23958522 /ug=Mm.335659 /len=3168
2	Pathways in cancer	gnl|UG|Mm#S47624691	Mm.3770	Sos2	4.34	12.91	1.57272	3.29e-06	2.12e-05	Mus musculus son of sevenless homolog 2 (Drosophila) (Sos2), mRNA /cds=p(252,4250) /gb=NM_001135559 /gi=208022615 /ug=Mm.3770 /len=5612
2	Pathways in cancer	gnl|UG|Mm#S9086675	Mm.12091	Rassf1	12.82	36.18	1.4968	0	0	Mus musculus Ras association (RalGDS/AF-6) domain family member 1, mRNA (cDNA clone MGC:7339 IMAGE:3486727), complete cds /cds=p(124,936) /gb=BC002173 /gi=12805402 /ug=Mm.12091 /len=1676
2	Pathways in cancer	gnl|UG|Mm#S16350309	Mm.44183	Prr14	8.67	23.69	1.45017	2.67e-09	2.59e-08	Mus musculus proline rich 14, mRNA (cDNA clone MGC:62672 IMAGE:6310272), complete cds /cds=p(342,2180) /gb=BC055033 /gi=32822744 /ug=Mm.44183 /len=2325
2	Pathways in cancer	gnl|UG|Mm#S9732501	Mm.27348	Rala	25.04	66.85	1.41669	3.13e-14	6.56e-13	Mus musculus v-ral simian leukemia viral oncogene homolog A (ras related), mRNA (cDNA clone MGC:25671 IMAGE:4501311), complete cds /cds=p(238,858) /gb=BC031741 /gi=21619345 /ug=Mm.27348 /len=2697
2	Pathways in cancer	gnl|UG|Mm#S26700313	Mm.35867	Ccne2	10.45	27.29	1.38487	6.72e-10	7.01e-09	Mus musculus visual cortex cDNA, RIKEN full-length enriched library, clone:K230305H19 product:cyclin E2, full insert sequence /cds=p(644,1858) /gb=AK158720 /gi=74177510 /ug=Mm.35867 /len=3216
2	Pathways in cancer	gnl|UG|Mm#S9082398	Mm.391091	Smad2	7.29	18.83	1.36904	3.93e-07	2.88e-06	Mus musculus 10 day old male pancreas cDNA, RIKEN full-length enriched library, clone:1810047O14 product:MAD homolog 2 (Drosophila), full insert sequence /cds=p(109,1512) /gb=AK007817 /gi=12841612 /ug=Mm.391091 /len=2513
2	Pathways in cancer	gnl|UG|Mm#S8039615	Mm.277406	Stat1	14.59	36.39	1.31856	6.52e-12	8.31e-11	Mus musculus signal transducer and activator of transcription 1 (Stat1), mRNA /cds=p(351,2600) /gb=NM_009283 /gi=114326481 /ug=Mm.277406 /len=5217
2	Pathways in cancer	gnl|UG|Mm#S8040812	Mm.384171	Apc	19.91	49.5	1.31394	0	0	Mus musculus adenomatosis polyposis coli (Apc), mRNA /cds=p(312,8840) /gb=NM_007462 /gi=158966685 /ug=Mm.384171 /len=12453
2	Pathways in cancer	gnl|UG|Mm#S7117223	Mm.297978	Figf	9.86	23.69	1.26462	8.27e-08	6.63e-07	Mus musculus mRNA for new member of PDGF/VEGT family of growth factors /cds=p(283,1359) /gb=X99572 /gi=1695171 /ug=Mm.297978 /len=1890
2	Pathways in cancer	gnl|UG|Mm#S9744666	Mm.289657	Jak1	35.09	84.2	1.26276	9.44e-14	1.79e-12	Mus musculus Janus kinase 1 (Jak1), mRNA /cds=p(317,3778) /gb=NM_146145 /gi=111607495 /ug=Mm.289657 /len=5299
2	Pathways in cancer	gnl|UG|Mm#S9901963	Mm.282351	Gstm5	6.7	15.66	1.22485	2.25e-05	0.000125752	AGENCOURT_10409036 NIH_MGC_143 Mus musculus cDNA clone IMAGE:6544809 5', mRNA sequence /clone=IMAGE:6544809 /clone_end=5' /gb=BU844230 /gi=24028671 /ti=146694523 /ug=Mm.282351 /len=1155
2	Pathways in cancer	gnl|UG|Mm#S52734384	Mm.209272	Stard13	12.62	28.98	1.19935	1.28e-08	1.13e-07	Mus musculus StAR-related lipid transfer (START) domain containing 13 (Stard13), transcript variant 1, mRNA /cds=p(100,3498) /gb=NM_001163493 /gi=254553367 /ug=Mm.209272 /len=5638
2	Pathways in cancer	gnl|UG|Mm#S26695907	Mm.259879	Xiap	12.22	27.71	1.18116	3.95e-08	3.3e-07	Mus musculus adult male brain UNDEFINED_CELL_LINE cDNA, RIKEN full-length enriched library, clone:M5C1043J08 product:baculoviral IAP repeat-containing 4, full insert sequence /gb=AK147447 /gi=74184609 /ug=Mm.259879 /len=6678
2	Pathways in cancer	gnl|UG|Mm#S15116366	Mm.288645	Pcf11	18.14	40.41	1.15554	6.84e-11	7.87e-10	Mus musculus cleavage and polyadenylation factor subunit homolog (S. cerevisiae) (Pcf11), mRNA /cds=p(293,4954) /gb=NM_029078 /gi=268370152 /ug=Mm.288645 /len=5804
2	Pathways in cancer	gnl|UG|Mm#S26682985	Mm.388529	Rnf34	7.29	16.08	1.14128	4.89e-05	0.000256864	Mus musculus 15 days embryo head cDNA, RIKEN full-length enriched library, clone:4022417L22 product:ring finger protein 34, full insert sequence /cds=p(122,1252) /gb=AK132330 /gi=74205638 /ug=Mm.388529 /len=4313
2	Pathways in cancer	gnl|UG|Mm#S9732935	Mm.279865	Erlin1	55.99	121.86	1.12198	2.58e-13	4.31e-12	Mus musculus ER lipid raft associated 1 (Erlin1), transcript variant 1, mRNA /cds=p(303,1349) /gb=NM_145502 /gi=256355011 /ug=Mm.476850 /len=3349
2	Pathways in cancer	gnl|UG|Mm#S8762476	Mm.370848	Arhgap31	7.89	17.14	1.11927	3.59e-05	0.000192767	Mus musculus CDC42 GTPase-activating protein (Cdgap), mRNA /cds=p(363,4640) /gb=NM_020260 /gi=55770847 /ug=Mm.370848 /len=7722
2	Pathways in cancer	gnl|UG|Mm#S8039851	Mm.329272	Lamc2	21.69	44.43	1.0345	4e-10	4.25e-09	Mus musculus laminin, gamma 2 (Lamc2), mRNA /cds=p(309,3890) /gb=NM_008485 /gi=110624797 /ug=Mm.329272 /len=5182
2	Pathways in cancer	gnl|UG|Mm#S50373998	Mm.378931	Gsto1	171.52	343.78	1.00311	0	0	JN02016X1_H07 Mouse P7-10 subtracted cDNA library containing dorsal root ganglion (DRG) enriched transcripts Mus musculus cDNA clone JN02016X1_H07 5' similar to Mm.378931, mRNA sequence /clone=JN02016X1_H07 /clone_end=5' /gb=GH455518 /gi=222415592 /ug=Mm.378931 /len=1178
2	Pathways in cancer	gnl|UG|Mm#S16760903	Mm.172674	Lamb1	35.88	17.77	-1.01374	3.86e-08	3.23e-07	Mus musculus laminin B1 subunit 1 (Lamb1-1), mRNA /cds=p(128,5632) /gb=NM_008482 /gi=114326496 /ug=Mm.172674 /len=5778
2	Pathways in cancer	gnl|UG|Mm#S10848070	Mm.177194	Akt2	72.95	35.12	-1.05462	5.17e-16	1.27e-14	Mus musculus 10 days neonate skin cDNA, RIKEN full-length enriched library, clone:4732465F20 product:thymoma viral proto-oncogene 2, full insert sequence /cds=p(1,1064) /gb=AK028871 /gi=26324815 /ug=Mm.177194 /len=3724
2	Pathways in cancer	gnl|UG|Mm#S17668537	Mm.292729	Traf6	15.97	7.4	-1.10977	8.46e-05	0.000421981	Mus musculus TNF receptor-associated factor 6, mRNA (cDNA clone MGC:67112 IMAGE:6409657), complete cds /cds=p(407,1999) /gb=BC060705 /gi=38173731 /ug=Mm.292729 /len=5536
2	Pathways in cancer	gnl|UG|Mm#S9731606	Mm.29652	Gstz1	13.6	6.14	-1.1473	0.000192614	0.000891082	Mus musculus glutathione transferase zeta 1 (maleylacetoacetate isomerase), mRNA (cDNA clone MGC:18309 IMAGE:4168439), complete cds /cds=p(113,763) /gb=BC031777 /gi=21594191 /ug=Mm.29652 /len=1671
2	Pathways in cancer	gnl|UG|Mm#S10848581	Mm.193099	Fn1	36.28	16.08	-1.17391	4.85e-10	5.13e-09	Mus musculus bone marrow stroma cell CRL-2028 SR-4987 cDNA, RIKEN full-length enriched library, clone:G431002M24 product:fibronectin 1, full insert sequence /gb=AK090130 /gi=26105744 /ug=Mm.193099 /len=8329
2	Pathways in cancer	gnl|UG|Mm#S9150908	Mm.29978	Egln2	190.85	83.14	-1.19882	6.02e-48	3e-46	Mus musculus mRNA for EGLN2 protein /cds=p(321,1580) /gb=AJ310547 /gi=14547240 /ug=Mm.29978 /len=2097
2	Pathways in cancer	gnl|UG|Mm#S8040430	Mm.297906	Fzd7	121.45	48.66	-1.31955	7.06e-36	2.99e-34	Mus musculus frizzled homolog 7 (Drosophila) (Fzd7), mRNA /cds=p(814,2532) /gb=NM_008057 /gi=158635945 /ug=Mm.297906 /len=4840
2	Pathways in cancer	gnl|UG|Mm#S20116139	Mm.249934	Stat3	92.27	36.81	-1.32576	7.83e-28	2.87e-26	Mus musculus signal transducer and activator of transcription 3 (Stat3), transcript variant 1, mRNA /cds=p(280,2592) /gb=NM_213659 /gi=76253927 /ug=Mm.249934 /len=4487
2	Pathways in cancer	gnl|UG|Mm#S17033558	Mm.258939	Abr	213.52	82.93	-1.36441	6.22e-65	3.77e-63	Mus musculus active BCR-related gene, mRNA (cDNA clone MGC:76339 IMAGE:6839300), complete cds /cds=p(251,2866) /gb=BC058708 /gi=35193288 /ug=Mm.258939 /len=5263
2	Pathways in cancer	gnl|UG|Mm#S8041808	Mm.26646	Itga2b	9.86	3.38	-1.54456	7.36e-05	0.000373299	Mus musculus integrin alpha 2b (Itga2b), mRNA /cds=p(172,3273) /gb=NM_010575 /gi=159110662 /ug=Mm.26646 /len=3437
2	Pathways in cancer	gnl|UG|Mm#S8040864	Mm.6813	Bmp4	83.99	28.35	-1.56687	2.98e-32	1.2e-30	Mus musculus bone morphogenetic protein 4 (Bmp4), mRNA /cds=p(429,1655) /gb=NM_007554 /gi=121949822 /ug=Mm.6813 /len=1994
2	Pathways in cancer	gnl|UG|Mm#S10856859	Mm.41593	Creld1	14.79	4.23	-1.80589	5.09e-08	4.21e-07	Mus musculus 8 days embryo whole body cDNA, RIKEN full-length enriched library, clone:5730557B17 product:hypothetical Aspartic acid and asparagine hydroxylation site/Cysteine-rich region/EGF-like domain/Furin-like cysteine rich region/Calcium-binding ... /gb=AK077726 /gi=26097456 /ug=Mm.41593 /len=2179
2	Pathways in cancer	gnl|UG|Mm#S52734442	Mm.321147	Chn2	7.89	2.12	-1.89596	4.35e-05	0.000230257	Mus musculus chimerin (chimaerin) 2 (Chn2), transcript variant 2, mRNA /cds=p(176,1582) /gb=NM_001163640 /gi=254692945 /ug=Mm.321147 /len=3150
2	Pathways in cancer	gnl|UG|Mm#S9078556	Mm.20355	Wnt4	25.24	6.77	-1.89848	1.48e-13	2.68e-12	Mus musculus 10, 11 days embryo whole body cDNA, RIKEN full-length enriched library, clone:2810012H16 product:WNT-4 PROTEIN PRECURSOR, full insert sequence /gb=AK012727 /gi=12849666 /ug=Mm.20355 /len=1363
2	Pathways in cancer	gnl|UG|Mm#S15909873	Mm.57035	Itga3	76.3	19.46	-1.97117	7.27e-40	3.28e-38	Mus musculus integrin alpha 3, mRNA (cDNA clone MGC:62260 IMAGE:6401146), complete cds /cds=p(379,3540) /gb=BC053031 /gi=31418682 /ug=Mm.57035 /len=4870
2	Pathways in cancer	gnl|UG|Mm#S8041545	Mm.290207	Ets2	94.04	23.91	-1.97566	6.48e-49	3.3e-47	Mus musculus E26 avian leukemia oncogene 2, 3' domain (Ets2), mRNA /cds=p(239,1645) /gb=NM_011809 /gi=257153393 /ug=Mm.290207 /len=3560
2	Pathways in cancer	gnl|UG|Mm#S8039807	Mm.1402	Vegfc	31.35	7.19	-2.1244	7.39e-19	2.15e-17	Mus musculus vascular endothelial growth factor C (Vegfc), mRNA /cds=p(248,1495) /gb=NM_009506 /gi=119672918 /ug=Mm.1402 /len=1881
2	Pathways in cancer	gnl|UG|Mm#S26691824	Mm.29389	Tenc1	30.76	6.35	-2.27623	4.61e-20	1.39e-18	Mus musculus melanocyte cDNA, RIKEN full-length enriched library, clone:G270110N16 product:tensin like C1 domain-containing phosphatase, full insert sequence /gb=AK147941 /gi=74190932 /ug=Mm.29389 /len=4760
2	Pathways in cancer	gnl|UG|Mm#S26674492	Mm.299774	Jup	78.47	16.08	-2.28687	4.22e-49	2.16e-47	Mus musculus 14 days pregnant adult female placenta cDNA, RIKEN full-length enriched library, clone:I530012G19 product:junction plakoglobin, full insert sequence /gb=AK145895 /gi=74219190 /ug=Mm.299774 /len=3229
2	Pathways in cancer	gnl|UG|Mm#S17668496	Mm.467426	Gsta1	7.29	1.48	-2.30032	9.19e-06	5.52e-05	Mus musculus glutathione S-transferase, alpha 1 (Ya), mRNA (cDNA clone MGC:74264 IMAGE:30308304), complete cds /cds=p(68,739) /gb=BC061134 /gi=38173960 /ug=Mm.467426 /len=856
2	Pathways in cancer	gnl|UG|Mm#S24032909	Mm.3400	Dvl1	24.45	4.87	-2.32784	1.21e-16	3.25e-15	Mus musculus mRNA for mKIAA4029 protein /cds=p(1236,2456) /gb=AK220168 /gi=60360217 /ug=Mm.3400 /len=4773
2	Pathways in cancer	gnl|UG|Mm#S9272911	Mm.133037	Egln3	28.39	5.5	-2.36788	1.88e-19	5.57e-18	Mus musculus EGL nine homolog 3 (C. elegans) (Egln3), mRNA /cds=p(314,1033) /gb=NM_028133 /gi=269308212 /ug=Mm.133037 /len=2693
2	Pathways in cancer	gnl|UG|Mm#S8761920	Mm.218891	Ctnnal1	12.62	2.33	-2.43731	1.18e-09	1.19e-08	Mus musculus catenin (cadherin associated protein), alpha-like 1 (Ctnnal1), mRNA /cds=p(98,2293) /gb=NM_018761 /gi=227330564 /ug=Mm.218891 /len=3712
2	Pathways in cancer	gnl|UG|Mm#S10845609	Mm.225096	Itga6	5.91	1.06	-2.47909	3.2e-05	0.000174272	Mus musculus adult male diencephalon cDNA, RIKEN full-length enriched library, clone:9330162A08 product:integrin alpha 6, full insert sequence /cds=p(58,3279) /gb=AK034186 /gi=26329768 /ug=Mm.225096 /len=4206
2	Pathways in cancer	gnl|UG|Mm#S9946617	Mm.24679	Mgst2	12.82	2.12	-2.59626	2.06e-10	2.26e-09	AGENCOURT_10691416 NIH_MGC_169 Mus musculus cDNA clone IMAGE:6770440 5', mRNA sequence /clone=IMAGE:6770440 /clone_end=5' /gb=CA463130 /gi=24919482 /ti=158314262 /ug=Mm.24679 /len=761
2	Pathways in cancer	gnl|UG|Mm#S26677694	Mm.34008	Rac3	10.05	1.48	-2.76353	6.47e-09	5.98e-08	Mus musculus bone marrow macrophage cDNA, RIKEN full-length enriched library, clone:G530144F07 product:RAS-related C3 botulinum substrate 3, full insert sequence /gb=AK150203 /gi=74213899 /ug=Mm.34008 /len=1084
2	Pathways in cancer	gnl|UG|Mm#S9732421	Mm.290991	Cpne8	63.29	9.31	-2.76512	3.54e-49	1.82e-47	Mus musculus copine VIII (Cpne8), transcript variant 1, mRNA /cds=p(85,1818) /gb=NM_025815 /gi=76563926 /ug=Mm.290991 /len=3324
2	Pathways in cancer	gnl|UG|Mm#S10850006	Mm.218794	Wnt9a	7.69	1.06	-2.85892	2.66e-07	2e-06	Mus musculus 0 day neonate eyeball cDNA, RIKEN full-length enriched library, clone:E130305L02 product:WNT14 homolog [Homo sapiens], full insert sequence /gb=AK087490 /gi=26104318 /ug=Mm.218794 /len=3325
2	Pathways in cancer	gnl|UG|Mm#S26699868	Mm.389058	Cdk6	10.05	1.27	-2.9843	1.56e-09	1.55e-08	Mus musculus NOD-derived CD11c +ve dendritic cells cDNA, RIKEN full-length enriched library, clone:F630008J01 product:cyclin-dependent kinase 6, full insert sequence /cds=p(329,1309) /gb=AK154197 /gi=74178316 /ug=Mm.389058 /len=3740
2	Pathways in cancer	gnl|UG|Mm#S26690306	Mm.397197	Arhgap27	13.21	1.48	-3.15796	9.65e-13	1.37e-11	Mus musculus 4 days neonate thymus cDNA, RIKEN full-length enriched library, clone:B630016P18 product:hypothetical Pleckstrin-like/RhoGAP domain/Rho GTPase-activating proteins domain profile containing protein, full insert sequence /cds=p(138,2150) /gb=AK046763 /gi=74193413 /ug=Mm.397197 /len=3513
2	Pathways in cancer	gnl|UG|Mm#S14813985	Mm.211494	Pkhd1l1	94.83	9.94	-3.25403	1.98e-85	1.34e-83	Mus musculus fibrocystin L mRNA, complete cds /cds=p(1,12750) /gb=AY219182 /gi=28933439 /ug=Mm.211494 /len=12750
2	Pathways in cancer	gnl|UG|Mm#S8081766	Mm.317323	Fgf10	12.22	1.06	-3.52711	5.7e-13	8.49e-12	Mus musculus fibroblast growth factor 10 (Fgf10), mRNA /cds=p(686,1315) /gb=NM_008002 /gi=226823275 /ug=Mm.317323 /len=4572
2	Pathways in cancer	gnl|UG|Mm#S36662558	Mm.273292	Gli2	13.21	1.06	-3.63949	3.03e-14	6.38e-13	Mus musculus GLI-Kruppel family member GLI2 (Gli2), mRNA /cds=p(350,4984) /gb=NM_001081125 /gi=124487480 /ug=Mm.273292 /len=6708
2	Pathways in cancer	gnl|UG|Mm#S17873050	Mm.1626	Fas	32.33	2.54	-3.66997	3.01e-33	1.24e-31	Mus musculus Fas (TNF receptor superfamily member 6), mRNA (cDNA clone MGC:74297 IMAGE:30302649), complete cds /cds=p(30,1013) /gb=BC061160 /gi=38512058 /ug=Mm.1626 /len=1490
2	Pathways in cancer	gnl|UG|Mm#S18928435	Mm.390264	6330407J23Rik	28.19	1.9	-3.89111	1.98e-30	7.72e-29	Mus musculus RIKEN cDNA 6330407J23 gene, mRNA (cDNA clone MGC:91342 IMAGE:30355520), complete cds /cds=p(693,3452) /gb=BC066079 /gi=42406347 /ug=Mm.390264 /len=4152
2	Pathways in cancer	gnl|UG|Mm#S15909943	Mm.144089	Pdgfb	12.62	0.85	-3.89211	2.58e-14	5.47e-13	Mus musculus platelet derived growth factor, B polypeptide, mRNA (cDNA clone MGC:59331 IMAGE:6330609), complete cds /cds=p(811,1536) /gb=BC053430 /gi=31418420 /ug=Mm.144089 /len=2956
2	Pathways in cancer	gnl|UG|Mm#S10871878	Mm.22182	Wnt11	15.18	0.42	-5.17564	7.45e-20	2.23e-18	Mus musculus 13 days embryo male testis cDNA, RIKEN full-length enriched library, clone:6030455A19 product:WNT-11 PROTEIN PRECURSOR, full insert sequence /gb=AK031573 /gi=26082403 /ug=Mm.22182 /len=3080
2	Pathways in cancer	gnl|UG|Mm#S36662693	Mm.4339	Lama5	126.57	2.75	-5.52436	1.2e-161	9.67e-160	Mus musculus laminin, alpha 5 (Lama5), mRNA /cds=p(58,11214) /gb=NM_001081171 /gi=147904403 /ug=Mm.4339 /len=11404
2	Pathways in cancer	gnl|UG|Mm#S8041531	Mm.1415	Epas1	32.73	0.42	-6.28408	1.16e-44	5.57e-43	Mus musculus endothelial PAS domain protein 1 (Epas1), mRNA /cds=p(420,3044) /gb=NM_010137 /gi=178057355 /ug=Mm.1415 /len=5352
2	Pathways in cancer	gnl|UG|Mm#S8539325	Mm.71710	Axin2	37.07	0.42	-6.46372	7.58e-51	3.94e-49	Mus musculus axin2 (Axin2), mRNA /cds=p(350,2872) /gb=NM_015732 /gi=158966712 /ug=Mm.71710 /len=4279
2	Pathways in cancer	gnl|UG|Mm#S16591989	Mm.128892	Unc13b	2.76	0.01	-8.10852	0.000102615	0.000504313	Mus musculus premature mRNA for mKIAA4254 protein /gb=AK122422 /gi=28972575 /ug=Mm.128892 /len=6874
2	Pathways in cancer	gnl|UG|Mm#S17821190	Mm.2893	Nos2	2.76	0.01	-8.10852	0.000102615	0.000504184	Mus musculus nitric oxide synthase 2, inducible, mRNA (cDNA clone MGC:68162 IMAGE:4978648), complete cds /cds=p(190,3627) /gb=BC062378 /gi=38383120 /ug=Mm.2893 /len=4112
2	Pathways in cancer	gnl|UG|Mm#S19133191	Mm.269011	Fgf11	2.76	0.01	-8.10852	0.000102615	0.000503667	Mus musculus fibroblast growth factor 11, mRNA (cDNA clone MGC:76712 IMAGE:30101881), complete cds /cds=p(92,685) /gb=BC066859 /gi=44890562 /ug=Mm.269011 /len=2571
2	Pathways in cancer	gnl|UG|Mm#S17093440	Mm.227484	Zmiz1	3.35	0.01	-8.38802	1.42e-05	8.3e-05	Mus musculus zinc finger, MIZ-type containing 1, mRNA (cDNA clone MGC:76345 IMAGE:6405777), complete cds /cds=p(525,3725) /gb=BC058646 /gi=37590130 /ug=Mm.227484 /len=5403
2	Pathways in cancer	gnl|UG|Mm#S16907331	Mm.349667	Cebpa	3.35	0.01	-8.38802	1.42e-05	8.3e-05	Mus musculus CCAAT/enhancer binding protein (C/EBP), alpha, mRNA (cDNA clone MGC:65349 IMAGE:5053056), complete cds /cds=p(117,1196) /gb=BC058161 /gi=34849752 /ug=Mm.349667 /len=2662
2	Pathways in cancer	gnl|UG|Mm#S9630157	Mm.335252	Dapk2	3.35	0.01	-8.38802	1.42e-05	8.27e-05	Mus musculus death-associated protein kinase 2, mRNA (cDNA clone MGC:13742 IMAGE:4016911), complete cds /cds=p(91,1203) /gb=BC022165 /gi=18381096 /ug=Mm.335252 /len=1883
2	Pathways in cancer	gnl|UG|Mm#S41656215	Mm.4909	Runx1t1	5.32	0.01	-9.05528	1.97e-08	1.72e-07	Mus musculus runt-related transcription factor 1; translocated to, 1 (cyclin D-related) (Runx1t1), transcript variant 1, mRNA /cds=p(535,2349) /gb=NM_001111027 /gi=161333808 /ug=Mm.4909 /len=6124
2	Pathways in cancer	gnl|UG|Mm#S8041576	Mm.7995	Fgf13	9.27	0.01	-9.85643	3.75e-14	7.74e-13	Mus musculus fibroblast growth factor 13 (Fgf13), mRNA /cds=p(374,1111) /gb=NM_010200 /gi=31542808 /ug=Mm.7995 /len=2506
2	Pathways in cancer	gnl|UG|Mm#S8039823	Mm.268282	Wnt6	13.6	0.01	-10.4094	1.91e-20	5.84e-19	Mus musculus wingless-related MMTV integration site 6 (Wnt6), mRNA /cds=p(255,1349) /gb=NM_009526 /gi=119672921 /ug=Mm.268282 /len=2068
2	Pathways in cancer	gnl|UG|Mm#S7116841	Mm.5130	Wnt10a	174.48	0.01	-14.0908	8.24e-254	6.95e-252	Mus musculus Wnt10a mRNA, complete cds /cds=p(663,1916) /gb=U61969 /gi=1546012 /ug=Mm.5130 /len=2487
2	Pathways in cancer	gnl|UG|Mm#S20338089	Mm.5055	Fgf5	236.78	0.01	-14.5313	0	0	Mus musculus fibroblast growth factor 5, mRNA (cDNA clone MGC:78182 IMAGE:30443152), complete cds /cds=p(202,996) /gb=BC071227 /gi=47940189 /ug=Mm.5055 /len=2524
3	Regulation of actin cytoskeleton	gnl|UG|Mm#S16466461	Mm.4146	Pdgfrb	0.01	17.77	10.7952	4.44e-16	1.13e-14	Mus musculus platelet derived growth factor receptor, beta polypeptide, mRNA (cDNA clone MGC:60668 IMAGE:30060666), complete cds /cds=p(442,3741) /gb=BC055311 /gi=33115159 /ug=Mm.4146 /len=5435
3	Regulation of actin cytoskeleton	gnl|UG|Mm#S26686259	Mm.390122	Pdgfd	0.01	6.14	9.26209	6.35e-10	6.64e-09	Mus musculus adult male hippocampus cDNA, RIKEN full-length enriched library, clone:C630020I23 product:platelet-derived growth factor, D polypeptide, full insert sequence /cds=p(213,1307) /gb=AK141551 /gi=74200677 /ug=Mm.390122 /len=3143
3	Regulation of actin cytoskeleton	gnl|UG|Mm#S26683166	Mm.171399	Sdccag8	0.01	2.54	7.98868	0.000153135	0.000723467	Mus musculus adult male diencephalon cDNA, RIKEN full-length enriched library, clone:9330187L05 product:serologically defined colon cancer antigen 8, full insert sequence /cds=p(153,1472) /gb=AK136921 /gi=74205351 /ug=Mm.171399 /len=2794
3	Regulation of actin cytoskeleton	gnl|UG|Mm#S8040380	Mm.330557	Fgf7	0.01	2.54	7.98868	0.000153135	0.000721155	Mus musculus fibroblast growth factor 7 (Fgf7), mRNA /cds=p(464,1048) /gb=NM_008008 /gi=227116301 /ug=Mm.330557 /len=2672
3	Regulation of actin cytoskeleton	gnl|UG|Mm#S16760762	Mm.244960	Pik3r5	0.39	5.92	3.92405	0.000123118	0.000591421	Mus musculus phosphoinositide-3-kinase, regulatory subunit 5, p101 (Pik3r5), mRNA /cds=p(152,2767) /gb=NM_177320 /gi=86262160 /ug=Mm.244960 /len=4363
3	Regulation of actin cytoskeleton	gnl|UG|Mm#S15343771	Mm.440562	Cntln	1.77	26.44	3.9009	3.98e-06	2.54e-05	Mus musculus centlein, centrosomal protein (Cntln), transcript variant 1, mRNA /cds=p(139,4329) /gb=NM_175275 /gi=87299623 /ug=Mm.440562 /len=5530
3	Regulation of actin cytoskeleton	gnl|UG|Mm#S35341362	Mm.3126	Fhl1	3.94	56.49	3.84173	6.32e-09	5.85e-08	Mus musculus four and a half LIM domains 1 (Fhl1), transcript variant 1, mRNA /cds=p(296,1267) /gb=NM_001077361 /gi=116517339 /ug=Mm.3126 /len=2686
3	Regulation of actin cytoskeleton	gnl|UG|Mm#S8039403	Mm.245746	Rdx	1.77	20.1	3.50537	3.98e-06	2.54e-05	Mus musculus radixin (Rdx), transcript variant 1, mRNA /cds=p(553,2304) /gb=NM_009041 /gi=157277947 /ug=Mm.245746 /len=4580
3	Regulation of actin cytoskeleton	gnl|UG|Mm#S9075138	Mm.2675	Pdgfa	0.59	6.14	3.37945	8.19e-05	0.000409475	Mus musculus 11 days pregnant adult female ovary and uterus cDNA, RIKEN full-length enriched library, clone:5033413O18 product:platelet derived growth factor, alpha, full insert sequence /cds=p(1,358) /gb=AK017169 /gi=12856282 /ug=Mm.2675 /len=1560
3	Regulation of actin cytoskeleton	gnl|UG|Mm#S26693332	Mm.25833	Rabgap1l	0.79	5.5	2.79951	6.73e-05	0.000343354	Mus musculus adult male brain UNDEFINED_CELL_LINE cDNA, RIKEN full-length enriched library, clone:M5C1097E23 product:IDN4-GGTR7 protein homolog [Homo sapiens], full insert sequence /cds=p(185,1297) /gb=AK147634 /gi=74188575 /ug=Mm.25833 /len=6339
3	Regulation of actin cytoskeleton	gnl|UG|Mm#S26695021	Mm.291089	Fgd3	5.52	34.48	2.64302	4.94e-11	5.77e-10	Mus musculus erythroblast cDNA, RIKEN full-length enriched library, clone:K0C0007N24 product:Faciogenital dysplasia protein 3, full insert sequence /cds=p(235,2436) /gb=AK157835 /gi=74186093 /ug=Mm.291089 /len=4664
3	Regulation of actin cytoskeleton	gnl|UG|Mm#S8762092	Mm.271744	Pfn2	6.31	38.08	2.59332	4.66e-12	6.07e-11	Mus musculus profilin 2 (Pfn2), mRNA /cds=p(276,698) /gb=NM_019410 /gi=239937460 /ug=Mm.271744 /len=2020
3	Regulation of actin cytoskeleton	gnl|UG|Mm#S8040155	Mm.229108	Pik3cd	1.38	6.98	2.33856	2.12e-05	0.000118845	Mus musculus phosphatidylinositol 3-kinase catalytic delta polypeptide (Pik3cd), transcript variant 4, mRNA /cds=p(481,3615) /gb=NM_008840 /gi=255708435 /ug=Mm.229108 /len=5102
3	Regulation of actin cytoskeleton	gnl|UG|Mm#S18344692	Mm.308452	Tacc1	34.11	170.31	2.3199	3.55e-13	5.6e-12	Mus musculus transforming acidic coiled-coil containing protein 1 long isoform (Tacc1) mRNA, complete cds /cds=p(166,2490) /gb=AY177413 /gi=37729621 /ug=Mm.308452 /len=7712
3	Regulation of actin cytoskeleton	gnl|UG|Mm#S34327301	Mm.212688	4831426I19Rik	2.17	10.58	2.28557	1.35e-06	9.24e-06	Mus musculus RIKEN cDNA 4831426I19 gene (4831426I19Rik), transcript variant 1, mRNA /cds=p(293,3220) /gb=NM_001042699 /gi=111607452 /ug=Mm.212688 /len=5436
3	Regulation of actin cytoskeleton	gnl|UG|Mm#S8039634	Mm.334144	Swap70	9.07	38.08	2.06986	8.24e-14	1.58e-12	Mus musculus SWA-70 protein (Swap70), mRNA /cds=p(109,1866) /gb=NM_009302 /gi=228008362 /ug=Mm.334144 /len=4056
3	Regulation of actin cytoskeleton	gnl|UG|Mm#S50836911	Mm.27716	Specc1l	6.11	23.48	1.94219	8.59e-12	1.08e-10	Mus musculus cytospin A (Cytsa), transcript variant 1, mRNA /cds=p(363,3770) /gb=NM_001145826 /gi=224922836 /ug=Mm.27716 /len=6307
3	Regulation of actin cytoskeleton	gnl|UG|Mm#S10850293	Mm.3248	Tgfb1i1	13.6	52.26	1.9421	0	0	Mus musculus 0 day neonate lung cDNA, RIKEN full-length enriched library, clone:E030027O16 product:transforming growth factor beta 1 induced transcript 1, full insert sequence /gb=AK087114 /gi=26104031 /ug=Mm.3248 /len=3528
3	Regulation of actin cytoskeleton	gnl|UG|Mm#S27052772	Mm.277871	Ccdc102a	5.91	22.64	1.93764	1.58e-11	1.92e-10	Mus musculus coiled-coil domain containing 102A (Ccdc102a), mRNA /cds=p(262,1911) /gb=NM_001033533 /gi=269973922 /ug=Mm.277871 /len=2309
3	Regulation of actin cytoskeleton	gnl|UG|Mm#S14887675	Mm.33360	Mylk	5.13	18.41	1.84346	6.34e-10	6.64e-09	Mus musculus myosin, light polypeptide kinase (Mylk), mRNA /cds=p(55,5907) /gb=NM_139300 /gi=126157498 /ug=Mm.33360 /len=7809
3	Regulation of actin cytoskeleton	gnl|UG|Mm#S8042087	Mm.260227	Pak1	17.55	57.97	1.72384	0	0	Mus musculus p21 protein (Cdc42/Rac)-activated kinase 1 (Pak1), mRNA /cds=p(228,1862) /gb=NM_011035 /gi=112181193 /ug=Mm.260227 /len=3081
3	Regulation of actin cytoskeleton	gnl|UG|Mm#S26672593	Mm.440836	Sass6	2.96	8.89	1.58659	0.00010708	0.000523167	Mus musculus 6 days neonate spleen cDNA, RIKEN full-length enriched library, clone:F420011F12 product:hypothetical protein, full insert sequence /gb=AK165224 /gi=74222346 /ug=Mm.440836 /len=4266
3	Regulation of actin cytoskeleton	gnl|UG|Mm#S47624691	Mm.3770	Sos2	4.34	12.91	1.57272	3.29e-06	2.12e-05	Mus musculus son of sevenless homolog 2 (Drosophila) (Sos2), mRNA /cds=p(252,4250) /gb=NM_001135559 /gi=208022615 /ug=Mm.3770 /len=5612
3	Regulation of actin cytoskeleton	gnl|UG|Mm#S8041586	Mm.331856	Fhl3	20.31	58.81	1.53387	0	0	Mus musculus four and a half LIM domains 3 (Fhl3), mRNA /cds=p(164,1033) /gb=NM_010213 /gi=130488505 /ug=Mm.331856 /len=1674
3	Regulation of actin cytoskeleton	gnl|UG|Mm#S26676867	Mm.333640	Ppp1r13l	9.27	26.66	1.52404	5.56e-11	6.43e-10	Mus musculus NOD-derived CD11c +ve dendritic cells cDNA, RIKEN full-length enriched library, clone:F630107E03 product:RelA-associated inhibitor (Inhibitor of ASPP protein) (Protein iASPP) (PPP1R13B-like protein) homolog [Homo sapiens], full insert se ... /cds=p(129,2603) /gb=AK170535 /gi=74215291 /ug=Mm.333640 /len=3131
3	Regulation of actin cytoskeleton	gnl|UG|Mm#S9104818	Mm.288974	Arpc5	8.87	24.75	1.48042	6.46e-10	6.75e-09	Mus musculus actin related protein 2/3 complex, subunit 5 (Arpc5), mRNA /cds=p(184,639) /gb=NM_026369 /gi=224809381 /ug=Mm.288974 /len=1897
3	Regulation of actin cytoskeleton	gnl|UG|Mm#S8039429	Mm.6710	Rock1	7.49	20.31	1.43915	4.37e-08	3.64e-07	Mus musculus Rho-associated coiled-coil containing protein kinase 1 (Rock1), mRNA /cds=p(476,4540) /gb=NM_009071 /gi=134948665 /ug=Mm.6710 /len=6187
3	Regulation of actin cytoskeleton	gnl|UG|Mm#S16060767	Mm.68819	Uaca	10.05	26.44	1.39553	1e-09	1.03e-08	Mus musculus mRNA for nuclear membrane binding protein NUCLING, complete cds /cds=p(1668,4373) /gb=AB030647 /gi=32140536 /ug=Mm.68819 /len=4527
3	Regulation of actin cytoskeleton	gnl|UG|Mm#S14813021	Mm.34159	Cobll1	16.36	42.31	1.37083	1.68e-13	2.97e-12	Mus musculus Cobl-like 1 (Cobll1), transcript variant 1, mRNA /cds=p(188,3910) /gb=NM_177025 /gi=189458845 /ug=Mm.34159 /len=5042
3	Regulation of actin cytoskeleton	gnl|UG|Mm#S53181240	Mm.475704	Tsr2	13.21	33.85	1.35753	1.24e-11	1.54e-10	Mus musculus TSR2, 20S rRNA accumulation, homolog (S. cerevisiae) (Tsr2), transcript variant 1, mRNA /cds=p(32,619) /gb=NM_001164578 /gi=257153358 /ug=Mm.475704 /len=3814
3	Regulation of actin cytoskeleton	gnl|UG|Mm#S8040812	Mm.384171	Apc	19.91	49.5	1.31394	0	0	Mus musculus adenomatosis polyposis coli (Apc), mRNA /cds=p(312,8840) /gb=NM_007462 /gi=158966685 /ug=Mm.384171 /len=12453
3	Regulation of actin cytoskeleton	gnl|UG|Mm#S23920790	Mm.173953	Smc6	20.11	49.93	1.31199	0	0	Mus musculus structural maintenance of chromosomes 6, mRNA (cDNA clone MGC:96146 IMAGE:30536320), complete cds /cds=p(409,3702) /gb=BC090630 /gi=60334825 /ug=Mm.173953 /len=5617
3	Regulation of actin cytoskeleton	gnl|UG|Mm#S9678671	Mm.38155	Arpc5l	24.64	61.14	1.31111	0	0	Mus musculus actin related protein 2/3 complex, subunit 5-like, mRNA (cDNA clone MGC:37396 IMAGE:4977391), complete cds /cds=p(81,542) /gb=BC024482 /gi=19354473 /ug=Mm.38155 /len=1313
3	Regulation of actin cytoskeleton	gnl|UG|Mm#S24639577	Mm.29836	Pip5k1c	13.01	31.73	1.28623	3.19e-10	3.44e-09	Mus musculus phosphatidylinositol-4-phosphate 5-kinase, type 1 gamma, mRNA (cDNA clone MGC:102155 IMAGE:30356181), complete cds /cds=p(378,2054) /gb=BC094665 /gi=63100246 /ug=Mm.29836 /len=4382
3	Regulation of actin cytoskeleton	gnl|UG|Mm#S17872982	Mm.268863	Txlna	17.94	43.58	1.28049	6.46e-14	1.27e-12	Mus musculus taxilin alpha, mRNA (cDNA clone MGC:77972 IMAGE:30357541), complete cds /cds=p(220,1884) /gb=BC060227 /gi=38614270 /ug=Mm.268863 /len=4702
3	Regulation of actin cytoskeleton	gnl|UG|Mm#S10871411	Mm.14485	Tex9	5.91	14.17	1.26161	3.67e-05	0.00019696	Mus musculus adult male olfactory brain cDNA, RIKEN full-length enriched library, clone:6430566E15 product:testis expressed gene 9, full insert sequence /gb=AK032490 /gi=26082870 /ug=Mm.14485 /len=3900
3	Regulation of actin cytoskeleton	gnl|UG|Mm#S31692127	Mm.436572	Dock1	12.22	28.77	1.23532	6.65e-09	6.13e-08	Mus musculus dedicator of cytokinesis 1 (Dock1), mRNA /cds=p(113,5710) /gb=NM_001033420 /gi=118131135 /ug=Mm.436572 /len=6815
3	Regulation of actin cytoskeleton	gnl|UG|Mm#S9104670	Mm.261329	2900073G15Rik	611.18	1436.06	1.23245	0	0	Mus musculus RIKEN cDNA 2900073G15 gene (2900073G15Rik), mRNA /cds=p(442,960) /gb=NM_026064 /gi=71037402 /ug=Mm.261329 /len=1779
3	Regulation of actin cytoskeleton	gnl|UG|Mm#S43163116	Mm.196480	Micall1	12.42	28.77	1.2119	1.1e-08	9.95e-08	Mus musculus microtubule associated monoxygenase, calponin and LIM domain containing -like 1 (Micall1), mRNA /cds=p(302,2914) /gb=NM_177461 /gi=168229164 /ug=Mm.196480 /len=6708
3	Regulation of actin cytoskeleton	gnl|UG|Mm#S17821252	Mm.268389	Mex3d	6.51	14.81	1.18584	5.77e-05	0.000297551	Mus musculus mex3 homolog D (C. elegans) (Mex3d), mRNA /cds=p(232,2388) /gb=NM_198615 /gi=145651817 /ug=Mm.268389 /len=3269
3	Regulation of actin cytoskeleton	gnl|UG|Mm#S8041648	Mm.193925	Gna13	26.62	59.24	1.15406	2.4e-13	4.06e-12	Mus musculus guanine nucleotide binding protein, alpha 13 (Gna13), mRNA /cds=p(181,1314) /gb=NM_010303 /gi=89001108 /ug=Mm.193925 /len=6217
3	Regulation of actin cytoskeleton	gnl|UG|Mm#S7113809	Mm.276826	Cfl2	21.69	48.02	1.14661	1.51e-12	2.09e-11	Mouse cofilin isoform mRNA, complete cds /cds=p(132,632) /gb=L29468 /gi=498016 /ug=Mm.276826 /len=2974
3	Regulation of actin cytoskeleton	gnl|UG|Mm#S43098889	Mm.210447	Ehbp1l1	37.66	83.14	1.14251	5.6e-14	1.12e-12	Mus musculus EH domain binding protein 1-like 1 (Ehbp1l1), transcript variant A, mRNA /cds=p(298,5454) /gb=NM_001114597 /gi=167736350 /ug=Mm.210447 /len=6411
3	Regulation of actin cytoskeleton	gnl|UG|Mm#S14812901	Mm.390882	Lrrc58	55.4	119.32	1.10688	0	0	Mus musculus leucine rich repeat containing 58 (Lrrc58), mRNA /cds=p(97,1197) /gb=NM_177093 /gi=110347494 /ug=Mm.390882 /len=8592
3	Regulation of actin cytoskeleton	gnl|UG|Mm#S8039430	Mm.276024	Rock2	18.73	39.98	1.09393	5.31e-10	5.59e-09	Mus musculus Rho-associated coiled-coil containing protein kinase 2 (Rock2), mRNA /cds=p(213,4379) /gb=NM_009072 /gi=134949012 /ug=Mm.276024 /len=8012
3	Regulation of actin cytoskeleton	gnl|UG|Mm#S19491186	Mm.331133	Iqgap3	9.46	19.68	1.05682	2.4e-05	0.000133348	Mus musculus IQ motif containing GTPase activating protein 3, mRNA (cDNA clone IMAGE:30537560), with apparent retained intron /gb=BC068159 /gi=45829795 /ug=Mm.331133 /len=5760
3	Regulation of actin cytoskeleton	gnl|UG|Mm#S8039810	Mm.277812	Ezr	327.67	160.57	-1.02904	8.93e-64	5.33e-62	Mus musculus ezrin (Ezr), mRNA /cds=p(138,1898) /gb=NM_009510 /gi=83921617 /ug=Mm.277812 /len=3070
3	Regulation of actin cytoskeleton	gnl|UG|Mm#S8762664	Mm.259671	Tnip1	39.83	18.19	-1.13071	2.48e-10	2.71e-09	Mus musculus TNFAIP3 interacting protein 1 (Tnip1), mRNA /cds=p(143,2086) /gb=NM_021327 /gi=254939616 /ug=Mm.259671 /len=2852
3	Regulation of actin cytoskeleton	gnl|UG|Mm#S32813041	Mm.379024	Tacc3	181.97	82.93	-1.13373	4.69e-42	2.17e-40	Mus musculus transforming, acidic coiled-coil containing protein 3 (Tacc3), mRNA /cds=p(583,2475) /gb=NM_001040435 /gi=124430562 /ug=Mm.379024 /len=2637
3	Regulation of actin cytoskeleton	gnl|UG|Mm#S10848581	Mm.193099	Fn1	36.28	16.08	-1.17391	4.85e-10	5.13e-09	Mus musculus bone marrow stroma cell CRL-2028 SR-4987 cDNA, RIKEN full-length enriched library, clone:G431002M24 product:fibronectin 1, full insert sequence /gb=AK090130 /gi=26105744 /ug=Mm.193099 /len=8329
3	Regulation of actin cytoskeleton	gnl|UG|Mm#S31100447	Mm.391419	Pawr	22.87	9.73	-1.23294	2.94e-07	2.19e-06	Mus musculus PRKC, apoptosis, WT1, regulator (Pawr), mRNA /cds=p(190,1191) /gb=NM_054056 /gi=119392099 /ug=Mm.391419 /len=1828
3	Regulation of actin cytoskeleton	gnl|UG|Mm#S9731906	Mm.215481	Mtss1	14.39	5.29	-1.44373	4.66e-06	2.92e-05	Mus musculus metastasis suppressor 1 (Mtss1), transcript variant 1, mRNA /cds=p(500,2779) /gb=NM_144800 /gi=226052001 /ug=Mm.215481 /len=4975
3	Regulation of actin cytoskeleton	gnl|UG|Mm#S8041808	Mm.26646	Itga2b	9.86	3.38	-1.54456	7.36e-05	0.000373299	Mus musculus integrin alpha 2b (Itga2b), mRNA /cds=p(172,3273) /gb=NM_010575 /gi=159110662 /ug=Mm.26646 /len=3437
3	Regulation of actin cytoskeleton	gnl|UG|Mm#S10856859	Mm.41593	Creld1	14.79	4.23	-1.80589	5.09e-08	4.21e-07	Mus musculus 8 days embryo whole body cDNA, RIKEN full-length enriched library, clone:5730557B17 product:hypothetical Aspartic acid and asparagine hydroxylation site/Cysteine-rich region/EGF-like domain/Furin-like cysteine rich region/Calcium-binding ... /gb=AK077726 /gi=26097456 /ug=Mm.41593 /len=2179
3	Regulation of actin cytoskeleton	gnl|UG|Mm#S16016642	Mm.464229	Grb10	46.73	13.12	-1.83258	7.65e-23	2.49e-21	Mus musculus growth factor receptor bound protein 10, mRNA (cDNA clone IMAGE:6311825), partial cds /cds=p(1,2092) /gb=BC053842 /gi=31753051 /ug=Mm.479549 /len=5076
3	Regulation of actin cytoskeleton	gnl|UG|Mm#S52734442	Mm.321147	Chn2	7.89	2.12	-1.89596	4.35e-05	0.000230257	Mus musculus chimerin (chimaerin) 2 (Chn2), transcript variant 2, mRNA /cds=p(176,1582) /gb=NM_001163640 /gi=254692945 /ug=Mm.321147 /len=3150
3	Regulation of actin cytoskeleton	gnl|UG|Mm#S15909873	Mm.57035	Itga3	76.3	19.46	-1.97117	7.27e-40	3.28e-38	Mus musculus integrin alpha 3, mRNA (cDNA clone MGC:62260 IMAGE:6401146), complete cds /cds=p(379,3540) /gb=BC053031 /gi=31418682 /ug=Mm.57035 /len=4870
3	Regulation of actin cytoskeleton	gnl|UG|Mm#S10845609	Mm.225096	Itga6	5.91	1.06	-2.47909	3.2e-05	0.000174272	Mus musculus adult male diencephalon cDNA, RIKEN full-length enriched library, clone:9330162A08 product:integrin alpha 6, full insert sequence /cds=p(58,3279) /gb=AK034186 /gi=26329768 /ug=Mm.225096 /len=4206
3	Regulation of actin cytoskeleton	gnl|UG|Mm#S9553002	Mm.10214	Tuft1	72.36	12.48	-2.53557	4.86e-51	2.53e-49	Mus musculus tuftelin 1, mRNA (cDNA clone MGC:29083 IMAGE:5064658), complete cds /cds=p(20,1192) /gb=BC019213 /gi=17512526 /ug=Mm.10214 /len=2581
3	Regulation of actin cytoskeleton	gnl|UG|Mm#S26677694	Mm.34008	Rac3	10.05	1.48	-2.76353	6.47e-09	5.98e-08	Mus musculus bone marrow macrophage cDNA, RIKEN full-length enriched library, clone:G530144F07 product:RAS-related C3 botulinum substrate 3, full insert sequence /gb=AK150203 /gi=74213899 /ug=Mm.34008 /len=1084
3	Regulation of actin cytoskeleton	gnl|UG|Mm#S42953389	Mm.37338	4930506M07Rik	69.6	7.83	-3.152	2.55e-61	1.47e-59	Mus musculus RIKEN cDNA 4930506M07 gene (4930506M07Rik), transcript variant 1, mRNA /cds=p(558,2453) /gb=NM_001114312 /gi=166851843 /ug=Mm.37338 /len=4081
3	Regulation of actin cytoskeleton	gnl|UG|Mm#S26690306	Mm.397197	Arhgap27	13.21	1.48	-3.15796	9.65e-13	1.37e-11	Mus musculus 4 days neonate thymus cDNA, RIKEN full-length enriched library, clone:B630016P18 product:hypothetical Pleckstrin-like/RhoGAP domain/Rho GTPase-activating proteins domain profile containing protein, full insert sequence /cds=p(138,2150) /gb=AK046763 /gi=74193413 /ug=Mm.397197 /len=3513
3	Regulation of actin cytoskeleton	gnl|UG|Mm#S9707184	Mm.18814	Baiap2l1	169.95	15.23	-3.48012	4.27e-161	3.44e-159	Mus musculus BAI1-associated protein 2-like 1 (Baiap2l1), mRNA /cds=p(272,1816) /gb=NM_025833 /gi=92110034 /ug=Mm.18814 /len=3248
3	Regulation of actin cytoskeleton	gnl|UG|Mm#S8081766	Mm.317323	Fgf10	12.22	1.06	-3.52711	5.7e-13	8.49e-12	Mus musculus fibroblast growth factor 10 (Fgf10), mRNA /cds=p(686,1315) /gb=NM_008002 /gi=226823275 /ug=Mm.317323 /len=4572
3	Regulation of actin cytoskeleton	gnl|UG|Mm#S18928435	Mm.390264	6330407J23Rik	28.19	1.9	-3.89111	1.98e-30	7.72e-29	Mus musculus RIKEN cDNA 6330407J23 gene, mRNA (cDNA clone MGC:91342 IMAGE:30355520), complete cds /cds=p(693,3452) /gb=BC066079 /gi=42406347 /ug=Mm.390264 /len=4152
3	Regulation of actin cytoskeleton	gnl|UG|Mm#S15909943	Mm.144089	Pdgfb	12.62	0.85	-3.89211	2.58e-14	5.47e-13	Mus musculus platelet derived growth factor, B polypeptide, mRNA (cDNA clone MGC:59331 IMAGE:6330609), complete cds /cds=p(811,1536) /gb=BC053430 /gi=31418420 /ug=Mm.144089 /len=2956
3	Regulation of actin cytoskeleton	gnl|UG|Mm#S8082062	Mm.58	Itgb7	32.53	1.9	-4.0977	3.47e-36	1.49e-34	Mus musculus integrin beta 7 (Itgb7), mRNA /cds=p(89,2509) /gb=NM_013566 /gi=160708007 /ug=Mm.58 /len=2696
3	Regulation of actin cytoskeleton	gnl|UG|Mm#S8040709	Mm.179747	Itga7	68.22	2.33	-4.87179	1.05e-82	6.99e-81	Mus musculus integrin alpha 7 (Itga7), mRNA /cds=p(177,3587) /gb=NM_008398 /gi=112293268 /ug=Mm.179747 /len=4035
3	Regulation of actin cytoskeleton	gnl|UG|Mm#S42609584	Mm.33421	1110012J17Rik	51.85	1.48	-5.13067	7.78e-65	4.69e-63	Mus musculus RIKEN cDNA 1110012J17 gene (1110012J17Rik), transcript variant 1, mRNA /cds=p(408,6089) /gb=NM_001114098 /gi=166235132 /ug=Mm.33421 /len=7297
3	Regulation of actin cytoskeleton	gnl|UG|Mm#S14961069	Mm.309647	Baiap2l2	2.56	0.01	-8	0.000198244	0.000913601	Mus musculus BAI1-associated protein 2-like 2 (Baiap2l2), mRNA /cds=p(122,1690) /gb=NM_177580 /gi=119637819 /ug=Mm.309647 /len=2072
3	Regulation of actin cytoskeleton	gnl|UG|Mm#S9305609	Mm.46539	Nrarp	2.76	0.01	-8.10852	0.000102615	0.000504572	Mus musculus ankyrin-repeat protein Nrarp mRNA, complete cds /cds=p(354,698) /gb=AY046077 /gi=15777653 /ug=Mm.46539 /len=2590
3	Regulation of actin cytoskeleton	gnl|UG|Mm#S19133191	Mm.269011	Fgf11	2.76	0.01	-8.10852	0.000102615	0.000503667	Mus musculus fibroblast growth factor 11, mRNA (cDNA clone MGC:76712 IMAGE:30101881), complete cds /cds=p(92,685) /gb=BC066859 /gi=44890562 /ug=Mm.269011 /len=2571
3	Regulation of actin cytoskeleton	gnl|UG|Mm#S15909889	Mm.150319	Actr3b	3.55	0.01	-8.47168	7.37e-06	4.5e-05	Mus musculus ARP3 actin-related protein 3 homolog B (yeast), mRNA (cDNA clone IMAGE:5685374) /gb=BC053106 /gi=31418622 /ug=Mm.150319 /len=2078
3	Regulation of actin cytoskeleton	gnl|UG|Mm#S36662561	Mm.436785	Fam184a	8.08	0.01	-9.65821	1.95e-12	2.64e-11	Mus musculus family with sequence similarity 184, member A (Fam184a), mRNA /cds=p(30,3461) /gb=NM_001081428 /gi=124487474 /ug=Mm.436785 /len=3950
3	Regulation of actin cytoskeleton	gnl|UG|Mm#S8041576	Mm.7995	Fgf13	9.27	0.01	-9.85643	3.75e-14	7.74e-13	Mus musculus fibroblast growth factor 13 (Fgf13), mRNA /cds=p(374,1111) /gb=NM_010200 /gi=31542808 /ug=Mm.7995 /len=2506
3	Regulation of actin cytoskeleton	gnl|UG|Mm#S9875280	Mm.46732	Smtnl2	9.46	0.01	-9.8857	1.94e-14	4.24e-13	Mus musculus smoothelin-like 2, mRNA (cDNA clone MGC:47155 IMAGE:5064159), complete cds /cds=p(79,1449) /gb=BC037993 /gi=23272985 /ug=Mm.46732 /len=2655
3	Regulation of actin cytoskeleton	gnl|UG|Mm#S8539620	Mm.87150	Itgb3	10.25	0.01	-10.0014	1.39e-15	3.31e-14	Mus musculus integrin beta 3 (Itgb3), mRNA /cds=p(90,2453) /gb=NM_016780 /gi=160358855 /ug=Mm.87150 /len=5795
3	Regulation of actin cytoskeleton	gnl|UG|Mm#S20338089	Mm.5055	Fgf5	236.78	0.01	-14.5313	0	0	Mus musculus fibroblast growth factor 5, mRNA (cDNA clone MGC:78182 IMAGE:30443152), complete cds /cds=p(202,996) /gb=BC071227 /gi=47940189 /ug=Mm.5055 /len=2524
4	Axon guidance	gnl|UG|Mm#S16907297	Mm.40149	Rtn4r	0.01	8.25	9.68825	4.33e-13	6.69e-12	Mus musculus reticulon 4 receptor, mRNA (cDNA clone MGC:66902 IMAGE:6829861), complete cds /cds=p(233,1654) /gb=BC058381 /gi=34849823 /ug=Mm.40149 /len=1959
4	Axon guidance	gnl|UG|Mm#S15645310	Mm.440191	Arhgap24	0.01	3.6	8.49185	4e-06	2.54e-05	Mus musculus Rho GTPase activating protein 24 (Arhgap24), transcript variant 1, mRNA /cds=p(493,2736) /gb=NM_029270 /gi=170671703 /ug=Mm.440191 /len=3353
4	Axon guidance	gnl|UG|Mm#S15343623	Mm.31696	Prtg	0.01	3.17	8.30834	1.72e-05	9.85e-05	Mus musculus protogenin homolog (Gallus gallus) (Prtg), mRNA /cds=p(184,3759) /gb=NM_175485 /gi=153945725 /ug=Mm.31696 /len=8764
4	Axon guidance	gnl|UG|Mm#S23882146	Mm.303231	Cxcl12	0.99	230.18	7.86112	3.28e-05	0.000178454	Mus musculus chemokine (C-X-C motif) ligand 12 (Cxcl12), transcript variant 3, mRNA /cds=p(122,481) /gb=NM_001012477 /gi=270309154 /ug=Mm.303231 /len=5670
4	Axon guidance	gnl|UG|Mm#S7115422	Mm.372039	Sema3a	2.37	30.68	3.69434	7.26e-07	5.13e-06	Mus musculus sema3A mRNA for semaphorin 3A, complete cds /cds=p(652,2970) /gb=D85028 /gi=18389545 /ug=Mm.372039 /len=5952
4	Axon guidance	gnl|UG|Mm#S9706760	Mm.236401	Srgap3	1.18	7.83	2.73023	2.02e-05	0.000113565	Mus musculus SLIT-ROBO Rho GTPase activating protein 3 (Srgap3), mRNA /cds=p(771,4070) /gb=NM_080448 /gi=154090966 /ug=Mm.236401 /len=8887
4	Axon guidance	gnl|UG|Mm#S26695815	Mm.210875	Dlc1	0.99	6.14	2.63274	4.17e-05	0.000221418	Mus musculus adult male brain UNDEFINED_CELL_LINE cDNA, RIKEN full-length enriched library, clone:M5C1068G17 product:deleted in liver cancer 1, full insert sequence /cds=p(329,3709) /gb=AK147539 /gi=74184764 /ug=Mm.210875 /len=6241
4	Axon guidance	gnl|UG|Mm#S9078151	Mm.42192	Cib2	1.58	7.83	2.30909	9.96e-06	5.96e-05	Mus musculus 10, 11 days embryo whole body cDNA, RIKEN full-length enriched library, clone:2810434I23 product:kinase interacting protein 2, full insert sequence /cds=p(171,734) /gb=AK013240 /gi=12850480 /ug=Mm.42192 /len=1401
4	Axon guidance	gnl|UG|Mm#S9732978	Mm.259653	Rasa1	2.37	11	2.21454	7.88e-07	5.55e-06	Mus musculus RAS p21 protein activator 1 (Rasa1), mRNA /cds=p(580,3696) /gb=NM_145452 /gi=164663772 /ug=Mm.259653 /len=5101
4	Axon guidance	gnl|UG|Mm#S8039505	Mm.260374	Sema5a	3.55	14.6	2.04008	2.41e-08	2.08e-07	Mus musculus sema domain, seven thrombospondin repeats (type 1 and type 1-like), transmembrane domain (TM) and short cytoplasmic domain, (semaphorin) 5A (Sema5a), mRNA /cds=p(659,3883) /gb=NM_009154 /gi=119226252 /ug=Mm.260374 /len=10809
4	Axon guidance	gnl|UG|Mm#S19188015	Mm.274432	Ppp3cb	2.76	10.79	1.96695	9.2e-07	6.43e-06	Mus musculus protein phosphatase 3, catalytic subunit, beta isoform (Ppp3cb), mRNA /cds=p(134,1711) /gb=NM_008914 /gi=270341337 /ug=Mm.274432 /len=3881
4	Axon guidance	gnl|UG|Mm#S9922947	Mm.318350	Arhgap22	5.52	20.94	1.92352	5.72e-11	6.61e-10	Mus musculus Rho GTPase activating protein 22 (Arhgap22), mRNA /cds=p(132,2240) /gb=NM_153800 /gi=224967115 /ug=Mm.318350 /len=2598
4	Axon guidance	gnl|UG|Mm#S8042087	Mm.260227	Pak1	17.55	57.97	1.72384	0	0	Mus musculus p21 protein (Cdc42/Rac)-activated kinase 1 (Pak1), mRNA /cds=p(228,1862) /gb=NM_011035 /gi=112181193 /ug=Mm.260227 /len=3081
4	Axon guidance	gnl|UG|Mm#S8041515	Mm.15675	Efna1	5.52	17.35	1.6522	2.18e-08	1.89e-07	Mus musculus ephrin A1 (Efna1), transcript variant 1, mRNA /cds=p(104,721) /gb=NM_010107 /gi=247269689 /ug=Mm.15675 /len=1483
4	Axon guidance	gnl|UG|Mm#S26690719	Mm.196464	Gnai2	217.66	639.54	1.55496	3.17e-12	4.21e-11	Mus musculus osteoclast-like cell cDNA, RIKEN full-length enriched library, clone:I420010J21 product:guanine nucleotide binding protein, alpha inhibiting 2, full insert sequence /cds=p(130,1197) /gb=AK159222 /gi=74192792 /ug=Mm.196464 /len=2186
4	Axon guidance	gnl|UG|Mm#S9084692	Mm.271703	Gnai3	35.09	102.61	1.54804	9.44e-14	1.78e-12	Mus musculus adult male lung cDNA, RIKEN full-length enriched library, clone:1200003G10 product:guanine nucleotide binding protein, alpha inhibiting 3, full insert sequence /cds=p(142,1206) /gb=AK004566 /gi=12835822 /ug=Mm.271703 /len=3261
4	Axon guidance	gnl|UG|Mm#S8039429	Mm.6710	Rock1	7.49	20.31	1.43915	4.37e-08	3.64e-07	Mus musculus Rho-associated coiled-coil containing protein kinase 1 (Rock1), mRNA /cds=p(476,4540) /gb=NM_009071 /gi=134948665 /ug=Mm.6710 /len=6187
4	Axon guidance	gnl|UG|Mm#S23920790	Mm.173953	Smc6	20.11	49.93	1.31199	0	0	Mus musculus structural maintenance of chromosomes 6, mRNA (cDNA clone MGC:96146 IMAGE:30536320), complete cds /cds=p(409,3702) /gb=BC090630 /gi=60334825 /ug=Mm.173953 /len=5617
4	Axon guidance	gnl|UG|Mm#S54956335	Mm.89552	Kirrel	50.08	118.9	1.24744	3.52e-13	5.57e-12	Mus musculus kin of IRRE like (Drosophila) (Kirrel), transcript variant 1, mRNA /cds=p(366,2735) /gb=NM_001170985 /gi=283436192 /ug=Mm.89552 /len=7287
4	Axon guidance	gnl|UG|Mm#S8040189	Mm.3789	Plxna1	25.04	58.39	1.22149	3.13e-14	6.56e-13	Mus musculus plexin A1 (Plxna1), mRNA /cds=p(281,5965) /gb=NM_008881 /gi=253683485 /ug=Mm.3789 /len=9045
4	Axon guidance	gnl|UG|Mm#S52734384	Mm.209272	Stard13	12.62	28.98	1.19935	1.28e-08	1.13e-07	Mus musculus StAR-related lipid transfer (START) domain containing 13 (Stard13), transcript variant 1, mRNA /cds=p(100,3498) /gb=NM_001163493 /gi=254553367 /ug=Mm.209272 /len=5638
4	Axon guidance	gnl|UG|Mm#S7113809	Mm.276826	Cfl2	21.69	48.02	1.14661	1.51e-12	2.09e-11	Mouse cofilin isoform mRNA, complete cds /cds=p(132,632) /gb=L29468 /gi=498016 /ug=Mm.276826 /len=2974
4	Axon guidance	gnl|UG|Mm#S8039430	Mm.276024	Rock2	18.73	39.98	1.09393	5.31e-10	5.59e-09	Mus musculus Rho-associated coiled-coil containing protein kinase 2 (Rock2), mRNA /cds=p(213,4379) /gb=NM_009072 /gi=134949012 /ug=Mm.276024 /len=8012
4	Axon guidance	gnl|UG|Mm#S15645681	Mm.217161	Ablim1	31.35	15.23	-1.04155	1.52e-07	1.18e-06	Mus musculus actin-binding LIM protein 1 (Ablim1), transcript variant 1, mRNA /cds=p(76,2661) /gb=NM_178688 /gi=157057144 /ug=Mm.217161 /len=6638
4	Axon guidance	gnl|UG|Mm#S10838780	Mm.12903	Sema3f	46.33	16.71	-1.47123	5.6e-17	1.52e-15	Mus musculus 0 day neonate eyeball cDNA, RIKEN full-length enriched library, clone:E130116F03 product:sema domain, immunoglobulin domain (Ig), short basic domain, secreted, (semaphorin) 3 F, full insert sequence /cds=p(203,2467) /gb=AK053632 /gi=26343594 /ug=Mm.12903 /len=3394
4	Axon guidance	gnl|UG|Mm#S21277397	Mm.29558	Sema4c	9.27	2.54	-1.86774	1.12e-05	6.64e-05	Mus musculus mRNA for mKIAA1739 protein /cds=p(723,2990) /gb=AK173247 /gi=50511078 /ug=Mm.29558 /len=3874
4	Axon guidance	gnl|UG|Mm#S19727785	Mm.401670	Efna5	68.02	16.5	-2.04349	2.35e-37	1.03e-35	Mus musculus ephrin A5 (Efna5), transcript variant 1, mRNA /cds=p(188,874) /gb=NM_207654 /gi=226958661 /ug=Mm.401670 /len=5259
4	Axon guidance	gnl|UG|Mm#S10828461	Mm.53862	Plxnb1	20.11	4.44	-2.17928	5.94e-13	8.77e-12	Mus musculus plexin B1 (Plxnb1), mRNA /cds=p(270,6629) /gb=NM_172775 /gi=225690609 /ug=Mm.53862 /len=8600
4	Axon guidance	gnl|UG|Mm#S26707109	Mm.235346	Eps8	5.13	0.85	-2.59342	7.58e-05	0.000381585	Mus musculus lung RCB-0558 LLC cDNA, RIKEN full-length enriched library, clone:G730048G20 product:epidermal growth factor receptor pathway substrate 8, full insert sequence /cds=p(166,2631) /gb=AK166156 /gi=74141700 /ug=Mm.235346 /len=4402
4	Axon guidance	gnl|UG|Mm#S26677694	Mm.34008	Rac3	10.05	1.48	-2.76353	6.47e-09	5.98e-08	Mus musculus bone marrow macrophage cDNA, RIKEN full-length enriched library, clone:G530144F07 product:RAS-related C3 botulinum substrate 3, full insert sequence /gb=AK150203 /gi=74213899 /ug=Mm.34008 /len=1084
4	Axon guidance	gnl|UG|Mm#S14813985	Mm.211494	Pkhd1l1	94.83	9.94	-3.25403	1.98e-85	1.34e-83	Mus musculus fibrocystin L mRNA, complete cds /cds=p(1,12750) /gb=AY219182 /gi=28933439 /ug=Mm.211494 /len=12750
4	Axon guidance	gnl|UG|Mm#S15236474	Mm.24005	Amigo2	39.04	3.81	-3.35709	4.67e-37	2.03e-35	Mus musculus adhesion molecule with Ig like domain 2 (Amigo2), transcript variant 1, mRNA /cds=p(749,2308) /gb=NM_178114 /gi=257195170 /ug=Mm.24005 /len=3214
4	Axon guidance	gnl|UG|Mm#S26735614	Mm.254629	Gnai1	9.07	0.85	-3.41557	1.07e-09	1.09e-08	Mus musculus guanine nucleotide binding protein (G protein), alpha inhibiting 1 (Gnai1), mRNA /cds=p(245,1309) /gb=NM_010305 /gi=74271898 /ug=Mm.254629 /len=3193
4	Axon guidance	gnl|UG|Mm#S8082178	Mm.439752	Sema4a	8.48	0.63	-3.75064	1.02e-09	1.05e-08	Mus musculus sema domain, immunoglobulin domain (Ig), transmembrane domain (TM) and short cytoplasmic domain, (semaphorin) 4A (Sema4a), transcript variant 1, mRNA /cds=p(244,2526) /gb=NM_013658 /gi=254553351 /ug=Mm.439752 /len=3224
4	Axon guidance	gnl|UG|Mm#S29850751	Mm.478604	Slit3	23.07	1.27	-4.18312	2.13e-26	7.52e-25	Mus musculus slit homolog 3 (Drosophila) (Slit3), mRNA /cds=p(60,4631) /gb=NM_011412 /gi=226823282 /ug=Mm.202457 /len=5017
4	Axon guidance	gnl|UG|Mm#S18323805	Mm.330536	Sema6d	11.83	0.63	-4.23095	3.54e-14	7.34e-13	Mus musculus sema domain, transmembrane domain (TM), and cytoplasmic domain, (semaphorin) 6D (Sema6d), transcript variant 4, mRNA /cds=p(820,4041) /gb=NM_199241 /gi=227497688 /ug=Mm.330536 /len=6527
4	Axon guidance	gnl|UG|Mm#S42609584	Mm.33421	1110012J17Rik	51.85	1.48	-5.13067	7.78e-65	4.69e-63	Mus musculus RIKEN cDNA 1110012J17 gene (1110012J17Rik), transcript variant 1, mRNA /cds=p(408,6089) /gb=NM_001114098 /gi=166235132 /ug=Mm.33421 /len=7297
4	Axon guidance	gnl|UG|Mm#S24032786	Mm.471653	6530402F18Rik	16.76	0.42	-5.31849	4.64e-22	1.48e-20	Mus musculus mRNA for mKIAA1857 protein /cds=p(587,892) /gb=AK220426 /gi=60360453 /ug=Mm.471653 /len=5446
4	Axon guidance	gnl|UG|Mm#S19133163	Mm.5071	Sema3c	275.03	5.71	-5.58995	0	0	Mus musculus sema domain, immunoglobulin domain (Ig), short basic domain, secreted, (semaphorin) 3C, mRNA (cDNA clone MGC:76673 IMAGE:30093230), complete cds /cds=p(189,2444) /gb=BC066852 /gi=44890686 /ug=Mm.5071 /len=4970
4	Axon guidance	gnl|UG|Mm#S14814360	Mm.44721	Lgi2	2.96	0.01	-8.20945	5.31e-05	0.000275903	Mus musculus mRNA for mKIAA1916 protein /cds=p(1,1769) /gb=AK122570 /gi=28972871 /ug=Mm.44721 /len=6211
4	Axon guidance	gnl|UG|Mm#S14961082	Mm.376147	Arhgef15	3.94	0.01	-8.62205	1.97e-06	1.32e-05	Mus musculus Rho guanine nucleotide exchange factor (GEF) 15 (Arhgef15), mRNA /cds=p(63,2612) /gb=NM_177566 /gi=60279699 /ug=Mm.376147 /len=4213
4	Axon guidance	gnl|UG|Mm#S8042651	Mm.1401	Cxcr4	4.34	0.01	-8.76155	5.29e-07	3.81e-06	Mus musculus chemokine (C-X-C motif) receptor 4 (Cxcr4), mRNA /cds=p(91,1170) /gb=NM_009911 /gi=116268122 /ug=Mm.1401 /len=1821
4	Axon guidance	gnl|UG|Mm#S8040319	Mm.400747	Epha4	4.93	0.01	-8.94544	7.33e-08	5.92e-07	Mus musculus Eph receptor A4 (Epha4), mRNA /cds=p(58,3018) /gb=NM_007936 /gi=86788142 /ug=Mm.400747 /len=6328
4	Axon guidance	gnl|UG|Mm#S16391244	Mm.257266	Epha7	4.93	0.01	-8.94544	7.33e-08	5.91e-07	Mus musculus Eph receptor A7 (Epha7), transcript variant 1, mRNA /cds=p(240,3236) /gb=NM_010141 /gi=171541810 /ug=Mm.257266 /len=6732
4	Axon guidance	gnl|UG|Mm#S53208270	Mm.273285	Tesc	5.13	0.01	-9.00282	3.8e-08	3.19e-07	Mus musculus tescalcin variant 3 mRNA, complete cds, alternatively spliced /cds=p(95,679) /gb=GQ856261 /gi=260108317 /ug=Mm.273285 /len=1027
4	Axon guidance	gnl|UG|Mm#S26703157	Mm.275600	Plxnb3	5.72	0.01	-9.15987	5.26e-09	4.93e-08	Mus musculus adult male corpora quadrigemina cDNA, RIKEN full-length enriched library, clone:B230364C23 product:Plexin B3 (Plexin 6) homolog [Mus musculus], full insert sequence /gb=AK140240 /gi=74148711 /ug=Mm.275600 /len=6207
4	Axon guidance	gnl|UG|Mm#S18349536	Mm.27732	Dpysl5	8.08	0.01	-9.65821	1.95e-12	2.65e-11	Mus musculus dihydropyrimidinase-like 5, mRNA (cDNA clone MGC:63281 IMAGE:5709296), complete cds /cds=p(280,1974) /gb=BC065054 /gi=40675478 /ug=Mm.27732 /len=5077
4	Axon guidance	gnl|UG|Mm#S9077371	Mm.4083	Sema3b	8.67	0.01	-9.75989	2.7e-13	4.48e-12	Mus musculus 14, 17 days embryo head cDNA, RIKEN full-length enriched library, clone:3230402E04 product:SEMAPHORIN 3B PRECURSOR, full insert sequence /gb=AK014333 /gi=12852112 /ug=Mm.4083 /len=3436
4	Axon guidance	gnl|UG|Mm#S14789714	Mm.444029	Plxna4	19.12	0.01	-10.9009	1.88e-28	7.02e-27	Mus musculus plexin A4 (Plxna4), mRNA /cds=p(975,6656) /gb=NM_175750 /gi=171543898 /ug=Mm.444029 /len=12602
5	Hedgehog signaling pathway	gnl|UG|Mm#S14887597	Mm.56964	Wnt7a	0.01	3.6	8.49185	4e-06	2.54e-05	Mus musculus wingless-related MMTV integration site 7A, mRNA (cDNA clone MGC:61336 IMAGE:6415801), complete cds /cds=p(255,1304) /gb=BC049093 /gi=29144993 /ug=Mm.56964 /len=3189
5	Hedgehog signaling pathway	gnl|UG|Mm#S53181138	Mm.390999	3110082D06Rik	0.59	10.37	4.13556	8.14e-05	0.000407695	Mus musculus RIKEN cDNA 3110082D06 gene (3110082D06Rik), mRNA /cds=p(359,3064) /gb=NM_028474 /gi=257743472 /ug=Mm.390999 /len=6890
5	Hedgehog signaling pathway	gnl|UG|Mm#S10873016	Mm.4709	Wnt10b	1.77	24.96	3.8178	3.98e-06	2.54e-05	Mus musculus 0 day neonate head cDNA, RIKEN full-length enriched library, clone:4832413L14 product:weakly similar to WNT-10B PROTEIN PRECURSOR, full insert sequence /gb=AK029284 /gi=26081265 /ug=Mm.4709 /len=2706
5	Hedgehog signaling pathway	gnl|UG|Mm#S8040495	Mm.5098	Gli3	2.56	10.79	2.07548	6.85e-07	4.86e-06	Mus musculus GLI-Kruppel family member GLI3 (Gli3), mRNA /cds=p(432,5183) /gb=NM_008130 /gi=120953172 /ug=Mm.5098 /len=8428
5	Hedgehog signaling pathway	gnl|UG|Mm#S16291433	Mm.19111	Prkaca	19.52	53.1	1.44376	0	0	Mus musculus protein kinase, cAMP dependent, catalytic, alpha, mRNA (cDNA clone MGC:62542 IMAGE:6439034), complete cds /cds=p(195,1250) /gb=BC054834 /gi=32767123 /ug=Mm.19111 /len=2297
5	Hedgehog signaling pathway	gnl|UG|Mm#S16188342	Mm.16766	Prkacb	12.82	34.27	1.41855	1.73e-12	2.37e-11	Mus musculus protein kinase, cAMP dependent, catalytic, beta, mRNA (cDNA clone MGC:62278 IMAGE:5704796), complete cds /cds=p(248,1303) /gb=BC054533 /gi=32451601 /ug=Mm.16766 /len=4348
5	Hedgehog signaling pathway	gnl|UG|Mm#S10827997	Mm.325816	Csnk1g1	5.32	12.91	1.27899	7e-05	0.00035547	Mus musculus casein kinase 1, gamma 1 (Csnk1g1), mRNA /cds=p(421,1800) /gb=NM_173185 /gi=71773562 /ug=Mm.325816 /len=7183
5	Hedgehog signaling pathway	gnl|UG|Mm#S9705456	Mm.216227	Csnk1d	217.26	92.66	-1.2294	1.78e-56	9.98e-55	Mus musculus casein kinase 1, delta (Csnk1d), transcript variant 2, mRNA /cds=p(324,1553) /gb=NM_027874 /gi=76496488 /ug=Mm.216227 /len=3749
5	Hedgehog signaling pathway	gnl|UG|Mm#S8040866	Mm.595	Bmp7	168.96	62.41	-1.43683	8.16e-56	4.5e-54	Mus musculus bone morphogenetic protein 7 (Bmp7), mRNA /cds=p(225,1517) /gb=NM_007557 /gi=31982486 /ug=Mm.595 /len=1987
5	Hedgehog signaling pathway	gnl|UG|Mm#S8040864	Mm.6813	Bmp4	83.99	28.35	-1.56687	2.98e-32	1.2e-30	Mus musculus bone morphogenetic protein 4 (Bmp4), mRNA /cds=p(429,1655) /gb=NM_007554 /gi=121949822 /ug=Mm.6813 /len=1994
5	Hedgehog signaling pathway	gnl|UG|Mm#S9078556	Mm.20355	Wnt4	25.24	6.77	-1.89848	1.48e-13	2.68e-12	Mus musculus 10, 11 days embryo whole body cDNA, RIKEN full-length enriched library, clone:2810012H16 product:WNT-4 PROTEIN PRECURSOR, full insert sequence /gb=AK012727 /gi=12849666 /ug=Mm.20355 /len=1363
5	Hedgehog signaling pathway	gnl|UG|Mm#S8040455	Mm.22701	Gas1	69.6	13.54	-2.36186	2.15e-45	1.04e-43	Mus musculus growth arrest specific 1 (Gas1), mRNA /cds=p(595,1749) /gb=NM_008086 /gi=261823941 /ug=Mm.22701 /len=3149
5	Hedgehog signaling pathway	gnl|UG|Mm#S10850006	Mm.218794	Wnt9a	7.69	1.06	-2.85892	2.66e-07	2e-06	Mus musculus 0 day neonate eyeball cDNA, RIKEN full-length enriched library, clone:E130305L02 product:WNT14 homolog [Homo sapiens], full insert sequence /gb=AK087490 /gi=26104318 /ug=Mm.218794 /len=3325
5	Hedgehog signaling pathway	gnl|UG|Mm#S36662558	Mm.273292	Gli2	13.21	1.06	-3.63949	3.03e-14	6.38e-13	Mus musculus GLI-Kruppel family member GLI2 (Gli2), mRNA /cds=p(350,4984) /gb=NM_001081125 /gi=124487480 /ug=Mm.273292 /len=6708
5	Hedgehog signaling pathway	gnl|UG|Mm#S10871878	Mm.22182	Wnt11	15.18	0.42	-5.17564	7.45e-20	2.23e-18	Mus musculus 13 days embryo male testis cDNA, RIKEN full-length enriched library, clone:6030455A19 product:WNT-11 PROTEIN PRECURSOR, full insert sequence /gb=AK031573 /gi=26082403 /ug=Mm.22182 /len=3080
5	Hedgehog signaling pathway	gnl|UG|Mm#S10871422	Mm.384073	Dhh	5.13	0.01	-9.00282	3.8e-08	3.19e-07	Mus musculus adult male olfactory brain cDNA, RIKEN full-length enriched library, clone:6430555F24 product:desert hedgehog homolog, (Drosophila), full insert sequence /gb=AK032466 /gi=26082859 /ug=Mm.384073 /len=4223
5	Hedgehog signaling pathway	gnl|UG|Mm#S8039823	Mm.268282	Wnt6	13.6	0.01	-10.4094	1.91e-20	5.84e-19	Mus musculus wingless-related MMTV integration site 6 (Wnt6), mRNA /cds=p(255,1349) /gb=NM_009526 /gi=119672921 /ug=Mm.268282 /len=2068
5	Hedgehog signaling pathway	gnl|UG|Mm#S7116841	Mm.5130	Wnt10a	174.48	0.01	-14.0908	8.24e-254	6.95e-252	Mus musculus Wnt10a mRNA, complete cds /cds=p(663,1916) /gb=U61969 /gi=1546012 /ug=Mm.5130 /len=2487
6	p53 signaling pathway	gnl|UG|Mm#S8040181	Mm.250422	Serpine1	18.34	812.81	5.46985	2e-14	4.37e-13	Mus musculus serine (or cysteine) peptidase inhibitor, clade E, member 1 (Serpine1), mRNA /cds=p(146,1354) /gb=NM_008871 /gi=170172561 /ug=Mm.250422 /len=3024
6	p53 signaling pathway	gnl|UG|Mm#S9193939	Mm.281298	Gadd45g	2.76	68.97	4.64323	2.27e-07	1.73e-06	602990618F1 NCI_CGAP_Lu33 Mus musculus cDNA clone IMAGE:5146324 5', mRNA sequence /clone=IMAGE:5146324 /clone_end=5' /gb=BI415129 /gi=15176052 /ti=45095404 /ug=Mm.281298 /len=1119
6	p53 signaling pathway	gnl|UG|Mm#S8041776	Mm.268521	Igf1	0.39	8.67	4.47449	0.000122943	0.000592962	Mus musculus insulin-like growth factor 1 (Igf1), transcript variant 1, mRNA /cds=p(295,774) /gb=NM_010512 /gi=163659891 /ug=Mm.268521 /len=7121
6	p53 signaling pathway	gnl|UG|Mm#S7116468	Mm.423008	Trp53-ps	0.39	8.46	4.43911	0.000122943	0.000594008	Mus musculus p53-variant (p53) mRNA, partial cds /cds=p(1,162) /gb=U59758 /gi=1399879 /ug=Mm.423008 /len=846
6	p53 signaling pathway	gnl|UG|Mm#S26681357	Mm.4159	Thbs1	38.45	386.94	3.33105	1.54e-13	2.76e-12	Mus musculus mammary gland RCB-0527 Jyg-MC(B) cDNA, RIKEN full-length enriched library, clone:G930018O21 product:thrombospondin 1, full insert sequence /cds=p(213,3728) /gb=AK145202 /gi=74208143 /ug=Mm.4159 /len=5824
6	p53 signaling pathway	gnl|UG|Mm#S9105196	Mm.309975	Tns1	7.69	68.76	3.16051	2.01e-13	3.47e-12	Mus musculus tensin 1 (Tns1), mRNA /cds=p(1,5667) /gb=NM_027884 /gi=226437588 /ug=Mm.309975 /len=9966
6	p53 signaling pathway	gnl|UG|Mm#S8762888	Mm.44482	Sfn	1.18	8.89	2.9134	1.99e-05	0.000112127	Mus musculus stratifin (Sfn), mRNA /cds=p(400,1146) /gb=NM_018754 /gi=134023661 /ug=Mm.44482 /len=1616
6	p53 signaling pathway	gnl|UG|Mm#S8042472	Mm.26688	Thbs2	5.13	28.56	2.47697	1.66e-10	1.84e-09	Mus musculus thrombospondin 2 (Thbs2), mRNA /cds=p(391,3909) /gb=NM_011581 /gi=239787899 /ug=Mm.26688 /len=5922
6	p53 signaling pathway	gnl|UG|Mm#S30405251	Mm.222310	Ralgapa2	8.48	36.81	2.11796	1.28e-13	2.36e-12	Mus musculus Ral GTPase activating protein, alpha subunit 2 (catalytic) (Ralgapa2), mRNA /cds=p(106,5838) /gb=NM_001033348 /gi=158187504 /ug=Mm.222310 /len=9633
6	p53 signaling pathway	gnl|UG|Mm#S26674256	Mm.196533	Shisa5	5.13	18.19	1.82611	9.18e-10	9.45e-09	Mus musculus bone marrow macrophage cDNA, RIKEN full-length enriched library, clone:I830007P21 product:scotin gene, full insert sequence /gb=AK150460 /gi=74219621 /ug=Mm.196533 /len=2010
6	p53 signaling pathway	gnl|UG|Mm#S44693040	Mm.212462	Atr	15.18	49.08	1.69296	0	0	Mus musculus ataxia telangiectasia and Rad3 related (Atr), mRNA /cds=p(129,8054) /gb=NM_019864 /gi=189339265 /ug=Mm.212462 /len=8074
6	p53 signaling pathway	gnl|UG|Mm#S8042577	Mm.35705	Zmat3	12.03	33.85	1.49252	3.87e-13	6.05e-12	Mus musculus zinc finger matrin type 3 (Zmat3), mRNA /cds=p(220,1092) /gb=NM_009517 /gi=101943565 /ug=Mm.35705 /len=7784
6	p53 signaling pathway	gnl|UG|Mm#S26700313	Mm.35867	Ccne2	10.45	27.29	1.38487	6.72e-10	7.01e-09	Mus musculus visual cortex cDNA, RIKEN full-length enriched library, clone:K230305H19 product:cyclin E2, full insert sequence /cds=p(644,1858) /gb=AK158720 /gi=74177510 /ug=Mm.35867 /len=3216
6	p53 signaling pathway	gnl|UG|Mm#S9099341	Mm.193430	Tnfrsf10b	7.49	18.83	1.33	6.95e-07	4.93e-06	Mus musculus tumor necrosis factor receptor superfamily, member 10b (Tnfrsf10b), mRNA /cds=p(189,1334) /gb=NM_020275 /gi=274319392 /ug=Mm.193430 /len=3197
6	p53 signaling pathway	gnl|UG|Mm#S36662800	Mm.485086	Lrch3	15.38	37.23	1.27541	1.26e-11	1.56e-10	Mus musculus leucine-rich repeats and calponin homology (CH) domain containing 3 (Lrch3), mRNA /cds=p(43,2379) /gb=NM_001081255 /gi=124486938 /ug=Mm.479584 /len=5918
6	p53 signaling pathway	gnl|UG|Mm#S26698188	Mm.30435	Tsc2	48.5	109.38	1.17329	3.08e-13	4.99e-12	Mus musculus 14 days pregnant adult female placenta cDNA, RIKEN full-length enriched library, clone:M5C1011D03 product:tuberous sclerosis 2, full insert sequence /gb=AK147302 /gi=74181133 /ug=Mm.30435 /len=6208
6	p53 signaling pathway	gnl|UG|Mm#S17093660	Mm.389334	Ddb2	33.12	16.29	-1.02372	1.02e-07	8.1e-07	Mus musculus damage specific DNA binding protein 2, mRNA (cDNA clone IMAGE:5360936), partial cds /gb=BC058589 /gi=37589141 /ug=Mm.389334 /len=2301
6	p53 signaling pathway	gnl|UG|Mm#S17520408	Mm.3527	Ccng2	24.64	10.58	-1.21966	1.28e-07	1e-06	Mus musculus cyclin G2, mRNA (cDNA clone IMAGE:6831766), containing frame-shift errors /gb=BC060180 /gi=37805379 /ug=Mm.3527 /len=4491
6	p53 signaling pathway	gnl|UG|Mm#S9707509	Mm.85429	Steap1	25.83	10.79	-1.25935	2.97e-08	2.53e-07	Mus musculus six transmembrane epithelial antigen of the prostate 1 (Steap1), mRNA /cds=p(103,1122) /gb=NM_027399 /gi=254553461 /ug=Mm.85429 /len=1216
6	p53 signaling pathway	gnl|UG|Mm#S10828898	Mm.293284	Wdr76	20.11	8.25	-1.28545	6.9e-07	4.89e-06	Mus musculus WD repeat domain 76 (Wdr76), mRNA /cds=p(373,1947) /gb=NM_030234 /gi=124487320 /ug=Mm.293284 /len=4294
6	p53 signaling pathway	gnl|UG|Mm#S16906926	Mm.159453	Rchy1	67.43	25.6	-1.39725	2.33e-22	7.48e-21	Mus musculus ring finger and CHY zinc finger domain containing 1, mRNA (cDNA clone MGC:67962 IMAGE:5249543), complete cds /cds=p(350,1135) /gb=BC057143 /gi=34784349 /ug=Mm.159453 /len=1989
6	p53 signaling pathway	gnl|UG|Mm#S8539684	Mm.2114	Thbs3	14.98	4.87	-1.62104	3.58e-07	2.64e-06	Mus musculus thrombospondin 3 (Thbs3), mRNA /cds=p(60,2930) /gb=NM_013691 /gi=239915967 /ug=Mm.2114 /len=3205
6	p53 signaling pathway	gnl|UG|Mm#S26698321	Mm.271878	Pmaip1	10.84	3.38	-1.68127	9.65e-06	5.78e-05	Mus musculus adult male kidney cDNA, RIKEN full-length enriched library, clone:F530013M17 product:phorbol-12-myristate-13-acetate-induced protein 1, full insert sequence /cds=p(230,541) /gb=AK143990 /gi=74180903 /ug=Mm.271878 /len=2718
6	p53 signaling pathway	gnl|UG|Mm#S26691824	Mm.29389	Tenc1	30.76	6.35	-2.27623	4.61e-20	1.39e-18	Mus musculus melanocyte cDNA, RIKEN full-length enriched library, clone:G270110N16 product:tensin like C1 domain-containing phosphatase, full insert sequence /gb=AK147941 /gi=74190932 /ug=Mm.29389 /len=4760
6	p53 signaling pathway	gnl|UG|Mm#S26699868	Mm.389058	Cdk6	10.05	1.27	-2.9843	1.56e-09	1.55e-08	Mus musculus NOD-derived CD11c +ve dendritic cells cDNA, RIKEN full-length enriched library, clone:F630008J01 product:cyclin-dependent kinase 6, full insert sequence /cds=p(329,1309) /gb=AK154197 /gi=74178316 /ug=Mm.389058 /len=3740
6	p53 signaling pathway	gnl|UG|Mm#S17873050	Mm.1626	Fas	32.33	2.54	-3.66997	3.01e-33	1.24e-31	Mus musculus Fas (TNF receptor superfamily member 6), mRNA (cDNA clone MGC:74297 IMAGE:30302649), complete cds /cds=p(30,1013) /gb=BC061160 /gi=38512058 /ug=Mm.1626 /len=1490
6	p53 signaling pathway	gnl|UG|Mm#S8040664	Mm.29254	Igfbp3	21.69	0.63	-5.10553	1e-27	3.66e-26	Mus musculus insulin-like growth factor binding protein 3 (Igfbp3), mRNA /cds=p(134,1012) /gb=NM_008343 /gi=111378399 /ug=Mm.29254 /len=2456
6	p53 signaling pathway	gnl|UG|Mm#S26669364	Mm.233799	Igfbp4	516.94	1.27	-8.66902	0	0	Mus musculus bone marrow stroma cell CRL-2028 SR-4987 cDNA, RIKEN full-length enriched library, clone:G430149K10 product:insulin-like growth factor binding protein 4, full insert sequence /cds=p(256,1020) /gb=AK165688 /gi=74227093 /ug=Mm.233799 /len=3805
6	p53 signaling pathway	gnl|UG|Mm#S16906751	Mm.334825	Vat1l	4.93	0.01	-8.94544	7.33e-08	5.92e-07	Mus musculus vesicle amine transport protein 1 homolog-like (T. californica), mRNA (cDNA clone MGC:66522 IMAGE:5719211), complete cds /cds=p(87,1340) /gb=BC056927 /gi=34785198 /ug=Mm.334825 /len=3684
6	p53 signaling pathway	gnl|UG|Mm#S29474999			9.86	0.01	-9.94544	5.2e-15	1.18e-13	PREDICTED: Mus musculus predicted gene, EG621205, transcript variant 4 (EG621205), mRNA /cds=p(117,2318) /gb=XM_897204 /gi=94407675 /ug=Mm.372117 /len=2608
7	ECM-receptor interaction	gnl|UG|Mm#S21163010	Mm.475622	Gp1bb	0.39	6.98	4.16168	0.000122949	0.000591651	Mus musculus glycoprotein Ib, beta polypeptide (Gp1bb), transcript variant 1, mRNA /cds=p(1038,1682) /gb=NM_001001999 /gi=50345975 /ug=Mm.475622 /len=2085
7	ECM-receptor interaction	gnl|UG|Mm#S19621192	Mm.423621	Cd44	18.14	246.89	3.76662	0	0	Mus musculus CD44 antigen (Cd44), transcript variant 1, mRNA /cds=p(320,2662) /gb=NM_009851 /gi=85540470 /ug=Mm.423621 /len=5654
7	ECM-receptor interaction	gnl|UG|Mm#S10847847	Mm.245154	Tmeff2	3.55	36.18	3.3493	2.11e-08	1.83e-07	Mus musculus 0 day neonate head cDNA, RIKEN full-length enriched library, clone:4832418D20 product:transmembrane protein with EGF-like and two follistatin-like domains 2, full insert sequence /cds=p(426,1550) /gb=AK029307 /gi=26325261 /ug=Mm.245154 /len=3341
7	ECM-receptor interaction	gnl|UG|Mm#S26681357	Mm.4159	Thbs1	38.45	386.94	3.33105	1.54e-13	2.76e-12	Mus musculus mammary gland RCB-0527 Jyg-MC(B) cDNA, RIKEN full-length enriched library, clone:G930018O21 product:thrombospondin 1, full insert sequence /cds=p(213,3728) /gb=AK145202 /gi=74208143 /ug=Mm.4159 /len=5824
7	ECM-receptor interaction	gnl|UG|Mm#S14814517	Mm.251188	Megf9	1.18	11.85	3.32803	1.99e-05	0.000112307	Mus musculus mRNA for mKIAA0818 protein /cds=p(98,1900) /gb=AK122378 /gi=28972412 /ug=Mm.251188 /len=6126
7	ECM-receptor interaction	gnl|UG|Mm#S26698143	Mm.38832	Fndc3b	0.79	5.71	2.85357	6.07e-05	0.000312018	Mus musculus 14 days pregnant adult female placenta cDNA, RIKEN full-length enriched library, clone:M5C1017G11 product:FAD104, full insert sequence /gb=AK147346 /gi=74181207 /ug=Mm.38832 /len=6886
7	ECM-receptor interaction	gnl|UG|Mm#S8042472	Mm.26688	Thbs2	5.13	28.56	2.47697	1.66e-10	1.84e-09	Mus musculus thrombospondin 2 (Thbs2), mRNA /cds=p(391,3909) /gb=NM_011581 /gi=239787899 /ug=Mm.26688 /len=5922
7	ECM-receptor interaction	gnl|UG|Mm#S9632523	Mm.41424	Cc2d1a	8.67	47.6	2.45686	9.24e-14	1.75e-12	Mus musculus coiled-coil and C2 domain containing 1A, mRNA (cDNA clone MGC:27560 IMAGE:4482793), complete cds /cds=p(1092,2879) /gb=BC016188 /gi=18921438 /ug=Mm.41424 /len=3349
7	ECM-receptor interaction	gnl|UG|Mm#S17053336	Mm.379344	Cdk5rap2	6.9	29.62	2.1019	9.24e-13	1.32e-11	Mus musculus mRNA for mKIAA1633 protein /cds=p(1,5569) /gb=AK129411 /gi=37360485 /ug=Mm.379344 /len=5603
7	ECM-receptor interaction	gnl|UG|Mm#S8040945	Mm.10299	Col5a2	110.8	408.52	1.88245	4.82e-13	7.35e-12	Mus musculus collagen, type V, alpha 2 (Col5a2), mRNA /cds=p(369,4862) /gb=NM_007737 /gi=86613789 /ug=Mm.10299 /len=6615
7	ECM-receptor interaction	gnl|UG|Mm#S8039849	Mm.425599	Lamb2	15.77	50.99	1.69303	0	0	Mus musculus laminin, beta 2 (Lamb2), mRNA /cds=p(115,5514) /gb=NM_008483 /gi=238018123 /ug=Mm.425599 /len=5624
7	ECM-receptor interaction	gnl|UG|Mm#S7114086	Mm.1249	Lamc1	4.93	15.87	1.68664	5.65e-08	4.64e-07	Mouse laminin B2 chain mRNA, complete cds /cds=p(247,5070) /gb=J03484 /gi=198694 /ug=Mm.1249 /len=7642
7	ECM-receptor interaction	gnl|UG|Mm#S15116366	Mm.288645	Pcf11	18.14	40.41	1.15554	6.84e-11	7.87e-10	Mus musculus cleavage and polyadenylation factor subunit homolog (S. cerevisiae) (Pcf11), mRNA /cds=p(293,4954) /gb=NM_029078 /gi=268370152 /ug=Mm.288645 /len=5804
7	ECM-receptor interaction	gnl|UG|Mm#S8039851	Mm.329272	Lamc2	21.69	44.43	1.0345	4e-10	4.25e-09	Mus musculus laminin, gamma 2 (Lamc2), mRNA /cds=p(309,3890) /gb=NM_008485 /gi=110624797 /ug=Mm.329272 /len=5182
7	ECM-receptor interaction	gnl|UG|Mm#S17524394	Mm.194950	Scarf2	11.43	23.27	1.02565	7.25e-06	4.44e-05	Mus musculus scavenger receptor class F, member 2, mRNA (cDNA clone IMAGE:6402375), partial cds /gb=BC060084 /gi=37994632 /ug=Mm.194950 /len=3531
7	ECM-receptor interaction	gnl|UG|Mm#S16760903	Mm.172674	Lamb1	35.88	17.77	-1.01374	3.86e-08	3.23e-07	Mus musculus laminin B1 subunit 1 (Lamb1-1), mRNA /cds=p(128,5632) /gb=NM_008482 /gi=114326496 /ug=Mm.172674 /len=5778
7	ECM-receptor interaction	gnl|UG|Mm#S10848581	Mm.193099	Fn1	36.28	16.08	-1.17391	4.85e-10	5.13e-09	Mus musculus bone marrow stroma cell CRL-2028 SR-4987 cDNA, RIKEN full-length enriched library, clone:G431002M24 product:fibronectin 1, full insert sequence /gb=AK090130 /gi=26105744 /ug=Mm.193099 /len=8329
7	ECM-receptor interaction	gnl|UG|Mm#S10875677	Mm.390865	Cd47	147.67	64.53	-1.19433	2.8e-37	1.23e-35	M.musculus integrin associated protein mRNA, complete CDS /cds=p(134,1108) /gb=Z25524 /gi=396767 /ug=Mm.390865 /len=1928
7	ECM-receptor interaction	gnl|UG|Mm#S26690656	Mm.277735	Col1a1	78.47	31.95	-1.29633	3.75e-23	1.23e-21	Mus musculus osteoclast-like cell cDNA, RIKEN full-length enriched library, clone:I420014D17 product:procollagen, type I, alpha 1, full insert sequence /gb=AK159285 /gi=74192908 /ug=Mm.277735 /len=4759
7	ECM-receptor interaction	gnl|UG|Mm#S8042305	Mm.3815	Sdc4	158.12	61.99	-1.35091	7.74e-48	3.83e-46	Mus musculus syndecan 4 (Sdc4), mRNA /cds=p(25,621) /gb=NM_011521 /gi=118130129 /ug=Mm.477724 /len=2460
7	ECM-receptor interaction	gnl|UG|Mm#S7115620	Mm.2509	Col6a1	190.25	72.99	-1.38213	3.58e-59	2.04e-57	M.musculus mRNA for collagen alpha1(VI)-collagen /cds=p(132,3209) /gb=X66405 /gi=50478 /ug=Mm.2509 /len=3991
7	ECM-receptor interaction	gnl|UG|Mm#S16144320	Mm.232525	Antxr1	41.99	15.87	-1.40374	1.39e-14	3.08e-13	Mus musculus anthrax toxin receptor 1 (Antxr1), mRNA /cds=p(334,2022) /gb=NM_054041 /gi=140971258 /ug=Mm.232525 /len=5280
7	ECM-receptor interaction	gnl|UG|Mm#S8041808	Mm.26646	Itga2b	9.86	3.38	-1.54456	7.36e-05	0.000373299	Mus musculus integrin alpha 2b (Itga2b), mRNA /cds=p(172,3273) /gb=NM_010575 /gi=159110662 /ug=Mm.26646 /len=3437
7	ECM-receptor interaction	gnl|UG|Mm#S8539684	Mm.2114	Thbs3	14.98	4.87	-1.62104	3.58e-07	2.64e-06	Mus musculus thrombospondin 3 (Thbs3), mRNA /cds=p(60,2930) /gb=NM_013691 /gi=239915967 /ug=Mm.2114 /len=3205
7	ECM-receptor interaction	gnl|UG|Mm#S15909873	Mm.57035	Itga3	76.3	19.46	-1.97117	7.27e-40	3.28e-38	Mus musculus integrin alpha 3, mRNA (cDNA clone MGC:62260 IMAGE:6401146), complete cds /cds=p(379,3540) /gb=BC053031 /gi=31418682 /ug=Mm.57035 /len=4870
7	ECM-receptor interaction	gnl|UG|Mm#S8042731	Mm.42191	Odz3	7.89	1.69	-2.223	6.2e-06	3.84e-05	Mus musculus odd Oz/ten-m homolog 3 (Drosophila) (Odz3), transcript variant 1, mRNA /cds=p(50,8197) /gb=NM_011857 /gi=225543088 /ug=Mm.42191 /len=10978
7	ECM-receptor interaction	gnl|UG|Mm#S10845609	Mm.225096	Itga6	5.91	1.06	-2.47909	3.2e-05	0.000174272	Mus musculus adult male diencephalon cDNA, RIKEN full-length enriched library, clone:9330162A08 product:integrin alpha 6, full insert sequence /cds=p(58,3279) /gb=AK034186 /gi=26329768 /ug=Mm.225096 /len=4206
7	ECM-receptor interaction	gnl|UG|Mm#S8042746	Mm.2580	Sdc1	181.97	32.58	-2.48164	8.31e-123	6.13e-121	Mus musculus syndecan 1 (Sdc1), mRNA /cds=p(241,1176) /gb=NM_011519 /gi=133892957 /ug=Mm.2580 /len=3057
7	ECM-receptor interaction	gnl|UG|Mm#S26698617	Mm.209715	Col11a1	8.87	1.48	-2.58334	1.55e-07	1.21e-06	Mus musculus 9.5 days embryo parthenogenote cDNA, RIKEN full-length enriched library, clone:B130009K01 product:procollagen, type XI, alpha 1, full insert sequence /gb=AK157734 /gi=74180457 /ug=Mm.209715 /len=7551
7	ECM-receptor interaction	gnl|UG|Mm#S18928435	Mm.390264	6330407J23Rik	28.19	1.9	-3.89111	1.98e-30	7.72e-29	Mus musculus RIKEN cDNA 6330407J23 gene, mRNA (cDNA clone MGC:91342 IMAGE:30355520), complete cds /cds=p(693,3452) /gb=BC066079 /gi=42406347 /ug=Mm.390264 /len=4152
7	ECM-receptor interaction	gnl|UG|Mm#S8082062	Mm.58	Itgb7	32.53	1.9	-4.0977	3.47e-36	1.49e-34	Mus musculus integrin beta 7 (Itgb7), mRNA /cds=p(89,2509) /gb=NM_013566 /gi=160708007 /ug=Mm.58 /len=2696
7	ECM-receptor interaction	gnl|UG|Mm#S8040709	Mm.179747	Itga7	68.22	2.33	-4.87179	1.05e-82	6.99e-81	Mus musculus integrin alpha 7 (Itga7), mRNA /cds=p(177,3587) /gb=NM_008398 /gi=112293268 /ug=Mm.179747 /len=4035
7	ECM-receptor interaction	gnl|UG|Mm#S8762719	Mm.329131	Prg4	41.01	1.06	-5.27384	3.24e-52	1.72e-50	Mus musculus proteoglycan 4 (megakaryocyte stimulating factor, articular superficial zone protein) (Prg4), transcript variant 1, mRNA /cds=p(41,3706) /gb=NM_021400 /gi=161086925 /ug=Mm.329131 /len=4278
7	ECM-receptor interaction	gnl|UG|Mm#S36662693	Mm.4339	Lama5	126.57	2.75	-5.52436	1.2e-161	9.67e-160	Mus musculus laminin, alpha 5 (Lama5), mRNA /cds=p(58,11214) /gb=NM_001081171 /gi=147904403 /ug=Mm.4339 /len=11404
7	ECM-receptor interaction	gnl|UG|Mm#S8762517	Mm.7984	Zan	3.15	0.01	-8.29921	2.75e-05	0.00015126	Mus musculus zonadhesin (Zan), mRNA /cds=p(174,16436) /gb=NM_011741 /gi=256665240 /ug=Mm.7984 /len=16481
7	ECM-receptor interaction	gnl|UG|Mm#S8539620	Mm.87150	Itgb3	10.25	0.01	-10.0014	1.39e-15	3.31e-14	Mus musculus integrin beta 3 (Itgb3), mRNA /cds=p(90,2453) /gb=NM_016780 /gi=160358855 /ug=Mm.87150 /len=5795
7	ECM-receptor interaction	gnl|UG|Mm#S9707110	Mm.194116	Col27a1	36.47	0.01	-11.8325	1.28e-53	6.87e-52	Mus musculus collagen, type XXVII, alpha 1 (Col27a1), mRNA /cds=p(415,5952) /gb=NM_025685 /gi=116063545 /ug=Mm.194116 /len=7635
8	Apoptosis	gnl|UG|Mm#S8040226	Mm.306163	Prkar1b	0.01	2.96	8.20945	3.56e-05	0.000191798	Mus musculus protein kinase, cAMP dependent regulatory, type I beta (Prkar1b), mRNA /cds=p(132,1277) /gb=NM_008923 /gi=254675177 /ug=Mm.306163 /len=2632
8	Apoptosis	gnl|UG|Mm#S8082107	Mm.1259	Ngf	2.17	135.4	5.96339	1.29e-06	8.84e-06	Mus musculus nerve growth factor (Ngf), transcript variant A, mRNA /cds=p(99,1022) /gb=NM_013609 /gi=162951829 /ug=Mm.1259 /len=1187
8	Apoptosis	gnl|UG|Mm#S7116468	Mm.423008	Trp53-ps	0.39	8.46	4.43911	0.000122943	0.000594008	Mus musculus p53-variant (p53) mRNA, partial cds /cds=p(1,162) /gb=U59758 /gi=1399879 /ug=Mm.423008 /len=846
8	Apoptosis	gnl|UG|Mm#S16760762	Mm.244960	Pik3r5	0.39	5.92	3.92405	0.000123118	0.000591421	Mus musculus phosphoinositide-3-kinase, regulatory subunit 5, p101 (Pik3r5), mRNA /cds=p(152,2767) /gb=NM_177320 /gi=86262160 /ug=Mm.244960 /len=4363
8	Apoptosis	gnl|UG|Mm#S19189477	Mm.485090	Prkar2b	1.18	14.39	3.60821	1.99e-05	0.00011234	Mus musculus protein kinase, cAMP dependent regulatory, type II beta (Prkar2b), mRNA /cds=p(198,1448) /gb=NM_011158 /gi=89179324 /ug=Mm.479214 /len=3358
8	Apoptosis	gnl|UG|Mm#S8040155	Mm.229108	Pik3cd	1.38	6.98	2.33856	2.12e-05	0.000118845	Mus musculus phosphatidylinositol 3-kinase catalytic delta polypeptide (Pik3cd), transcript variant 4, mRNA /cds=p(481,3615) /gb=NM_008840 /gi=255708435 /ug=Mm.229108 /len=5102
8	Apoptosis	gnl|UG|Mm#S9078151	Mm.42192	Cib2	1.58	7.83	2.30909	9.96e-06	5.96e-05	Mus musculus 10, 11 days embryo whole body cDNA, RIKEN full-length enriched library, clone:2810434I23 product:kinase interacting protein 2, full insert sequence /cds=p(171,734) /gb=AK013240 /gi=12850480 /ug=Mm.42192 /len=1401
8	Apoptosis	gnl|UG|Mm#S10833140	Mm.213003	Myd88	24.25	102.18	2.07506	0	0	Mus musculus RCB-0035 WEHI-3 cDNA, RIKEN full-length enriched library, clone:G430132D13 product:similar to myeloid differentiation primary response gene 88, full insert sequence /cds=p(45,533) /gb=AK090107 /gi=26354938 /ug=Mm.213003 /len=2462
8	Apoptosis	gnl|UG|Mm#S19188015	Mm.274432	Ppp3cb	2.76	10.79	1.96695	9.2e-07	6.43e-06	Mus musculus protein phosphatase 3, catalytic subunit, beta isoform (Ppp3cb), mRNA /cds=p(134,1711) /gb=NM_008914 /gi=270341337 /ug=Mm.274432 /len=3881
8	Apoptosis	gnl|UG|Mm#S24639491	Mm.101578	Exog	3.94	14.39	1.8688	3.54e-08	2.99e-07	Mus musculus endo/exonuclease (5'-3'), endonuclease G-like, mRNA (cDNA clone IMAGE:30616861), with apparent retained intron /gb=BC094589 /gi=63101342 /ug=Mm.101578 /len=5107
8	Apoptosis	gnl|UG|Mm#S9914901	Mm.335659	Birc2	3.35	10.15	1.59925	3.06e-05	0.000167411	Mus musculus baculoviral IAP repeat-containing 2, mRNA (cDNA clone IMAGE:4946907) /gb=BC033480 /gi=23958522 /ug=Mm.335659 /len=3168
8	Apoptosis	gnl|UG|Mm#S7349148	Mm.19306	Capn2	14.39	39.77	1.46661	0	0	Mus musculus mRNA for m-calpain large subunit, complete cds /cds=p(171,2273) /gb=D38117 /gi=2570157 /ug=Mm.19306 /len=3225
8	Apoptosis	gnl|UG|Mm#S30528225	Mm.286309	Aifm2	4.73	12.91	1.44858	1.22e-05	7.15e-05	Mus musculus apoptosis-inducing factor, mitochondrion-associated 2 (Aifm2), nuclear gene encoding mitochondrial protein, transcript variant 3, mRNA /cds=p(112,1233) /gb=NM_001039194 /gi=262050652 /ug=Mm.286309 /len=3152
8	Apoptosis	gnl|UG|Mm#S16291433	Mm.19111	Prkaca	19.52	53.1	1.44376	0	0	Mus musculus protein kinase, cAMP dependent, catalytic, alpha, mRNA (cDNA clone MGC:62542 IMAGE:6439034), complete cds /cds=p(195,1250) /gb=BC054834 /gi=32767123 /ug=Mm.19111 /len=2297
8	Apoptosis	gnl|UG|Mm#S16188342	Mm.16766	Prkacb	12.82	34.27	1.41855	1.73e-12	2.37e-11	Mus musculus protein kinase, cAMP dependent, catalytic, beta, mRNA (cDNA clone MGC:62278 IMAGE:5704796), complete cds /cds=p(248,1303) /gb=BC054533 /gi=32451601 /ug=Mm.16766 /len=4348
8	Apoptosis	gnl|UG|Mm#S9099341	Mm.193430	Tnfrsf10b	7.49	18.83	1.33	6.95e-07	4.93e-06	Mus musculus tumor necrosis factor receptor superfamily, member 10b (Tnfrsf10b), mRNA /cds=p(189,1334) /gb=NM_020275 /gi=274319392 /ug=Mm.193430 /len=3197
8	Apoptosis	gnl|UG|Mm#S26695907	Mm.259879	Xiap	12.22	27.71	1.18116	3.95e-08	3.3e-07	Mus musculus adult male brain UNDEFINED_CELL_LINE cDNA, RIKEN full-length enriched library, clone:M5C1043J08 product:baculoviral IAP repeat-containing 4, full insert sequence /gb=AK147447 /gi=74184609 /ug=Mm.259879 /len=6678
8	Apoptosis	gnl|UG|Mm#S26682985	Mm.388529	Rnf34	7.29	16.08	1.14128	4.89e-05	0.000256864	Mus musculus 15 days embryo head cDNA, RIKEN full-length enriched library, clone:4022417L22 product:ring finger protein 34, full insert sequence /cds=p(122,1252) /gb=AK132330 /gi=74205638 /ug=Mm.388529 /len=4313
8	Apoptosis	gnl|UG|Mm#S9732935	Mm.279865	Erlin1	55.99	121.86	1.12198	2.58e-13	4.31e-12	Mus musculus ER lipid raft associated 1 (Erlin1), transcript variant 1, mRNA /cds=p(303,1349) /gb=NM_145502 /gi=256355011 /ug=Mm.476850 /len=3349
8	Apoptosis	gnl|UG|Mm#S8040679	Mm.38241	Irak1	36.87	73.83	1.00176	3.14e-13	5.06e-12	Mus musculus interleukin-1 receptor-associated kinase 1 (Irak1), mRNA /cds=p(177,2309) /gb=NM_008363 /gi=117606336 /ug=Mm.38241 /len=3831
8	Apoptosis	gnl|UG|Mm#S10848070	Mm.177194	Akt2	72.95	35.12	-1.05462	5.17e-16	1.27e-14	Mus musculus 10 days neonate skin cDNA, RIKEN full-length enriched library, clone:4732465F20 product:thymoma viral proto-oncogene 2, full insert sequence /cds=p(1,1064) /gb=AK028871 /gi=26324815 /ug=Mm.177194 /len=3724
8	Apoptosis	gnl|UG|Mm#S10838143	Mm.20818	Pef1	40.22	18.19	-1.14477	1.33e-10	1.5e-09	Mus musculus 10 days embryo whole body cDNA, RIKEN full-length enriched library, clone:2600002E23 product:similar to PEFLIN (SIMILAR TO PEF PROTEIN WITH A LONG N-TERMINAL HYDROPHOBIC DOMAIN) [Homo sapiens], full insert sequence /cds=p(77,904) /gb=AK075978 /gi=26344883 /ug=Mm.20818 /len=1557
8	Apoptosis	gnl|UG|Mm#S52734442	Mm.321147	Chn2	7.89	2.12	-1.89596	4.35e-05	0.000230257	Mus musculus chimerin (chimaerin) 2 (Chn2), transcript variant 2, mRNA /cds=p(176,1582) /gb=NM_001163640 /gi=254692945 /ug=Mm.321147 /len=3150
8	Apoptosis	gnl|UG|Mm#S10865504	Mm.446943	Gm9948	13.41	2.75	-2.28581	1.57e-09	1.56e-08	Mus musculus 3 days neonate thymus cDNA, RIKEN full-length enriched library, clone:A630052B09 product:unclassifiable, full insert sequence /gb=AK042010 /gi=26088777 /ug=Mm.446943 /len=1783
8	Apoptosis	gnl|UG|Mm#S15645403	Mm.41423	Endod1	5.52	1.06	-2.3806	8.92e-05	0.000443112	Mus musculus endonuclease domain containing 1 (Endod1), mRNA /cds=p(273,1778) /gb=NM_028013 /gi=160333728 /ug=Mm.41423 /len=4470
8	Apoptosis	gnl|UG|Mm#S10847962	Mm.146194	Irak3	5.72	1.06	-2.43195	5.35e-05	0.000277125	Mus musculus 10 days neonate skin cDNA, RIKEN full-length enriched library, clone:4732486H23 product:similar to interleukin-1 receptor-associated kinase M, full insert sequence /cds=p(80,1909) /gb=AK029057 /gi=26325031 /ug=Mm.146194 /len=2970
8	Apoptosis	gnl|UG|Mm#S17873050	Mm.1626	Fas	32.33	2.54	-3.66997	3.01e-33	1.24e-31	Mus musculus Fas (TNF receptor superfamily member 6), mRNA (cDNA clone MGC:74297 IMAGE:30302649), complete cds /cds=p(30,1013) /gb=BC061160 /gi=38512058 /ug=Mm.1626 /len=1490
8	Apoptosis	gnl|UG|Mm#S53208270	Mm.273285	Tesc	5.13	0.01	-9.00282	3.8e-08	3.19e-07	Mus musculus tescalcin variant 3 mRNA, complete cds, alternatively spliced /cds=p(95,679) /gb=GQ856261 /gi=260108317 /ug=Mm.273285 /len=1027
9	Small cell lung cancer	gnl|UG|Mm#S7116468	Mm.423008	Trp53-ps	0.39	8.46	4.43911	0.000122943	0.000594008	Mus musculus p53-variant (p53) mRNA, partial cds /cds=p(1,162) /gb=U59758 /gi=1399879 /ug=Mm.423008 /len=846
9	Small cell lung cancer	gnl|UG|Mm#S16760762	Mm.244960	Pik3r5	0.39	5.92	3.92405	0.000123118	0.000591421	Mus musculus phosphoinositide-3-kinase, regulatory subunit 5, p101 (Pik3r5), mRNA /cds=p(152,2767) /gb=NM_177320 /gi=86262160 /ug=Mm.244960 /len=4363
9	Small cell lung cancer	gnl|UG|Mm#S14814517	Mm.251188	Megf9	1.18	11.85	3.32803	1.99e-05	0.000112307	Mus musculus mRNA for mKIAA0818 protein /cds=p(98,1900) /gb=AK122378 /gi=28972412 /ug=Mm.251188 /len=6126
9	Small cell lung cancer	gnl|UG|Mm#S9105196	Mm.309975	Tns1	7.69	68.76	3.16051	2.01e-13	3.47e-12	Mus musculus tensin 1 (Tns1), mRNA /cds=p(1,5667) /gb=NM_027884 /gi=226437588 /ug=Mm.309975 /len=9966
9	Small cell lung cancer	gnl|UG|Mm#S8040155	Mm.229108	Pik3cd	1.38	6.98	2.33856	2.12e-05	0.000118845	Mus musculus phosphatidylinositol 3-kinase catalytic delta polypeptide (Pik3cd), transcript variant 4, mRNA /cds=p(481,3615) /gb=NM_008840 /gi=255708435 /ug=Mm.229108 /len=5102
9	Small cell lung cancer	gnl|UG|Mm#S53181576	Mm.6370	Pias2	20.5	72.99	1.83207	0	0	Mus musculus protein inhibitor of activated STAT 2 (Pias2), transcript variant 3, mRNA /cds=p(226,2070) /gb=NM_001164168 /gi=255918215 /ug=Mm.6370 /len=4984
9	Small cell lung cancer	gnl|UG|Mm#S8039849	Mm.425599	Lamb2	15.77	50.99	1.69303	0	0	Mus musculus laminin, beta 2 (Lamb2), mRNA /cds=p(115,5514) /gb=NM_008483 /gi=238018123 /ug=Mm.425599 /len=5624
9	Small cell lung cancer	gnl|UG|Mm#S7114086	Mm.1249	Lamc1	4.93	15.87	1.68664	5.65e-08	4.64e-07	Mouse laminin B2 chain mRNA, complete cds /cds=p(247,5070) /gb=J03484 /gi=198694 /ug=Mm.1249 /len=7642
9	Small cell lung cancer	gnl|UG|Mm#S26702145	Mm.18036	E2f1	6.31	19.25	1.60915	7.05e-09	6.49e-08	Mus musculus 2 days neonate thymus thymic cells cDNA, RIKEN full-length enriched library, clone:E430014H20 product:E2F transcription factor 1, full insert sequence /cds=p(124,1416) /gb=AK153968 /gi=74150508 /ug=Mm.18036 /len=2476
9	Small cell lung cancer	gnl|UG|Mm#S9914901	Mm.335659	Birc2	3.35	10.15	1.59925	3.06e-05	0.000167411	Mus musculus baculoviral IAP repeat-containing 2, mRNA (cDNA clone IMAGE:4946907) /gb=BC033480 /gi=23958522 /ug=Mm.335659 /len=3168
9	Small cell lung cancer	gnl|UG|Mm#S26700313	Mm.35867	Ccne2	10.45	27.29	1.38487	6.72e-10	7.01e-09	Mus musculus visual cortex cDNA, RIKEN full-length enriched library, clone:K230305H19 product:cyclin E2, full insert sequence /cds=p(644,1858) /gb=AK158720 /gi=74177510 /ug=Mm.35867 /len=3216
9	Small cell lung cancer	gnl|UG|Mm#S26695907	Mm.259879	Xiap	12.22	27.71	1.18116	3.95e-08	3.3e-07	Mus musculus adult male brain UNDEFINED_CELL_LINE cDNA, RIKEN full-length enriched library, clone:M5C1043J08 product:baculoviral IAP repeat-containing 4, full insert sequence /gb=AK147447 /gi=74184609 /ug=Mm.259879 /len=6678
9	Small cell lung cancer	gnl|UG|Mm#S15116366	Mm.288645	Pcf11	18.14	40.41	1.15554	6.84e-11	7.87e-10	Mus musculus cleavage and polyadenylation factor subunit homolog (S. cerevisiae) (Pcf11), mRNA /cds=p(293,4954) /gb=NM_029078 /gi=268370152 /ug=Mm.288645 /len=5804
9	Small cell lung cancer	gnl|UG|Mm#S26682985	Mm.388529	Rnf34	7.29	16.08	1.14128	4.89e-05	0.000256864	Mus musculus 15 days embryo head cDNA, RIKEN full-length enriched library, clone:4022417L22 product:ring finger protein 34, full insert sequence /cds=p(122,1252) /gb=AK132330 /gi=74205638 /ug=Mm.388529 /len=4313
9	Small cell lung cancer	gnl|UG|Mm#S9732935	Mm.279865	Erlin1	55.99	121.86	1.12198	2.58e-13	4.31e-12	Mus musculus ER lipid raft associated 1 (Erlin1), transcript variant 1, mRNA /cds=p(303,1349) /gb=NM_145502 /gi=256355011 /ug=Mm.476850 /len=3349
9	Small cell lung cancer	gnl|UG|Mm#S8039851	Mm.329272	Lamc2	21.69	44.43	1.0345	4e-10	4.25e-09	Mus musculus laminin, gamma 2 (Lamc2), mRNA /cds=p(309,3890) /gb=NM_008485 /gi=110624797 /ug=Mm.329272 /len=5182
9	Small cell lung cancer	gnl|UG|Mm#S16760903	Mm.172674	Lamb1	35.88	17.77	-1.01374	3.86e-08	3.23e-07	Mus musculus laminin B1 subunit 1 (Lamb1-1), mRNA /cds=p(128,5632) /gb=NM_008482 /gi=114326496 /ug=Mm.172674 /len=5778
9	Small cell lung cancer	gnl|UG|Mm#S10848070	Mm.177194	Akt2	72.95	35.12	-1.05462	5.17e-16	1.27e-14	Mus musculus 10 days neonate skin cDNA, RIKEN full-length enriched library, clone:4732465F20 product:thymoma viral proto-oncogene 2, full insert sequence /cds=p(1,1064) /gb=AK028871 /gi=26324815 /ug=Mm.177194 /len=3724
9	Small cell lung cancer	gnl|UG|Mm#S17668537	Mm.292729	Traf6	15.97	7.4	-1.10977	8.46e-05	0.000421981	Mus musculus TNF receptor-associated factor 6, mRNA (cDNA clone MGC:67112 IMAGE:6409657), complete cds /cds=p(407,1999) /gb=BC060705 /gi=38173731 /ug=Mm.292729 /len=5536
9	Small cell lung cancer	gnl|UG|Mm#S10848581	Mm.193099	Fn1	36.28	16.08	-1.17391	4.85e-10	5.13e-09	Mus musculus bone marrow stroma cell CRL-2028 SR-4987 cDNA, RIKEN full-length enriched library, clone:G431002M24 product:fibronectin 1, full insert sequence /gb=AK090130 /gi=26105744 /ug=Mm.193099 /len=8329
9	Small cell lung cancer	gnl|UG|Mm#S8041808	Mm.26646	Itga2b	9.86	3.38	-1.54456	7.36e-05	0.000373299	Mus musculus integrin alpha 2b (Itga2b), mRNA /cds=p(172,3273) /gb=NM_010575 /gi=159110662 /ug=Mm.26646 /len=3437
9	Small cell lung cancer	gnl|UG|Mm#S52734442	Mm.321147	Chn2	7.89	2.12	-1.89596	4.35e-05	0.000230257	Mus musculus chimerin (chimaerin) 2 (Chn2), transcript variant 2, mRNA /cds=p(176,1582) /gb=NM_001163640 /gi=254692945 /ug=Mm.321147 /len=3150
9	Small cell lung cancer	gnl|UG|Mm#S15909873	Mm.57035	Itga3	76.3	19.46	-1.97117	7.27e-40	3.28e-38	Mus musculus integrin alpha 3, mRNA (cDNA clone MGC:62260 IMAGE:6401146), complete cds /cds=p(379,3540) /gb=BC053031 /gi=31418682 /ug=Mm.57035 /len=4870
9	Small cell lung cancer	gnl|UG|Mm#S26691824	Mm.29389	Tenc1	30.76	6.35	-2.27623	4.61e-20	1.39e-18	Mus musculus melanocyte cDNA, RIKEN full-length enriched library, clone:G270110N16 product:tensin like C1 domain-containing phosphatase, full insert sequence /gb=AK147941 /gi=74190932 /ug=Mm.29389 /len=4760
9	Small cell lung cancer	gnl|UG|Mm#S10845609	Mm.225096	Itga6	5.91	1.06	-2.47909	3.2e-05	0.000174272	Mus musculus adult male diencephalon cDNA, RIKEN full-length enriched library, clone:9330162A08 product:integrin alpha 6, full insert sequence /cds=p(58,3279) /gb=AK034186 /gi=26329768 /ug=Mm.225096 /len=4206
9	Small cell lung cancer	gnl|UG|Mm#S26699868	Mm.389058	Cdk6	10.05	1.27	-2.9843	1.56e-09	1.55e-08	Mus musculus NOD-derived CD11c +ve dendritic cells cDNA, RIKEN full-length enriched library, clone:F630008J01 product:cyclin-dependent kinase 6, full insert sequence /cds=p(329,1309) /gb=AK154197 /gi=74178316 /ug=Mm.389058 /len=3740
9	Small cell lung cancer	gnl|UG|Mm#S36662693	Mm.4339	Lama5	126.57	2.75	-5.52436	1.2e-161	9.67e-160	Mus musculus laminin, alpha 5 (Lama5), mRNA /cds=p(58,11214) /gb=NM_001081171 /gi=147904403 /ug=Mm.4339 /len=11404
9	Small cell lung cancer	gnl|UG|Mm#S17821190	Mm.2893	Nos2	2.76	0.01	-8.10852	0.000102615	0.000504184	Mus musculus nitric oxide synthase 2, inducible, mRNA (cDNA clone MGC:68162 IMAGE:4978648), complete cds /cds=p(190,3627) /gb=BC062378 /gi=38383120 /ug=Mm.2893 /len=4112
9	Small cell lung cancer	gnl|UG|Mm#S17093440	Mm.227484	Zmiz1	3.35	0.01	-8.38802	1.42e-05	8.3e-05	Mus musculus zinc finger, MIZ-type containing 1, mRNA (cDNA clone MGC:76345 IMAGE:6405777), complete cds /cds=p(525,3725) /gb=BC058646 /gi=37590130 /ug=Mm.227484 /len=5403
10	Wnt signaling pathway	gnl|UG|Mm#S7349008	Mm.19155	Sfrp2	0.01	553.86	15.7572	4.44e-16	1.13e-14	Mus musculus secreted apoptosis related protein 1 (Sarp1) mRNA, complete cds /cds=p(254,1141) /gb=AF017989 /gi=2415420 /ug=Mm.19155 /len=2031
10	Wnt signaling pathway	gnl|UG|Mm#S35717298	Mm.220982	Dysf	0.01	15.87	10.6321	4.44e-16	1.14e-14	Mus musculus dysferlin (Dysf), transcript variant 2, mRNA /cds=p(326,6625) /gb=NM_001077694 /gi=118026930 /ug=Mm.220982 /len=6836
10	Wnt signaling pathway	gnl|UG|Mm#S9305708	Mm.166318	Grem1	0.01	10.79	10.0755	4.44e-16	1.14e-14	Mus musculus gremlin 1, mRNA (cDNA clone MGC:19137 IMAGE:4216669), complete cds /cds=p(130,684) /gb=BC015293 /gi=15929742 /ug=Mm.474483 /len=1674
10	Wnt signaling pathway	gnl|UG|Mm#S8539477	Mm.55143	Dkk3	0.01	9.52	9.89482	5.77e-15	1.31e-13	Mus musculus dickkopf homolog 3 (Xenopus laevis) (Dkk3), mRNA /cds=p(116,1165) /gb=NM_015814 /gi=31560475 /ug=Mm.55143 /len=3357
10	Wnt signaling pathway	gnl|UG|Mm#S8082000	Mm.422745	Peg12	0.01	5.5	9.10329	5.66e-09	5.27e-08	Mus musculus paternally expressed 12 (Peg12), mRNA /cds=p(164,1015) /gb=NM_013788 /gi=270309125 /ug=Mm.471813 /len=2640
10	Wnt signaling pathway	gnl|UG|Mm#S11103556	Mm.232232	Prickle3	0.01	4.02	8.65105	9.31e-07	6.48e-06	Mus musculus prickle homolog 3 (Drosophila), mRNA (cDNA clone IMAGE:5151571), containing frame-shift errors /gb=BC032173 /gi=22749729 /ug=Mm.232232 /len=2518
10	Wnt signaling pathway	gnl|UG|Mm#S14887597	Mm.56964	Wnt7a	0.01	3.6	8.49185	4e-06	2.54e-05	Mus musculus wingless-related MMTV integration site 7A, mRNA (cDNA clone MGC:61336 IMAGE:6415801), complete cds /cds=p(255,1304) /gb=BC049093 /gi=29144993 /ug=Mm.56964 /len=3189
10	Wnt signaling pathway	gnl|UG|Mm#S7116468	Mm.423008	Trp53-ps	0.39	8.46	4.43911	0.000122943	0.000594008	Mus musculus p53-variant (p53) mRNA, partial cds /cds=p(1,162) /gb=U59758 /gi=1399879 /ug=Mm.423008 /len=846
10	Wnt signaling pathway	gnl|UG|Mm#S10873016	Mm.4709	Wnt10b	1.77	24.96	3.8178	3.98e-06	2.54e-05	Mus musculus 0 day neonate head cDNA, RIKEN full-length enriched library, clone:4832413L14 product:weakly similar to WNT-10B PROTEIN PRECURSOR, full insert sequence /gb=AK029284 /gi=26081265 /ug=Mm.4709 /len=2706
10	Wnt signaling pathway	gnl|UG|Mm#S8761977	Mm.379376	Syt11	2.17	11	2.34174	1.31e-06	8.96e-06	Mus musculus synaptotagmin XI (Syt11), mRNA /cds=p(276,1568) /gb=NM_018804 /gi=124378013 /ug=Mm.379376 /len=4585
10	Wnt signaling pathway	gnl|UG|Mm#S9078151	Mm.42192	Cib2	1.58	7.83	2.30909	9.96e-06	5.96e-05	Mus musculus 10, 11 days embryo whole body cDNA, RIKEN full-length enriched library, clone:2810434I23 product:kinase interacting protein 2, full insert sequence /cds=p(171,734) /gb=AK013240 /gi=12850480 /ug=Mm.42192 /len=1401
10	Wnt signaling pathway	gnl|UG|Mm#S19188015	Mm.274432	Ppp3cb	2.76	10.79	1.96695	9.2e-07	6.43e-06	Mus musculus protein phosphatase 3, catalytic subunit, beta isoform (Ppp3cb), mRNA /cds=p(134,1711) /gb=NM_008914 /gi=270341337 /ug=Mm.274432 /len=3881
10	Wnt signaling pathway	gnl|UG|Mm#S46925819	Mm.248820	Prickle2	2.76	9.73	1.81777	8.2e-06	4.97e-05	Mus musculus prickle homolog 2 (Drosophila) (Prickle2), transcript variant 4, mRNA /cds=p(612,3149) /gb=NM_001134460 /gi=197333831 /ug=Mm.248820 /len=8203
10	Wnt signaling pathway	gnl|UG|Mm#S14887516	Mm.118004	Vangl1	5.72	19.25	1.75077	8.07e-10	8.36e-09	Mus musculus vang-like 1 (van gogh, Drosophila) (Vangl1), mRNA /cds=p(297,1877) /gb=NM_177545 /gi=260099696 /ug=Mm.118004 /len=3419
10	Wnt signaling pathway	gnl|UG|Mm#S10849274	Mm.10702	Cacybp	101.73	294.7	1.5345	3.16e-13	5.07e-12	Mus musculus 2 days neonate thymus thymic cells cDNA, RIKEN full-length enriched library, clone:E430037F17 product:calcyclin binding protein, full insert sequence /gb=AK089043 /gi=26105050 /ug=Mm.10702 /len=1967
10	Wnt signaling pathway	gnl|UG|Mm#S51751045	Mm.480708	Wdr7	4.34	12.27	1.49937	1.19e-05	7e-05	Mus musculus WD repeat domain 7 (Wdr7), mRNA /cds=p(239,4708) /gb=NM_001014981 /gi=226494597 /ug=Mm.478907 /len=7109
10	Wnt signaling pathway	gnl|UG|Mm#S16350309	Mm.44183	Prr14	8.67	23.69	1.45017	2.67e-09	2.59e-08	Mus musculus proline rich 14, mRNA (cDNA clone MGC:62672 IMAGE:6310272), complete cds /cds=p(342,2180) /gb=BC055033 /gi=32822744 /ug=Mm.44183 /len=2325
10	Wnt signaling pathway	gnl|UG|Mm#S16291433	Mm.19111	Prkaca	19.52	53.1	1.44376	0	0	Mus musculus protein kinase, cAMP dependent, catalytic, alpha, mRNA (cDNA clone MGC:62542 IMAGE:6439034), complete cds /cds=p(195,1250) /gb=BC054834 /gi=32767123 /ug=Mm.19111 /len=2297
10	Wnt signaling pathway	gnl|UG|Mm#S8039429	Mm.6710	Rock1	7.49	20.31	1.43915	4.37e-08	3.64e-07	Mus musculus Rho-associated coiled-coil containing protein kinase 1 (Rock1), mRNA /cds=p(476,4540) /gb=NM_009071 /gi=134948665 /ug=Mm.6710 /len=6187
10	Wnt signaling pathway	gnl|UG|Mm#S16188342	Mm.16766	Prkacb	12.82	34.27	1.41855	1.73e-12	2.37e-11	Mus musculus protein kinase, cAMP dependent, catalytic, beta, mRNA (cDNA clone MGC:62278 IMAGE:5704796), complete cds /cds=p(248,1303) /gb=BC054533 /gi=32451601 /ug=Mm.16766 /len=4348
10	Wnt signaling pathway	gnl|UG|Mm#S26689219	Mm.6215	Fosl1	49.09	130.11	1.40623	7.51e-14	1.45e-12	Mus musculus lung RCB-0558 LLC cDNA, RIKEN full-length enriched library, clone:G730034G01 product:fos-like antigen 1, full insert sequence /cds=p(406,1227) /gb=AK144785 /gi=74194995 /ug=Mm.6215 /len=1864
10	Wnt signaling pathway	gnl|UG|Mm#S9082398	Mm.391091	Smad2	7.29	18.83	1.36904	3.93e-07	2.88e-06	Mus musculus 10 day old male pancreas cDNA, RIKEN full-length enriched library, clone:1810047O14 product:MAD homolog 2 (Drosophila), full insert sequence /cds=p(109,1512) /gb=AK007817 /gi=12841612 /ug=Mm.391091 /len=2513
10	Wnt signaling pathway	gnl|UG|Mm#S8040812	Mm.384171	Apc	19.91	49.5	1.31394	0	0	Mus musculus adenomatosis polyposis coli (Apc), mRNA /cds=p(312,8840) /gb=NM_007462 /gi=158966685 /ug=Mm.384171 /len=12453
10	Wnt signaling pathway	gnl|UG|Mm#S23920790	Mm.173953	Smc6	20.11	49.93	1.31199	0	0	Mus musculus structural maintenance of chromosomes 6, mRNA (cDNA clone MGC:96146 IMAGE:30536320), complete cds /cds=p(409,3702) /gb=BC090630 /gi=60334825 /ug=Mm.173953 /len=5617
10	Wnt signaling pathway	gnl|UG|Mm#S8113604	Mm.206764	Tle6	6.11	13.75	1.17019	0.000127688	0.000610771	Mus musculus groucho-related gene product (Grg6) mRNA, complete cds /cds=p(140,1885) /gb=AF145957 /gi=5053121 /ug=Mm.206764 /len=2015
10	Wnt signaling pathway	gnl|UG|Mm#S26708735	Mm.9404	Nbl1	94.24	206.27	1.13012	1.19e-12	1.67e-11	Mus musculus 17 days pregnant adult female amnion cDNA, RIKEN full-length enriched library, clone:I920021O17 product:neuroblastoma, suppression of tumorigenicity 1, full insert sequence /cds=p(187,723) /gb=AK146535 /gi=74138877 /ug=Mm.9404 /len=1776
10	Wnt signaling pathway	gnl|UG|Mm#S8039430	Mm.276024	Rock2	18.73	39.98	1.09393	5.31e-10	5.59e-09	Mus musculus Rho-associated coiled-coil containing protein kinase 2 (Rock2), mRNA /cds=p(213,4379) /gb=NM_009072 /gi=134949012 /ug=Mm.276024 /len=8012
10	Wnt signaling pathway	gnl|UG|Mm#S26694567	Mm.118076	Ppp2r5b	33.52	14.39	-1.21996	6.98e-10	7.27e-09	Mus musculus adult male diencephalon cDNA, RIKEN full-length enriched library, clone:9330161A15 product:protein phosphatase 2, regulatory subunit B (B56), beta isoform, full insert sequence /cds=p(617,2110) /gb=AK034167 /gi=74186832 /ug=Mm.118076 /len=2727
10	Wnt signaling pathway	gnl|UG|Mm#S8040430	Mm.297906	Fzd7	121.45	48.66	-1.31955	7.06e-36	2.99e-34	Mus musculus frizzled homolog 7 (Drosophila) (Fzd7), mRNA /cds=p(814,2532) /gb=NM_008057 /gi=158635945 /ug=Mm.297906 /len=4840
10	Wnt signaling pathway	gnl|UG|Mm#S10828760	Mm.394427	Fmnl2	48.7	13.75	-1.82449	1.33e-23	4.4e-22	Mus musculus formin-like 2 (Fmnl2), mRNA /cds=p(276,3527) /gb=NM_172409 /gi=124378047 /ug=Mm.394427 /len=5851
10	Wnt signaling pathway	gnl|UG|Mm#S9078556	Mm.20355	Wnt4	25.24	6.77	-1.89848	1.48e-13	2.68e-12	Mus musculus 10, 11 days embryo whole body cDNA, RIKEN full-length enriched library, clone:2810012H16 product:WNT-4 PROTEIN PRECURSOR, full insert sequence /gb=AK012727 /gi=12849666 /ug=Mm.20355 /len=1363
10	Wnt signaling pathway	gnl|UG|Mm#S24032909	Mm.3400	Dvl1	24.45	4.87	-2.32784	1.21e-16	3.25e-15	Mus musculus mRNA for mKIAA4029 protein /cds=p(1236,2456) /gb=AK220168 /gi=60360217 /ug=Mm.3400 /len=4773
10	Wnt signaling pathway	gnl|UG|Mm#S26677694	Mm.34008	Rac3	10.05	1.48	-2.76353	6.47e-09	5.98e-08	Mus musculus bone marrow macrophage cDNA, RIKEN full-length enriched library, clone:G530144F07 product:RAS-related C3 botulinum substrate 3, full insert sequence /gb=AK150203 /gi=74213899 /ug=Mm.34008 /len=1084
10	Wnt signaling pathway	gnl|UG|Mm#S9732421	Mm.290991	Cpne8	63.29	9.31	-2.76512	3.54e-49	1.82e-47	Mus musculus copine VIII (Cpne8), transcript variant 1, mRNA /cds=p(85,1818) /gb=NM_025815 /gi=76563926 /ug=Mm.290991 /len=3324
10	Wnt signaling pathway	gnl|UG|Mm#S10850006	Mm.218794	Wnt9a	7.69	1.06	-2.85892	2.66e-07	2e-06	Mus musculus 0 day neonate eyeball cDNA, RIKEN full-length enriched library, clone:E130305L02 product:WNT14 homolog [Homo sapiens], full insert sequence /gb=AK087490 /gi=26104318 /ug=Mm.218794 /len=3325
10	Wnt signaling pathway	gnl|UG|Mm#S16760825	Mm.103638	Tle4	24.84	2.33	-3.41426	1.99e-24	6.77e-23	Mus musculus transducin-like enhancer of split 4, homolog of Drosophila E(spl) (Tle4), mRNA /cds=p(572,2893) /gb=NM_011600 /gi=38372894 /ug=Mm.103638 /len=4555
10	Wnt signaling pathway	gnl|UG|Mm#S42609584	Mm.33421	1110012J17Rik	51.85	1.48	-5.13067	7.78e-65	4.69e-63	Mus musculus RIKEN cDNA 1110012J17 gene (1110012J17Rik), transcript variant 1, mRNA /cds=p(408,6089) /gb=NM_001114098 /gi=166235132 /ug=Mm.33421 /len=7297
10	Wnt signaling pathway	gnl|UG|Mm#S10871878	Mm.22182	Wnt11	15.18	0.42	-5.17564	7.45e-20	2.23e-18	Mus musculus 13 days embryo male testis cDNA, RIKEN full-length enriched library, clone:6030455A19 product:WNT-11 PROTEIN PRECURSOR, full insert sequence /gb=AK031573 /gi=26082403 /ug=Mm.22182 /len=3080
10	Wnt signaling pathway	gnl|UG|Mm#S18598120	Mm.211275	Daam2	28.39	0.63	-5.49389	4.13e-37	1.8e-35	Mus musculus premature mRNA for mKIAA0381 protein /gb=AK122266 /gi=28972188 /ug=Mm.211275 /len=8963
10	Wnt signaling pathway	gnl|UG|Mm#S8539325	Mm.71710	Axin2	37.07	0.42	-6.46372	7.58e-51	3.94e-49	Mus musculus axin2 (Axin2), mRNA /cds=p(350,2872) /gb=NM_015732 /gi=158966712 /ug=Mm.71710 /len=4279
10	Wnt signaling pathway	gnl|UG|Mm#S16591989	Mm.128892	Unc13b	2.76	0.01	-8.10852	0.000102615	0.000504313	Mus musculus premature mRNA for mKIAA4254 protein /gb=AK122422 /gi=28972575 /ug=Mm.128892 /len=6874
10	Wnt signaling pathway	gnl|UG|Mm#S53208270	Mm.273285	Tesc	5.13	0.01	-9.00282	3.8e-08	3.19e-07	Mus musculus tescalcin variant 3 mRNA, complete cds, alternatively spliced /cds=p(95,679) /gb=GQ856261 /gi=260108317 /ug=Mm.273285 /len=1027
10	Wnt signaling pathway	gnl|UG|Mm#S8762176	Mm.138913	Fmnl1	10.45	0.01	-10.0293	7.21e-16	1.75e-14	Mus musculus formin-like 1 (Fmnl1), transcript variant 1, mRNA /cds=p(176,3448) /gb=NM_019679 /gi=118136289 /ug=Mm.138913 /len=3873
10	Wnt signaling pathway	gnl|UG|Mm#S8039823	Mm.268282	Wnt6	13.6	0.01	-10.4094	1.91e-20	5.84e-19	Mus musculus wingless-related MMTV integration site 6 (Wnt6), mRNA /cds=p(255,1349) /gb=NM_009526 /gi=119672921 /ug=Mm.268282 /len=2068
10	Wnt signaling pathway	gnl|UG|Mm#S7116841	Mm.5130	Wnt10a	174.48	0.01	-14.0908	8.24e-254	6.95e-252	Mus musculus Wnt10a mRNA, complete cds /cds=p(663,1916) /gb=U61969 /gi=1546012 /ug=Mm.5130 /len=2487
11	Chemokine signaling pathway	gnl|UG|Mm#S35717298	Mm.220982	Dysf	0.01	15.87	10.6321	4.44e-16	1.14e-14	Mus musculus dysferlin (Dysf), transcript variant 2, mRNA /cds=p(326,6625) /gb=NM_001077694 /gi=118026930 /ug=Mm.220982 /len=6836
11	Chemokine signaling pathway	gnl|UG|Mm#S8114017	Mm.30211	Cxcl14	0.01	2.75	8.10329	7.39e-05	0.000373577	Mus musculus kidney-expressed chemokine CXC (Kec) mRNA, complete cds /cds=p(377,676) /gb=AF192557 /gi=6103732 /ug=Mm.30211 /len=1884
11	Chemokine signaling pathway	gnl|UG|Mm#S23882146	Mm.303231	Cxcl12	0.99	230.18	7.86112	3.28e-05	0.000178454	Mus musculus chemokine (C-X-C motif) ligand 12 (Cxcl12), transcript variant 3, mRNA /cds=p(122,481) /gb=NM_001012477 /gi=270309154 /ug=Mm.303231 /len=5670
11	Chemokine signaling pathway	gnl|UG|Mm#S27423883	Mm.284248	Ccl5	1.77	32.58	4.20217	3.98e-06	2.54e-05	DAY35S_06_H17.x1 FH DAY35S Mus musculus cDNA clone DAY35S_06_H17 similar to Chemokine (C-C motif) ligand 5, mRNA sequence /clone=DAY35S_06_H17 /gb=DV049672 /gi=76376955 /ug=Mm.284248 /len=938
11	Chemokine signaling pathway	gnl|UG|Mm#S16760762	Mm.244960	Pik3r5	0.39	5.92	3.92405	0.000123118	0.000591421	Mus musculus phosphoinositide-3-kinase, regulatory subunit 5, p101 (Pik3r5), mRNA /cds=p(152,2767) /gb=NM_177320 /gi=86262160 /ug=Mm.244960 /len=4363
11	Chemokine signaling pathway	gnl|UG|Mm#S35341362	Mm.3126	Fhl1	3.94	56.49	3.84173	6.32e-09	5.85e-08	Mus musculus four and a half LIM domains 1 (Fhl1), transcript variant 1, mRNA /cds=p(296,1267) /gb=NM_001077361 /gi=116517339 /ug=Mm.3126 /len=2686
11	Chemokine signaling pathway	gnl|UG|Mm#S26706094	Mm.295397	Depdc6	1.38	15.44	3.48393	1.18e-05	6.98e-05	Mus musculus 2 cells egg cDNA, RIKEN full-length enriched library, clone:B020032E21 product:DEP domain containing 6, full insert sequence /cds=p(40,1233) /gb=AK139888 /gi=74143341 /ug=Mm.295397 /len=3302
11	Chemokine signaling pathway	gnl|UG|Mm#S8761977	Mm.379376	Syt11	2.17	11	2.34174	1.31e-06	8.96e-06	Mus musculus synaptotagmin XI (Syt11), mRNA /cds=p(276,1568) /gb=NM_018804 /gi=124378013 /ug=Mm.379376 /len=4585
11	Chemokine signaling pathway	gnl|UG|Mm#S8040155	Mm.229108	Pik3cd	1.38	6.98	2.33856	2.12e-05	0.000118845	Mus musculus phosphatidylinositol 3-kinase catalytic delta polypeptide (Pik3cd), transcript variant 4, mRNA /cds=p(481,3615) /gb=NM_008840 /gi=255708435 /ug=Mm.229108 /len=5102
11	Chemokine signaling pathway	gnl|UG|Mm#S8761994	Mm.279400	Grk5	4.14	20.31	2.29449	3.45e-09	3.28e-08	Mus musculus G protein-coupled receptor kinase 5 (Grk5), mRNA /cds=p(832,2604) /gb=NM_018869 /gi=159032058 /ug=Mm.279400 /len=3182
11	Chemokine signaling pathway	gnl|UG|Mm#S10850293	Mm.3248	Tgfb1i1	13.6	52.26	1.9421	0	0	Mus musculus 0 day neonate lung cDNA, RIKEN full-length enriched library, clone:E030027O16 product:transforming growth factor beta 1 induced transcript 1, full insert sequence /gb=AK087114 /gi=26104031 /ug=Mm.3248 /len=3528
11	Chemokine signaling pathway	gnl|UG|Mm#S26681119	Mm.154275	Rbbp8	7.1	26.02	1.87373	6.46e-13	9.49e-12	Mus musculus 0 day neonate cerebellum cDNA, RIKEN full-length enriched library, clone:C230040F15 product:Similar to retinoblastoma binding protein 8 homolog [Mus musculus], full insert sequence /gb=AK163908 /gi=74208511 /ug=Mm.154275 /len=5472
11	Chemokine signaling pathway	gnl|UG|Mm#S26706480	Mm.439750	Adcy9	1.97	6.98	1.82503	0.000160468	0.000752175	Mus musculus activated spleen cDNA, RIKEN full-length enriched library, clone:F830108N02 product:adenylate cyclase 9, full insert sequence /gb=AK156940 /gi=74142752 /ug=Mm.439750 /len=4957
11	Chemokine signaling pathway	gnl|UG|Mm#S8042087	Mm.260227	Pak1	17.55	57.97	1.72384	0	0	Mus musculus p21 protein (Cdc42/Rac)-activated kinase 1 (Pak1), mRNA /cds=p(228,1862) /gb=NM_011035 /gi=112181193 /ug=Mm.260227 /len=3081
11	Chemokine signaling pathway	gnl|UG|Mm#S8040789	Mm.288206	Adcy7	3.35	11	1.71527	5.06e-06	3.16e-05	Mus musculus adenylate cyclase 7 (Adcy7), transcript variant 1, mRNA /cds=p(678,3977) /gb=NM_007406 /gi=157951647 /ug=Mm.288206 /len=6121
11	Chemokine signaling pathway	gnl|UG|Mm#S47624691	Mm.3770	Sos2	4.34	12.91	1.57272	3.29e-06	2.12e-05	Mus musculus son of sevenless homolog 2 (Drosophila) (Sos2), mRNA /cds=p(252,4250) /gb=NM_001135559 /gi=208022615 /ug=Mm.3770 /len=5612
11	Chemokine signaling pathway	gnl|UG|Mm#S26690719	Mm.196464	Gnai2	217.66	639.54	1.55496	3.17e-12	4.21e-11	Mus musculus osteoclast-like cell cDNA, RIKEN full-length enriched library, clone:I420010J21 product:guanine nucleotide binding protein, alpha inhibiting 2, full insert sequence /cds=p(130,1197) /gb=AK159222 /gi=74192792 /ug=Mm.196464 /len=2186
11	Chemokine signaling pathway	gnl|UG|Mm#S9084692	Mm.271703	Gnai3	35.09	102.61	1.54804	9.44e-14	1.78e-12	Mus musculus adult male lung cDNA, RIKEN full-length enriched library, clone:1200003G10 product:guanine nucleotide binding protein, alpha inhibiting 3, full insert sequence /cds=p(142,1206) /gb=AK004566 /gi=12835822 /ug=Mm.271703 /len=3261
11	Chemokine signaling pathway	gnl|UG|Mm#S8041586	Mm.331856	Fhl3	20.31	58.81	1.53387	0	0	Mus musculus four and a half LIM domains 3 (Fhl3), mRNA /cds=p(164,1033) /gb=NM_010213 /gi=130488505 /ug=Mm.331856 /len=1674
11	Chemokine signaling pathway	gnl|UG|Mm#S16291433	Mm.19111	Prkaca	19.52	53.1	1.44376	0	0	Mus musculus protein kinase, cAMP dependent, catalytic, alpha, mRNA (cDNA clone MGC:62542 IMAGE:6439034), complete cds /cds=p(195,1250) /gb=BC054834 /gi=32767123 /ug=Mm.19111 /len=2297
11	Chemokine signaling pathway	gnl|UG|Mm#S8039429	Mm.6710	Rock1	7.49	20.31	1.43915	4.37e-08	3.64e-07	Mus musculus Rho-associated coiled-coil containing protein kinase 1 (Rock1), mRNA /cds=p(476,4540) /gb=NM_009071 /gi=134948665 /ug=Mm.6710 /len=6187
11	Chemokine signaling pathway	gnl|UG|Mm#S16188342	Mm.16766	Prkacb	12.82	34.27	1.41855	1.73e-12	2.37e-11	Mus musculus protein kinase, cAMP dependent, catalytic, beta, mRNA (cDNA clone MGC:62278 IMAGE:5704796), complete cds /cds=p(248,1303) /gb=BC054533 /gi=32451601 /ug=Mm.16766 /len=4348
11	Chemokine signaling pathway	gnl|UG|Mm#S8039615	Mm.277406	Stat1	14.59	36.39	1.31856	6.52e-12	8.31e-11	Mus musculus signal transducer and activator of transcription 1 (Stat1), mRNA /cds=p(351,2600) /gb=NM_009283 /gi=114326481 /ug=Mm.277406 /len=5217
11	Chemokine signaling pathway	gnl|UG|Mm#S23920790	Mm.173953	Smc6	20.11	49.93	1.31199	0	0	Mus musculus structural maintenance of chromosomes 6, mRNA (cDNA clone MGC:96146 IMAGE:30536320), complete cds /cds=p(409,3702) /gb=BC090630 /gi=60334825 /ug=Mm.173953 /len=5617
11	Chemokine signaling pathway	gnl|UG|Mm#S26697030	Mm.458171	Rap1a	5.91	14.6	1.30474	1.72e-05	9.84e-05	Mus musculus adult male thymus cDNA, RIKEN full-length enriched library, clone:5830450G12 product:RAS-related protein-1a, full insert sequence /cds=p(121,675) /gb=AK030897 /gi=74182989 /ug=Mm.458171 /len=2401
11	Chemokine signaling pathway	gnl|UG|Mm#S8114208	Mm.293120	Stat2	11.83	28.14	1.25017	7.03e-09	6.47e-08	Mus musculus signal transducer and activator of transcription 2 (Stat2) mRNA, complete cds /cds=p(158,2926) /gb=AF206162 /gi=6561852 /ug=Mm.293120 /len=4402
11	Chemokine signaling pathway	gnl|UG|Mm#S17821252	Mm.268389	Mex3d	6.51	14.81	1.18584	5.77e-05	0.000297551	Mus musculus mex3 homolog D (C. elegans) (Mex3d), mRNA /cds=p(232,2388) /gb=NM_198615 /gi=145651817 /ug=Mm.268389 /len=3269
11	Chemokine signaling pathway	gnl|UG|Mm#S9732935	Mm.279865	Erlin1	55.99	121.86	1.12198	2.58e-13	4.31e-12	Mus musculus ER lipid raft associated 1 (Erlin1), transcript variant 1, mRNA /cds=p(303,1349) /gb=NM_145502 /gi=256355011 /ug=Mm.476850 /len=3349
11	Chemokine signaling pathway	gnl|UG|Mm#S8039430	Mm.276024	Rock2	18.73	39.98	1.09393	5.31e-10	5.59e-09	Mus musculus Rho-associated coiled-coil containing protein kinase 2 (Rock2), mRNA /cds=p(213,4379) /gb=NM_009072 /gi=134949012 /ug=Mm.276024 /len=8012
11	Chemokine signaling pathway	gnl|UG|Mm#S9875170	Mm.233009	Rap1b	13.8	28.35	1.03868	5.52e-07	3.95e-06	Mus musculus RAS related protein 1b, mRNA (cDNA clone IMAGE:5370922), complete cds /cds=p(109,663) /gb=BC033382 /gi=23274045 /ug=Mm.233009 /len=2042
11	Chemokine signaling pathway	gnl|UG|Mm#S10848070	Mm.177194	Akt2	72.95	35.12	-1.05462	5.17e-16	1.27e-14	Mus musculus 10 days neonate skin cDNA, RIKEN full-length enriched library, clone:4732465F20 product:thymoma viral proto-oncogene 2, full insert sequence /cds=p(1,1064) /gb=AK028871 /gi=26324815 /ug=Mm.177194 /len=3724
11	Chemokine signaling pathway	gnl|UG|Mm#S20116139	Mm.249934	Stat3	92.27	36.81	-1.32576	7.83e-28	2.87e-26	Mus musculus signal transducer and activator of transcription 3 (Stat3), transcript variant 1, mRNA /cds=p(280,2592) /gb=NM_213659 /gi=76253927 /ug=Mm.249934 /len=4487
11	Chemokine signaling pathway	gnl|UG|Mm#S16016642	Mm.464229	Grb10	46.73	13.12	-1.83258	7.65e-23	2.49e-21	Mus musculus growth factor receptor bound protein 10, mRNA (cDNA clone IMAGE:6311825), partial cds /cds=p(1,2092) /gb=BC053842 /gi=31753051 /ug=Mm.479549 /len=5076
11	Chemokine signaling pathway	gnl|UG|Mm#S52734442	Mm.321147	Chn2	7.89	2.12	-1.89596	4.35e-05	0.000230257	Mus musculus chimerin (chimaerin) 2 (Chn2), transcript variant 2, mRNA /cds=p(176,1582) /gb=NM_001163640 /gi=254692945 /ug=Mm.321147 /len=3150
11	Chemokine signaling pathway	gnl|UG|Mm#S9542586	Mm.413131	Rdh13	344.63	81.45	-2.08106	1.38e-186	1.14e-184	BB773344 RIKEN full-length enriched, bone marrow stroma cell CRL-2028 SR-4987 cDNA Mus musculus cDNA clone G430002P06 3', mRNA sequence /clone=G430002P06 /clone_end=3' /gb=BB773344 /gi=16934024 /ug=Mm.413131 /len=447
11	Chemokine signaling pathway	gnl|UG|Mm#S26672648	Mm.877	Cxcl10	5.72	1.27	-2.17119	0.000161178	0.000754947	Mus musculus CRL-1722 L5178Y-R cDNA, RIKEN full-length enriched library, clone:I730022F23 product:chemokine (C-X-C motif) ligand 10, full insert sequence /cds=p(74,370) /gb=AK146144 /gi=74222251 /ug=Mm.877 /len=1096
11	Chemokine signaling pathway	gnl|UG|Mm#S8042302	Mm.416125	Ccl9	5.72	1.06	-2.43195	5.35e-05	0.00027705	Mus musculus chemokine (C-C motif) ligand 9 (Ccl9), mRNA /cds=p(173,541) /gb=NM_011338 /gi=85540457 /ug=Mm.416125 /len=3008
11	Chemokine signaling pathway	gnl|UG|Mm#S14951270	Mm.290320	Ccl2	18.93	2.96	-2.67701	3.32e-15	7.67e-14	AGENCOURT_12975367 NIH_MGC_165 Mus musculus cDNA clone IMAGE:30279345 5', mRNA sequence /clone=IMAGE:30279345 /clone_end=5' /gb=CB571537 /gi=29491067 /ti=196937622 /ug=Mm.290320 /len=1343
11	Chemokine signaling pathway	gnl|UG|Mm#S9732421	Mm.290991	Cpne8	63.29	9.31	-2.76512	3.54e-49	1.82e-47	Mus musculus copine VIII (Cpne8), transcript variant 1, mRNA /cds=p(85,1818) /gb=NM_025815 /gi=76563926 /ug=Mm.290991 /len=3324
11	Chemokine signaling pathway	gnl|UG|Mm#S22421534	Mm.277090	Foxo6	29.97	3.6	-3.05745	1.68e-26	5.92e-25	Mus musculus forkhead box O6, mRNA (cDNA clone MGC:73469 IMAGE:6810803), complete cds /cds=p(98,2020) /gb=BC086628 /gi=55777483 /ug=Mm.277090 /len=2632
11	Chemokine signaling pathway	gnl|UG|Mm#S26735614	Mm.254629	Gnai1	9.07	0.85	-3.41557	1.07e-09	1.09e-08	Mus musculus guanine nucleotide binding protein (G protein), alpha inhibiting 1 (Gnai1), mRNA /cds=p(245,1309) /gb=NM_010305 /gi=74271898 /ug=Mm.254629 /len=3193
11	Chemokine signaling pathway	gnl|UG|Mm#S8040536	Mm.21013	Cxcl1	218.05	6.77	-5.00936	6.2e-265	5.26e-263	Mus musculus chemokine (C-X-C motif) ligand 1 (Cxcl1), mRNA /cds=p(67,357) /gb=NM_008176 /gi=229577225 /ug=Mm.21013 /len=964
11	Chemokine signaling pathway	gnl|UG|Mm#S42609584	Mm.33421	1110012J17Rik	51.85	1.48	-5.13067	7.78e-65	4.69e-63	Mus musculus RIKEN cDNA 1110012J17 gene (1110012J17Rik), transcript variant 1, mRNA /cds=p(408,6089) /gb=NM_001114098 /gi=166235132 /ug=Mm.33421 /len=7297
11	Chemokine signaling pathway	gnl|UG|Mm#S8039491	Mm.4660	Cxcl5	129.73	0.63	-7.68594	3.71e-182	3.05e-180	Mus musculus chemokine (C-X-C motif) ligand 5 (Cxcl5), mRNA /cds=p(145,543) /gb=NM_009141 /gi=114842397 /ug=Mm.4660 /len=1655
11	Chemokine signaling pathway	gnl|UG|Mm#S16591989	Mm.128892	Unc13b	2.76	0.01	-8.10852	0.000102615	0.000504313	Mus musculus premature mRNA for mKIAA4254 protein /gb=AK122422 /gi=28972575 /ug=Mm.128892 /len=6874
11	Chemokine signaling pathway	gnl|UG|Mm#S8042651	Mm.1401	Cxcr4	4.34	0.01	-8.76155	5.29e-07	3.81e-06	Mus musculus chemokine (C-X-C motif) receptor 4 (Cxcr4), mRNA /cds=p(91,1170) /gb=NM_009911 /gi=116268122 /ug=Mm.1401 /len=1821
11	Chemokine signaling pathway	gnl|UG|Mm#S10855510	Mm.116739	Ccl20	5.52	0.01	-9.10852	1.02e-08	9.22e-08	Mus musculus 0 day neonate thymus cDNA, RIKEN full-length enriched library, clone:A430095C13 product:small inducible cytokine subfamily A20, full insert sequence /gb=AK079862 /gi=26098805 /ug=Mm.116739 /len=1418
11	Chemokine signaling pathway	gnl|UG|Mm#S26695201	Mm.2932	Ccr7	31.15	0.01	-11.605	6.74e-46	3.27e-44	Mus musculus NOD-derived CD11c +ve dendritic cells cDNA, RIKEN full-length enriched library, clone:F630105A16 product:chemokine (C-C motif) receptor 7, full insert sequence /cds=p(81,1217) /gb=AK154736 /gi=74185855 /ug=Mm.2932 /len=1976
12	Melanoma	gnl|UG|Mm#S16466461	Mm.4146	Pdgfrb	0.01	17.77	10.7952	4.44e-16	1.13e-14	Mus musculus platelet derived growth factor receptor, beta polypeptide, mRNA (cDNA clone MGC:60668 IMAGE:30060666), complete cds /cds=p(442,3741) /gb=BC055311 /gi=33115159 /ug=Mm.4146 /len=5435
12	Melanoma	gnl|UG|Mm#S26686259	Mm.390122	Pdgfd	0.01	6.14	9.26209	6.35e-10	6.64e-09	Mus musculus adult male hippocampus cDNA, RIKEN full-length enriched library, clone:C630020I23 product:platelet-derived growth factor, D polypeptide, full insert sequence /cds=p(213,1307) /gb=AK141551 /gi=74200677 /ug=Mm.390122 /len=3143
12	Melanoma	gnl|UG|Mm#S8040380	Mm.330557	Fgf7	0.01	2.54	7.98868	0.000153135	0.000721155	Mus musculus fibroblast growth factor 7 (Fgf7), mRNA /cds=p(464,1048) /gb=NM_008008 /gi=227116301 /ug=Mm.330557 /len=2672
12	Melanoma	gnl|UG|Mm#S8041776	Mm.268521	Igf1	0.39	8.67	4.47449	0.000122943	0.000592962	Mus musculus insulin-like growth factor 1 (Igf1), transcript variant 1, mRNA /cds=p(295,774) /gb=NM_010512 /gi=163659891 /ug=Mm.268521 /len=7121
12	Melanoma	gnl|UG|Mm#S7116468	Mm.423008	Trp53-ps	0.39	8.46	4.43911	0.000122943	0.000594008	Mus musculus p53-variant (p53) mRNA, partial cds /cds=p(1,162) /gb=U59758 /gi=1399879 /ug=Mm.423008 /len=846
12	Melanoma	gnl|UG|Mm#S16760762	Mm.244960	Pik3r5	0.39	5.92	3.92405	0.000123118	0.000591421	Mus musculus phosphoinositide-3-kinase, regulatory subunit 5, p101 (Pik3r5), mRNA /cds=p(152,2767) /gb=NM_177320 /gi=86262160 /ug=Mm.244960 /len=4363
12	Melanoma	gnl|UG|Mm#S9075138	Mm.2675	Pdgfa	0.59	6.14	3.37945	8.19e-05	0.000409475	Mus musculus 11 days pregnant adult female ovary and uterus cDNA, RIKEN full-length enriched library, clone:5033413O18 product:platelet derived growth factor, alpha, full insert sequence /cds=p(1,358) /gb=AK017169 /gi=12856282 /ug=Mm.2675 /len=1560
12	Melanoma	gnl|UG|Mm#S9105196	Mm.309975	Tns1	7.69	68.76	3.16051	2.01e-13	3.47e-12	Mus musculus tensin 1 (Tns1), mRNA /cds=p(1,5667) /gb=NM_027884 /gi=226437588 /ug=Mm.309975 /len=9966
12	Melanoma	gnl|UG|Mm#S8040155	Mm.229108	Pik3cd	1.38	6.98	2.33856	2.12e-05	0.000118845	Mus musculus phosphatidylinositol 3-kinase catalytic delta polypeptide (Pik3cd), transcript variant 4, mRNA /cds=p(481,3615) /gb=NM_008840 /gi=255708435 /ug=Mm.229108 /len=5102
12	Melanoma	gnl|UG|Mm#S26702145	Mm.18036	E2f1	6.31	19.25	1.60915	7.05e-09	6.49e-08	Mus musculus 2 days neonate thymus thymic cells cDNA, RIKEN full-length enriched library, clone:E430014H20 product:E2F transcription factor 1, full insert sequence /cds=p(124,1416) /gb=AK153968 /gi=74150508 /ug=Mm.18036 /len=2476
12	Melanoma	gnl|UG|Mm#S10848070	Mm.177194	Akt2	72.95	35.12	-1.05462	5.17e-16	1.27e-14	Mus musculus 10 days neonate skin cDNA, RIKEN full-length enriched library, clone:4732465F20 product:thymoma viral proto-oncogene 2, full insert sequence /cds=p(1,1064) /gb=AK028871 /gi=26324815 /ug=Mm.177194 /len=3724
12	Melanoma	gnl|UG|Mm#S10856859	Mm.41593	Creld1	14.79	4.23	-1.80589	5.09e-08	4.21e-07	Mus musculus 8 days embryo whole body cDNA, RIKEN full-length enriched library, clone:5730557B17 product:hypothetical Aspartic acid and asparagine hydroxylation site/Cysteine-rich region/EGF-like domain/Furin-like cysteine rich region/Calcium-binding ... /gb=AK077726 /gi=26097456 /ug=Mm.41593 /len=2179
12	Melanoma	gnl|UG|Mm#S52734442	Mm.321147	Chn2	7.89	2.12	-1.89596	4.35e-05	0.000230257	Mus musculus chimerin (chimaerin) 2 (Chn2), transcript variant 2, mRNA /cds=p(176,1582) /gb=NM_001163640 /gi=254692945 /ug=Mm.321147 /len=3150
12	Melanoma	gnl|UG|Mm#S26691824	Mm.29389	Tenc1	30.76	6.35	-2.27623	4.61e-20	1.39e-18	Mus musculus melanocyte cDNA, RIKEN full-length enriched library, clone:G270110N16 product:tensin like C1 domain-containing phosphatase, full insert sequence /gb=AK147941 /gi=74190932 /ug=Mm.29389 /len=4760
12	Melanoma	gnl|UG|Mm#S26699868	Mm.389058	Cdk6	10.05	1.27	-2.9843	1.56e-09	1.55e-08	Mus musculus NOD-derived CD11c +ve dendritic cells cDNA, RIKEN full-length enriched library, clone:F630008J01 product:cyclin-dependent kinase 6, full insert sequence /cds=p(329,1309) /gb=AK154197 /gi=74178316 /ug=Mm.389058 /len=3740
12	Melanoma	gnl|UG|Mm#S14813985	Mm.211494	Pkhd1l1	94.83	9.94	-3.25403	1.98e-85	1.34e-83	Mus musculus fibrocystin L mRNA, complete cds /cds=p(1,12750) /gb=AY219182 /gi=28933439 /ug=Mm.211494 /len=12750
12	Melanoma	gnl|UG|Mm#S8081766	Mm.317323	Fgf10	12.22	1.06	-3.52711	5.7e-13	8.49e-12	Mus musculus fibroblast growth factor 10 (Fgf10), mRNA /cds=p(686,1315) /gb=NM_008002 /gi=226823275 /ug=Mm.317323 /len=4572
12	Melanoma	gnl|UG|Mm#S15909943	Mm.144089	Pdgfb	12.62	0.85	-3.89211	2.58e-14	5.47e-13	Mus musculus platelet derived growth factor, B polypeptide, mRNA (cDNA clone MGC:59331 IMAGE:6330609), complete cds /cds=p(811,1536) /gb=BC053430 /gi=31418420 /ug=Mm.144089 /len=2956
12	Melanoma	gnl|UG|Mm#S19133191	Mm.269011	Fgf11	2.76	0.01	-8.10852	0.000102615	0.000503667	Mus musculus fibroblast growth factor 11, mRNA (cDNA clone MGC:76712 IMAGE:30101881), complete cds /cds=p(92,685) /gb=BC066859 /gi=44890562 /ug=Mm.269011 /len=2571
12	Melanoma	gnl|UG|Mm#S8041576	Mm.7995	Fgf13	9.27	0.01	-9.85643	3.75e-14	7.74e-13	Mus musculus fibroblast growth factor 13 (Fgf13), mRNA /cds=p(374,1111) /gb=NM_010200 /gi=31542808 /ug=Mm.7995 /len=2506
12	Melanoma	gnl|UG|Mm#S20338089	Mm.5055	Fgf5	236.78	0.01	-14.5313	0	0	Mus musculus fibroblast growth factor 5, mRNA (cDNA clone MGC:78182 IMAGE:30443152), complete cds /cds=p(202,996) /gb=BC071227 /gi=47940189 /ug=Mm.5055 /len=2524
13	Basal cell carcinoma	gnl|UG|Mm#S14887597	Mm.56964	Wnt7a	0.01	3.6	8.49185	4e-06	2.54e-05	Mus musculus wingless-related MMTV integration site 7A, mRNA (cDNA clone MGC:61336 IMAGE:6415801), complete cds /cds=p(255,1304) /gb=BC049093 /gi=29144993 /ug=Mm.56964 /len=3189
13	Basal cell carcinoma	gnl|UG|Mm#S7116468	Mm.423008	Trp53-ps	0.39	8.46	4.43911	0.000122943	0.000594008	Mus musculus p53-variant (p53) mRNA, partial cds /cds=p(1,162) /gb=U59758 /gi=1399879 /ug=Mm.423008 /len=846
13	Basal cell carcinoma	gnl|UG|Mm#S53181138	Mm.390999	3110082D06Rik	0.59	10.37	4.13556	8.14e-05	0.000407695	Mus musculus RIKEN cDNA 3110082D06 gene (3110082D06Rik), mRNA /cds=p(359,3064) /gb=NM_028474 /gi=257743472 /ug=Mm.390999 /len=6890
13	Basal cell carcinoma	gnl|UG|Mm#S10873016	Mm.4709	Wnt10b	1.77	24.96	3.8178	3.98e-06	2.54e-05	Mus musculus 0 day neonate head cDNA, RIKEN full-length enriched library, clone:4832413L14 product:weakly similar to WNT-10B PROTEIN PRECURSOR, full insert sequence /gb=AK029284 /gi=26081265 /ug=Mm.4709 /len=2706
13	Basal cell carcinoma	gnl|UG|Mm#S8040495	Mm.5098	Gli3	2.56	10.79	2.07548	6.85e-07	4.86e-06	Mus musculus GLI-Kruppel family member GLI3 (Gli3), mRNA /cds=p(432,5183) /gb=NM_008130 /gi=120953172 /ug=Mm.5098 /len=8428
13	Basal cell carcinoma	gnl|UG|Mm#S8040812	Mm.384171	Apc	19.91	49.5	1.31394	0	0	Mus musculus adenomatosis polyposis coli (Apc), mRNA /cds=p(312,8840) /gb=NM_007462 /gi=158966685 /ug=Mm.384171 /len=12453
13	Basal cell carcinoma	gnl|UG|Mm#S8040430	Mm.297906	Fzd7	121.45	48.66	-1.31955	7.06e-36	2.99e-34	Mus musculus frizzled homolog 7 (Drosophila) (Fzd7), mRNA /cds=p(814,2532) /gb=NM_008057 /gi=158635945 /ug=Mm.297906 /len=4840
13	Basal cell carcinoma	gnl|UG|Mm#S8040864	Mm.6813	Bmp4	83.99	28.35	-1.56687	2.98e-32	1.2e-30	Mus musculus bone morphogenetic protein 4 (Bmp4), mRNA /cds=p(429,1655) /gb=NM_007554 /gi=121949822 /ug=Mm.6813 /len=1994
13	Basal cell carcinoma	gnl|UG|Mm#S9078556	Mm.20355	Wnt4	25.24	6.77	-1.89848	1.48e-13	2.68e-12	Mus musculus 10, 11 days embryo whole body cDNA, RIKEN full-length enriched library, clone:2810012H16 product:WNT-4 PROTEIN PRECURSOR, full insert sequence /gb=AK012727 /gi=12849666 /ug=Mm.20355 /len=1363
13	Basal cell carcinoma	gnl|UG|Mm#S24032909	Mm.3400	Dvl1	24.45	4.87	-2.32784	1.21e-16	3.25e-15	Mus musculus mRNA for mKIAA4029 protein /cds=p(1236,2456) /gb=AK220168 /gi=60360217 /ug=Mm.3400 /len=4773
13	Basal cell carcinoma	gnl|UG|Mm#S10850006	Mm.218794	Wnt9a	7.69	1.06	-2.85892	2.66e-07	2e-06	Mus musculus 0 day neonate eyeball cDNA, RIKEN full-length enriched library, clone:E130305L02 product:WNT14 homolog [Homo sapiens], full insert sequence /gb=AK087490 /gi=26104318 /ug=Mm.218794 /len=3325
13	Basal cell carcinoma	gnl|UG|Mm#S36662558	Mm.273292	Gli2	13.21	1.06	-3.63949	3.03e-14	6.38e-13	Mus musculus GLI-Kruppel family member GLI2 (Gli2), mRNA /cds=p(350,4984) /gb=NM_001081125 /gi=124487480 /ug=Mm.273292 /len=6708
13	Basal cell carcinoma	gnl|UG|Mm#S10871878	Mm.22182	Wnt11	15.18	0.42	-5.17564	7.45e-20	2.23e-18	Mus musculus 13 days embryo male testis cDNA, RIKEN full-length enriched library, clone:6030455A19 product:WNT-11 PROTEIN PRECURSOR, full insert sequence /gb=AK031573 /gi=26082403 /ug=Mm.22182 /len=3080
13	Basal cell carcinoma	gnl|UG|Mm#S8539325	Mm.71710	Axin2	37.07	0.42	-6.46372	7.58e-51	3.94e-49	Mus musculus axin2 (Axin2), mRNA /cds=p(350,2872) /gb=NM_015732 /gi=158966712 /ug=Mm.71710 /len=4279
13	Basal cell carcinoma	gnl|UG|Mm#S8039823	Mm.268282	Wnt6	13.6	0.01	-10.4094	1.91e-20	5.84e-19	Mus musculus wingless-related MMTV integration site 6 (Wnt6), mRNA /cds=p(255,1349) /gb=NM_009526 /gi=119672921 /ug=Mm.268282 /len=2068
13	Basal cell carcinoma	gnl|UG|Mm#S7116841	Mm.5130	Wnt10a	174.48	0.01	-14.0908	8.24e-254	6.95e-252	Mus musculus Wnt10a mRNA, complete cds /cds=p(663,1916) /gb=U61969 /gi=1546012 /ug=Mm.5130 /len=2487
14	Notch signaling pathway	gnl|UG|Mm#S8040046	Mm.290610	Notch1	0.01	24.75	11.2732	4.44e-16	1.11e-14	Mus musculus Notch gene homolog 1 (Drosophila) (Notch1), mRNA /cds=p(265,7860) /gb=NM_008714 /gi=224967064 /ug=Mm.290610 /len=9497
14	Notch signaling pathway	gnl|UG|Mm#S46916691	Mm.157069	Dlk1	0.01	8.04	9.65105	8.98e-13	1.28e-11	Mus musculus isolate MAB1001_12E_2D Dlk1 (Dlk1) mRNA, complete cds, alternatively spliced /cds=p(126,1130) /gb=EU434917 /gi=193735078 /ug=Mm.157069 /len=4214
14	Notch signaling pathway	gnl|UG|Mm#S52734849	Mm.275216	Megf6	0.01	2.96	8.20945	3.56e-05	0.000192067	Mus musculus multiple EGF-like-domains 6 (Megf6), mRNA /cds=p(312,5030) /gb=NM_001162977 /gi=244790080 /ug=Mm.275216 /len=6876
14	Notch signaling pathway	gnl|UG|Mm#S45783442	Mm.330850	Psen2	0.99	5.71	2.52799	6.12e-05	0.000314581	Mus musculus presenilin 2 (Psen2), transcript variant 2, mRNA /cds=p(82,1428) /gb=NM_001128605 /gi=190684662 /ug=Mm.330850 /len=2017
14	Notch signaling pathway	gnl|UG|Mm#S26693814	Mm.158962	Pear1	4.14	12.06	1.54253	9.4e-06	5.64e-05	Mus musculus 0 day neonate cerebellum cDNA, RIKEN full-length enriched library, clone:C230040H15 product:MEGF12, full insert sequence /cds=p(519,3215) /gb=AK141082 /gi=74187864 /ug=Mm.158962 /len=5472
14	Notch signaling pathway	gnl|UG|Mm#S16350309	Mm.44183	Prr14	8.67	23.69	1.45017	2.67e-09	2.59e-08	Mus musculus proline rich 14, mRNA (cDNA clone MGC:62672 IMAGE:6310272), complete cds /cds=p(342,2180) /gb=BC055033 /gi=32822744 /ug=Mm.44183 /len=2325
14	Notch signaling pathway	gnl|UG|Mm#S24594620	Mm.390852	Dtx3l	14.59	37.45	1.35999	9.7e-13	1.38e-11	Mus musculus deltex 3-like (Drosophila) (Dtx3l), mRNA /cds=p(151,2397) /gb=NM_001013371 /gi=133930783 /ug=Mm.390852 /len=5181
14	Notch signaling pathway	gnl|UG|Mm#S20292960	Mm.49074	Parp9	9.07	23.27	1.3593	1.95e-08	1.7e-07	Mus musculus poly (ADP-ribose) polymerase family, member 9, mRNA (cDNA clone MGC:96653 IMAGE:30615225), complete cds /cds=p(680,3172) /gb=BC070466 /gi=47682813 /ug=Mm.49074 /len=3565
14	Notch signaling pathway	gnl|UG|Mm#S26675642	Mm.275121	Gle1	10.65	25.18	1.24142	5.15e-08	4.26e-07	Mus musculus blastocyst blastocyst cDNA, RIKEN full-length enriched library, clone:I1C0037I23 product:GLE1 RNA export mediator-like (yeast, full insert sequence /cds=p(68,2167) /gb=AK145748 /gi=74217046 /ug=Mm.275121 /len=3074
14	Notch signaling pathway	gnl|UG|Mm#S8113604	Mm.206764	Tle6	6.11	13.75	1.17019	0.000127688	0.000610771	Mus musculus groucho-related gene product (Grg6) mRNA, complete cds /cds=p(140,1885) /gb=AF145957 /gi=5053121 /ug=Mm.206764 /len=2015
14	Notch signaling pathway	gnl|UG|Mm#S21277515	Mm.275574	Dtx2	42.98	19.89	-1.11162	8.62e-11	9.87e-10	Mus musculus mRNA for mKIAA1528 protein /cds=p(4213,5043) /gb=AK173192 /gi=50510968 /ug=Mm.275574 /len=5420
14	Notch signaling pathway	gnl|UG|Mm#S8039859	Mm.12834	Lfng	34.3	11.42	-1.58665	2.76e-14	5.84e-13	Mus musculus LFNG O-fucosylpeptide 3-beta-N-acetylglucosaminyltransferase (Lfng), mRNA /cds=p(76,1212) /gb=NM_008494 /gi=133778987 /ug=Mm.12834 /len=2299
14	Notch signaling pathway	gnl|UG|Mm#S17033550	Mm.22398	Jag1	8.48	1.9	-2.15806	4.13e-06	2.61e-05	Mus musculus jagged 1, mRNA (cDNA clone MGC:76404 IMAGE:6834418), complete cds /cds=p(76,3732) /gb=BC058675 /gi=35193312 /ug=Mm.22398 /len=5377
14	Notch signaling pathway	gnl|UG|Mm#S24032909	Mm.3400	Dvl1	24.45	4.87	-2.32784	1.21e-16	3.25e-15	Mus musculus mRNA for mKIAA4029 protein /cds=p(1236,2456) /gb=AK220168 /gi=60360217 /ug=Mm.3400 /len=4773
14	Notch signaling pathway	gnl|UG|Mm#S46888266	Mm.23633	Dlk2	10.45	1.48	-2.81983	2.2e-09	2.15e-08	Mus musculus mRNA for membrane protein (Dlk2 gene) /cds=p(207,1355) /gb=FM180474 /gi=194305722 /ug=Mm.23633 /len=1544
14	Notch signaling pathway	gnl|UG|Mm#S10828728	Mm.247695	Dtx4	41.99	5.08	-3.04715	1.91e-36	8.22e-35	Mus musculus deltex 4 homolog (Drosophila) (Dtx4), mRNA /cds=p(780,2630) /gb=NM_172442 /gi=188219610 /ug=Mm.247695 /len=5786
14	Notch signaling pathway	gnl|UG|Mm#S16760825	Mm.103638	Tle4	24.84	2.33	-3.41426	1.99e-24	6.77e-23	Mus musculus transducin-like enhancer of split 4, homolog of Drosophila E(spl) (Tle4), mRNA /cds=p(572,2893) /gb=NM_011600 /gi=38372894 /ug=Mm.103638 /len=4555
14	Notch signaling pathway	gnl|UG|Mm#S9077245	Mm.291447	Sparc	3.35	0.01	-8.38802	1.42e-05	8.28e-05	Mus musculus 16 days embryo head cDNA, RIKEN full-length enriched library, clone:4122401K19 product:unclassifiable, full insert sequence /gb=AK014465 /gi=12852336 /ug=Mm.291447 /len=2527
14	Notch signaling pathway	gnl|UG|Mm#S9731647	Mm.186146	Jag2	3.35	0.01	-8.38802	1.42e-05	8.28e-05	Mus musculus jagged 2 (Jag2), mRNA /cds=p(12,3755) /gb=NM_010588 /gi=146134328 /ug=Mm.186146 /len=4054
14	Notch signaling pathway	gnl|UG|Mm#S15058188	Mm.3089	Upk3b	10.05	0.01	-9.97298	2.69e-15	6.28e-14	Mus musculus uroplakin IIIb mRNA, complete cds /cds=p(104,931) /gb=AY233463 /gi=29691210 /ug=Mm.3089 /len=2165
14	Notch signaling pathway	gnl|UG|Mm#S52734490	Mm.392369	Crb2	32.53	0.01	-11.6676	6.72e-48	3.33e-46	Mus musculus crumbs homolog 2 (Drosophila) (Crb2), mRNA /cds=p(93,3941) /gb=NM_001163566 /gi=254675206 /ug=Mm.392369 /len=6393
15	Dorso-ventral axis formation	gnl|UG|Mm#S8040046	Mm.290610	Notch1	0.01	24.75	11.2732	4.44e-16	1.11e-14	Mus musculus Notch gene homolog 1 (Drosophila) (Notch1), mRNA /cds=p(265,7860) /gb=NM_008714 /gi=224967064 /ug=Mm.290610 /len=9497
15	Dorso-ventral axis formation	gnl|UG|Mm#S52734849	Mm.275216	Megf6	0.01	2.96	8.20945	3.56e-05	0.000192067	Mus musculus multiple EGF-like-domains 6 (Megf6), mRNA /cds=p(312,5030) /gb=NM_001162977 /gi=244790080 /ug=Mm.275216 /len=6876
15	Dorso-ventral axis formation	gnl|UG|Mm#S26690077	Mm.273122	Cpeb1	2.37	12.48	2.39666	7.28e-07	5.13e-06	Mus musculus in vitro fertilized eggs cDNA, RIKEN full-length enriched library, clone:7420453P12 product:cytoplasmic polyadenylation element binding protein 1, full insert sequence /gb=AK136088 /gi=74193751 /ug=Mm.273122 /len=2697
15	Dorso-ventral axis formation	gnl|UG|Mm#S17093250	Mm.208723	Spire1	3.75	17.98	2.26143	1.15e-08	1.04e-07	Mus musculus spire homolog 1 (Drosophila) (Spire1), transcript variant 1, mRNA /cds=p(20,1951) /gb=NM_194355 /gi=116686104 /ug=Mm.208723 /len=5033
15	Dorso-ventral axis formation	gnl|UG|Mm#S53281512	Mm.29342	R3hdm2	12.22	38.29	1.64772	0	0	Mus musculus R3H domain containing 2 (R3hdm2), transcript variant 3, mRNA /cds=p(536,3574) /gb=NM_001168293 /gi=269973928 /ug=Mm.29342 /len=4270
15	Dorso-ventral axis formation	gnl|UG|Mm#S47624691	Mm.3770	Sos2	4.34	12.91	1.57272	3.29e-06	2.12e-05	Mus musculus son of sevenless homolog 2 (Drosophila) (Sos2), mRNA /cds=p(252,4250) /gb=NM_001135559 /gi=208022615 /ug=Mm.3770 /len=5612
15	Dorso-ventral axis formation	gnl|UG|Mm#S26693814	Mm.158962	Pear1	4.14	12.06	1.54253	9.4e-06	5.64e-05	Mus musculus 0 day neonate cerebellum cDNA, RIKEN full-length enriched library, clone:C230040H15 product:MEGF12, full insert sequence /cds=p(519,3215) /gb=AK141082 /gi=74187864 /ug=Mm.158962 /len=5472
15	Dorso-ventral axis formation	gnl|UG|Mm#S8040341	Mm.269995	Etv6	26.81	59.66	1.15399	2.37e-13	4.01e-12	Mus musculus ets variant gene 6 (TEL oncogene) (Etv6), mRNA /cds=p(400,1857) /gb=NM_007961 /gi=84370336 /ug=Mm.269995 /len=5541
15	Dorso-ventral axis formation	gnl|UG|Mm#S9897519	Mm.33310	Rbm45	10.05	22.21	1.14401	1.67e-06	1.13e-05	Mus musculus RNA binding motif protein 45 (Rbm45), mRNA /cds=p(146,1576) /gb=NM_153405 /gi=91064873 /ug=Mm.33310 /len=1904
15	Dorso-ventral axis formation	gnl|UG|Mm#S10857641	Mm.7233	Cpeb2	16.96	5.71	-1.57057	1.22e-07	9.56e-07	Mus musculus 15 days embryo head cDNA, RIKEN full-length enriched library, clone:4022442N15 product:hypothetical RNA-binding region RNP-1 (RNA recognition motif) containing protein, full insert sequence /gb=AK076221 /gi=26096674 /ug=Mm.7233 /len=4536
15	Dorso-ventral axis formation	gnl|UG|Mm#S8041545	Mm.290207	Ets2	94.04	23.91	-1.97566	6.48e-49	3.3e-47	Mus musculus E26 avian leukemia oncogene 2, 3' domain (Ets2), mRNA /cds=p(239,1645) /gb=NM_011809 /gi=257153393 /ug=Mm.290207 /len=3560
15	Dorso-ventral axis formation	gnl|UG|Mm#S10828625	Mm.89695	Rhbdf2	12.82	1.69	-2.9233	1.35e-11	1.66e-10	Mus musculus rhomboid 5 homolog 2 (Drosophila) (Rhbdf2), transcript variant 1, mRNA /cds=p(522,3005) /gb=NM_172572 /gi=264681540 /ug=Mm.89695 /len=3927
15	Dorso-ventral axis formation	gnl|UG|Mm#S9705825	Mm.194148	Rhbdl3	4.93	0.42	-3.55313	6.98e-06	4.28e-05	Mus musculus rhomboid, veinlet-like 3 (Drosophila) (Rhbdl3), mRNA /cds=p(250,1464) /gb=NM_139228 /gi=281306846 /ug=Mm.194148 /len=3767
15	Dorso-ventral axis formation	gnl|UG|Mm#S52734490	Mm.392369	Crb2	32.53	0.01	-11.6676	6.72e-48	3.33e-46	Mus musculus crumbs homolog 2 (Drosophila) (Crb2), mRNA /cds=p(93,3941) /gb=NM_001163566 /gi=254675206 /ug=Mm.392369 /len=6393
16	Cytokine-cytokine receptor interaction	gnl|UG|Mm#S16466461	Mm.4146	Pdgfrb	0.01	17.77	10.7952	4.44e-16	1.13e-14	Mus musculus platelet derived growth factor receptor, beta polypeptide, mRNA (cDNA clone MGC:60668 IMAGE:30060666), complete cds /cds=p(442,3741) /gb=BC055311 /gi=33115159 /ug=Mm.4146 /len=5435
16	Cytokine-cytokine receptor interaction	gnl|UG|Mm#S26678338	Mm.41171	Tnfsf9	0.01	9.1	9.82972	2.38e-14	5.14e-13	Mus musculus B6-derived CD11 +ve dendritic cells cDNA, RIKEN full-length enriched library, clone:F730022K13 product:tumor necrosis factor (ligand) superfamily, member 9, full insert sequence /cds=p(49,978) /gb=AK155610 /gi=74212743 /ug=Mm.41171 /len=1231
16	Cytokine-cytokine receptor interaction	gnl|UG|Mm#S26686259	Mm.390122	Pdgfd	0.01	6.14	9.26209	6.35e-10	6.64e-09	Mus musculus adult male hippocampus cDNA, RIKEN full-length enriched library, clone:C630020I23 product:platelet-derived growth factor, D polypeptide, full insert sequence /cds=p(213,1307) /gb=AK141551 /gi=74200677 /ug=Mm.390122 /len=3143
16	Cytokine-cytokine receptor interaction	gnl|UG|Mm#S8114017	Mm.30211	Cxcl14	0.01	2.75	8.10329	7.39e-05	0.000373577	Mus musculus kidney-expressed chemokine CXC (Kec) mRNA, complete cds /cds=p(377,676) /gb=AF192557 /gi=6103732 /ug=Mm.30211 /len=1884
16	Cytokine-cytokine receptor interaction	gnl|UG|Mm#S23882146	Mm.303231	Cxcl12	0.99	230.18	7.86112	3.28e-05	0.000178454	Mus musculus chemokine (C-X-C motif) ligand 12 (Cxcl12), transcript variant 3, mRNA /cds=p(122,481) /gb=NM_001012477 /gi=270309154 /ug=Mm.303231 /len=5670
16	Cytokine-cytokine receptor interaction	gnl|UG|Mm#S27423883	Mm.284248	Ccl5	1.77	32.58	4.20217	3.98e-06	2.54e-05	DAY35S_06_H17.x1 FH DAY35S Mus musculus cDNA clone DAY35S_06_H17 similar to Chemokine (C-C motif) ligand 5, mRNA sequence /clone=DAY35S_06_H17 /gb=DV049672 /gi=76376955 /ug=Mm.284248 /len=938
16	Cytokine-cytokine receptor interaction	gnl|UG|Mm#S8040141	Mm.4809	Pgf	0.39	5.29	3.76172	0.000124215	0.000595203	Mus musculus placental growth factor (Pgf), mRNA /cds=p(323,799) /gb=NM_008827 /gi=31982831 /ug=Mm.4809 /len=1674
16	Cytokine-cytokine receptor interaction	gnl|UG|Mm#S8082089	Mm.45124	Kitl	6.11	75.32	3.62379	8.29e-12	1.04e-10	Mus musculus kit ligand (Kitl), mRNA /cds=p(198,1019) /gb=NM_013598 /gi=240120090 /ug=Mm.45124 /len=5450
16	Cytokine-cytokine receptor interaction	gnl|UG|Mm#S9075138	Mm.2675	Pdgfa	0.59	6.14	3.37945	8.19e-05	0.000409475	Mus musculus 11 days pregnant adult female ovary and uterus cDNA, RIKEN full-length enriched library, clone:5033413O18 product:platelet derived growth factor, alpha, full insert sequence /cds=p(1,358) /gb=AK017169 /gi=12856282 /ug=Mm.2675 /len=1560
16	Cytokine-cytokine receptor interaction	gnl|UG|Mm#S8040978	Mm.795	Csf1	58.56	212.19	1.85737	4.87e-13	7.41e-12	Mus musculus colony stimulating factor 1 (macrophage) (Csf1), transcript variant 1, mRNA /cds=p(407,2065) /gb=NM_007778 /gi=166064043 /ug=Mm.795 /len=4192
16	Cytokine-cytokine receptor interaction	gnl|UG|Mm#S21106996	Mm.3986	Ghr	5.91	15.66	1.40585	2.42e-06	1.59e-05	Mus musculus growth hormone receptor, mRNA (cDNA clone MGC:78163 IMAGE:5044060), complete cds /cds=p(211,2163) /gb=BC075720 /gi=49900131 /ug=Mm.3986 /len=4180
16	Cytokine-cytokine receptor interaction	gnl|UG|Mm#S17033528	Mm.193451	Il11ra1	17.94	45.91	1.35563	0	0	Mus musculus interleukin 11 receptor, alpha chain 1, mRNA (cDNA clone MGC:68171 IMAGE:3668288), complete cds /cds=p(45,1343) /gb=BC057664 /gi=35505254 /ug=Mm.193451 /len=1800
16	Cytokine-cytokine receptor interaction	gnl|UG|Mm#S9099341	Mm.193430	Tnfrsf10b	7.49	18.83	1.33	6.95e-07	4.93e-06	Mus musculus tumor necrosis factor receptor superfamily, member 10b (Tnfrsf10b), mRNA /cds=p(189,1334) /gb=NM_020275 /gi=274319392 /ug=Mm.193430 /len=3197
16	Cytokine-cytokine receptor interaction	gnl|UG|Mm#S7117223	Mm.297978	Figf	9.86	23.69	1.26462	8.27e-08	6.63e-07	Mus musculus mRNA for new member of PDGF/VEGT family of growth factors /cds=p(283,1359) /gb=X99572 /gi=1695171 /ug=Mm.297978 /len=1890
16	Cytokine-cytokine receptor interaction	gnl|UG|Mm#S8041790	Mm.4364	Il6st	16.96	37.66	1.1509	3.43e-10	3.68e-09	Mus musculus interleukin 6 signal transducer (Il6st), mRNA /cds=p(284,3037) /gb=NM_010560 /gi=225007624 /ug=Mm.4364 /len=5452
16	Cytokine-cytokine receptor interaction	gnl|UG|Mm#S8082270	Mm.3122	Ltbr	76.3	157.82	1.04853	7.54e-13	1.09e-11	Mus musculus lymphotoxin B receptor (Ltbr), mRNA /cds=p(186,1433) /gb=NM_010736 /gi=145301633 /ug=Mm.3122 /len=2109
16	Cytokine-cytokine receptor interaction	gnl|UG|Mm#S9251159	Mm.28518	Tnfrsf12a	188.87	379.54	1.00686	0	0	602818754F1 NCI_CGAP_Mam6 Mus musculus cDNA clone IMAGE:4947972 5', mRNA sequence /clone=IMAGE:4947972 /clone_end=5' /gb=BG917783 /gi=14298259 /ti=44033441 /ug=Mm.28518 /len=1097
16	Cytokine-cytokine receptor interaction	gnl|UG|Mm#S8040667	Mm.4154	Il10rb	69.79	33.85	-1.04386	3.71e-15	8.5e-14	Mus musculus interleukin 10 receptor, beta (Il10rb), mRNA /cds=p(84,1139) /gb=NM_008349 /gi=226693323 /ug=Mm.4154 /len=1878
16	Cytokine-cytokine receptor interaction	gnl|UG|Mm#S22612430	Mm.233802	Il4ra	68.41	28.77	-1.24964	2.46e-19	7.26e-18	Mus musculus interleukin 4 receptor, alpha (Il4ra), mRNA /cds=p(242,2674) /gb=NM_001008700 /gi=111186475 /ug=Mm.233802 /len=5122
16	Cytokine-cytokine receptor interaction	gnl|UG|Mm#S8040866	Mm.595	Bmp7	168.96	62.41	-1.43683	8.16e-56	4.5e-54	Mus musculus bone morphogenetic protein 7 (Bmp7), mRNA /cds=p(225,1517) /gb=NM_007557 /gi=31982486 /ug=Mm.595 /len=1987
16	Cytokine-cytokine receptor interaction	gnl|UG|Mm#S41470545	Mm.689	Acvr1	35.09	12.27	-1.51592	9.61e-14	1.81e-12	Mus musculus activin A receptor, type 1 (Acvr1), transcript variant 1, mRNA /cds=p(668,2197) /gb=NM_001110204 /gi=158937273 /ug=Mm.689 /len=3312
16	Cytokine-cytokine receptor interaction	gnl|UG|Mm#S8040864	Mm.6813	Bmp4	83.99	28.35	-1.56687	2.98e-32	1.2e-30	Mus musculus bone morphogenetic protein 4 (Bmp4), mRNA /cds=p(429,1655) /gb=NM_007554 /gi=121949822 /ug=Mm.6813 /len=1994
16	Cytokine-cytokine receptor interaction	gnl|UG|Mm#S10856859	Mm.41593	Creld1	14.79	4.23	-1.80589	5.09e-08	4.21e-07	Mus musculus 8 days embryo whole body cDNA, RIKEN full-length enriched library, clone:5730557B17 product:hypothetical Aspartic acid and asparagine hydroxylation site/Cysteine-rich region/EGF-like domain/Furin-like cysteine rich region/Calcium-binding ... /gb=AK077726 /gi=26097456 /ug=Mm.41593 /len=2179
16	Cytokine-cytokine receptor interaction	gnl|UG|Mm#S8042495	Mm.235328	Tnfrsf1b	146.29	38.08	-1.94173	1.82e-73	1.15e-71	Mus musculus tumor necrosis factor receptor superfamily, member 1b (Tnfrsf1b), mRNA /cds=p(70,1494) /gb=NM_011610 /gi=76253923 /ug=Mm.235328 /len=4913
16	Cytokine-cytokine receptor interaction	gnl|UG|Mm#S9542586	Mm.413131	Rdh13	344.63	81.45	-2.08106	1.38e-186	1.14e-184	BB773344 RIKEN full-length enriched, bone marrow stroma cell CRL-2028 SR-4987 cDNA Mus musculus cDNA clone G430002P06 3', mRNA sequence /clone=G430002P06 /clone_end=3' /gb=BB773344 /gi=16934024 /ug=Mm.413131 /len=447
16	Cytokine-cytokine receptor interaction	gnl|UG|Mm#S8039807	Mm.1402	Vegfc	31.35	7.19	-2.1244	7.39e-19	2.15e-17	Mus musculus vascular endothelial growth factor C (Vegfc), mRNA /cds=p(248,1495) /gb=NM_009506 /gi=119672918 /ug=Mm.1402 /len=1881
16	Cytokine-cytokine receptor interaction	gnl|UG|Mm#S26672648	Mm.877	Cxcl10	5.72	1.27	-2.17119	0.000161178	0.000754947	Mus musculus CRL-1722 L5178Y-R cDNA, RIKEN full-length enriched library, clone:I730022F23 product:chemokine (C-X-C motif) ligand 10, full insert sequence /cds=p(74,370) /gb=AK146144 /gi=74222251 /ug=Mm.877 /len=1096
16	Cytokine-cytokine receptor interaction	gnl|UG|Mm#S10865504	Mm.446943	Gm9948	13.41	2.75	-2.28581	1.57e-09	1.56e-08	Mus musculus 3 days neonate thymus cDNA, RIKEN full-length enriched library, clone:A630052B09 product:unclassifiable, full insert sequence /gb=AK042010 /gi=26088777 /ug=Mm.446943 /len=1783
16	Cytokine-cytokine receptor interaction	gnl|UG|Mm#S8042302	Mm.416125	Ccl9	5.72	1.06	-2.43195	5.35e-05	0.00027705	Mus musculus chemokine (C-C motif) ligand 9 (Ccl9), mRNA /cds=p(173,541) /gb=NM_011338 /gi=85540457 /ug=Mm.416125 /len=3008
16	Cytokine-cytokine receptor interaction	gnl|UG|Mm#S14951270	Mm.290320	Ccl2	18.93	2.96	-2.67701	3.32e-15	7.67e-14	AGENCOURT_12975367 NIH_MGC_165 Mus musculus cDNA clone IMAGE:30279345 5', mRNA sequence /clone=IMAGE:30279345 /clone_end=5' /gb=CB571537 /gi=29491067 /ti=196937622 /ug=Mm.290320 /len=1343
16	Cytokine-cytokine receptor interaction	gnl|UG|Mm#S7986809	Mm.1410	Il18	30.95	3.38	-3.19484	2.08e-28	7.73e-27	AV328761 RIKEN full-length enriched, adult male medulla oblongata Mus musculus cDNA clone 6330444E07 3' similar to D49949 Mouse mRNA for IGIF precursor polypeptide. /clone=6330444E07 /clone_end=3' /gb=AV328761 /gi=16395957 /ug=Mm.1410 /len=983
16	Cytokine-cytokine receptor interaction	gnl|UG|Mm#S8082073	Mm.149720	Lifr	70.98	7.62	-3.21955	9.67e-64	5.75e-62	Mus musculus leukemia inhibitory factor receptor (Lifr), transcript variant 1, mRNA /cds=p(65,3343) /gb=NM_013584 /gi=164664492 /ug=Mm.149720 /len=9663
16	Cytokine-cytokine receptor interaction	gnl|UG|Mm#S14813985	Mm.211494	Pkhd1l1	94.83	9.94	-3.25403	1.98e-85	1.34e-83	Mus musculus fibrocystin L mRNA, complete cds /cds=p(1,12750) /gb=AY219182 /gi=28933439 /ug=Mm.211494 /len=12750
16	Cytokine-cytokine receptor interaction	gnl|UG|Mm#S10842335			75.71	7.83	-3.2734	6.6e-69	4.08e-67	Mus musculus adult retina cDNA, RIKEN full-length enriched library, clone:A930010H24 product:tumor necrosis factor (ligand) superfamily, member 12., full insert sequence /cds=p(346,1578) /gb=AK044387 /gi=26336423 /ug=Mm.8983 /len=2237
16	Cytokine-cytokine receptor interaction	gnl|UG|Mm#S17873050	Mm.1626	Fas	32.33	2.54	-3.66997	3.01e-33	1.24e-31	Mus musculus Fas (TNF receptor superfamily member 6), mRNA (cDNA clone MGC:74297 IMAGE:30302649), complete cds /cds=p(30,1013) /gb=BC061160 /gi=38512058 /ug=Mm.1626 /len=1490
16	Cytokine-cytokine receptor interaction	gnl|UG|Mm#S15909943	Mm.144089	Pdgfb	12.62	0.85	-3.89211	2.58e-14	5.47e-13	Mus musculus platelet derived growth factor, B polypeptide, mRNA (cDNA clone MGC:59331 IMAGE:6330609), complete cds /cds=p(811,1536) /gb=BC053430 /gi=31418420 /ug=Mm.144089 /len=2956
16	Cytokine-cytokine receptor interaction	gnl|UG|Mm#S7115957	Mm.2923	Il2rg	9.27	0.42	-4.46411	1.12e-11	1.39e-10	M.musculus mRNA for murine interleukin 2 receptor gamma chain /cds=p(38,1147) /gb=X75337 /gi=429047 /ug=Mm.2923 /len=1623
16	Cytokine-cytokine receptor interaction	gnl|UG|Mm#S8040394	Mm.3291	Flt4	15.77	0.63	-4.64569	1.52e-19	4.53e-18	Mus musculus FMS-like tyrosine kinase 4 (Flt4), mRNA /cds=p(92,4183) /gb=NM_008029 /gi=226874801 /ug=Mm.3291 /len=5853
16	Cytokine-cytokine receptor interaction	gnl|UG|Mm#S8040536	Mm.21013	Cxcl1	218.05	6.77	-5.00936	6.2e-265	5.26e-263	Mus musculus chemokine (C-X-C motif) ligand 1 (Cxcl1), mRNA /cds=p(67,357) /gb=NM_008176 /gi=229577225 /ug=Mm.21013 /len=964
16	Cytokine-cytokine receptor interaction	gnl|UG|Mm#S8039491	Mm.4660	Cxcl5	129.73	0.63	-7.68594	3.71e-182	3.05e-180	Mus musculus chemokine (C-X-C motif) ligand 5 (Cxcl5), mRNA /cds=p(145,543) /gb=NM_009141 /gi=114842397 /ug=Mm.4660 /len=1655
16	Cytokine-cytokine receptor interaction	gnl|UG|Mm#S8041536	Mm.2653	Epor	3.15	0.01	-8.29921	2.75e-05	0.000151521	Mus musculus erythropoietin receptor (Epor), mRNA /cds=p(146,1669) /gb=NM_010149 /gi=116292185 /ug=Mm.2653 /len=1829
16	Cytokine-cytokine receptor interaction	gnl|UG|Mm#S8042651	Mm.1401	Cxcr4	4.34	0.01	-8.76155	5.29e-07	3.81e-06	Mus musculus chemokine (C-X-C motif) receptor 4 (Cxcr4), mRNA /cds=p(91,1170) /gb=NM_009911 /gi=116268122 /ug=Mm.1401 /len=1821
16	Cytokine-cytokine receptor interaction	gnl|UG|Mm#S26671544	Mm.6251	Tnfrsf11a	4.34	0.01	-8.76155	5.29e-07	3.81e-06	Mus musculus adult male aorta and vein cDNA, RIKEN full-length enriched library, clone:A530048N21 product:tumor necrosis factor receptor superfamily, member 11a, full insert sequence /gb=AK138990 /gi=74223931 /ug=Mm.6251 /len=2499
16	Cytokine-cytokine receptor interaction	gnl|UG|Mm#S8041594	Mm.389712	Flt1	4.53	0.01	-8.82337	2.74e-07	2.05e-06	Mus musculus FMS-like tyrosine kinase 1 (Flt1), mRNA /cds=p(255,4256) /gb=NM_010228 /gi=118129969 /ug=Mm.389712 /len=6280
16	Cytokine-cytokine receptor interaction	gnl|UG|Mm#S10855510	Mm.116739	Ccl20	5.52	0.01	-9.10852	1.02e-08	9.22e-08	Mus musculus 0 day neonate thymus cDNA, RIKEN full-length enriched library, clone:A430095C13 product:small inducible cytokine subfamily A20, full insert sequence /gb=AK079862 /gi=26098805 /ug=Mm.116739 /len=1418
16	Cytokine-cytokine receptor interaction	gnl|UG|Mm#S10842568	Mm.200792	Tnfrsf21	9.46	0.01	-9.8857	1.94e-14	4.25e-13	Mus musculus 10 days neonate cortex cDNA, RIKEN full-length enriched library, clone:A830037A05 product:Death Receptor 6, full insert sequence /cds=p(445,2412) /gb=AK043823 /gi=26335926 /ug=Mm.200792 /len=3628
16	Cytokine-cytokine receptor interaction	gnl|UG|Mm#S26695201	Mm.2932	Ccr7	31.15	0.01	-11.605	6.74e-46	3.27e-44	Mus musculus NOD-derived CD11c +ve dendritic cells cDNA, RIKEN full-length enriched library, clone:F630105A16 product:chemokine (C-C motif) receptor 7, full insert sequence /cds=p(81,1217) /gb=AK154736 /gi=74185855 /ug=Mm.2932 /len=1976
17	Lysosome	gnl|UG|Mm#S26669572	Mm.3317	Gusb	0.01	8.67	9.75989	1.01e-13	1.9e-12	Mus musculus TIB-55 BB88 cDNA, RIKEN full-length enriched library, clone:I730041K23 product:beta-glucuronidase, full insert sequence /gb=AK146247 /gi=74226722 /ug=Mm.3317 /len=2675
17	Lysosome	gnl|UG|Mm#S11063808	Mm.207683	Gns	0.01	4.23	8.72451	4.49e-07	3.26e-06	Mus musculus, Similar to glucosamine (N-acetyl)-6-sulfatase (Sanfilippo disease IIID), clone IMAGE:5355468, mRNA /gb=BC042584 /gi=27769034 /ug=Mm.207683 /len=4029
17	Lysosome	gnl|UG|Mm#S53181138	Mm.390999	3110082D06Rik	0.59	10.37	4.13556	8.14e-05	0.000407695	Mus musculus RIKEN cDNA 3110082D06 gene (3110082D06Rik), mRNA /cds=p(359,3064) /gb=NM_028474 /gi=257743472 /ug=Mm.390999 /len=6890
17	Lysosome	gnl|UG|Mm#S14960747	Mm.19839	4930486L24Rik	0.99	9.73	3.29694	3.28e-05	0.000178101	Mus musculus strain BALB/c testin precursor, mRNA, complete cds /cds=p(107,1108) /gb=AY146988 /gi=29289938 /ug=Mm.19839 /len=1390
17	Lysosome	gnl|UG|Mm#S26691721	Mm.350831	Dnase2a	1.77	9.94	2.4895	4.02e-06	2.55e-05	Mus musculus blastocyst blastocyst cDNA, RIKEN full-length enriched library, clone:I1C0049O19 product:deoxyribonuclease II alpha, full insert sequence /gb=AK167277 /gi=74191106 /ug=Mm.350831 /len=1857
17	Lysosome	gnl|UG|Mm#S8041762	Mm.233083	Ids	1.77	9.52	2.42721	4.09e-06	2.59e-05	Mus musculus iduronate 2-sulfatase (Ids), transcript variant 1, mRNA /cds=p(183,1841) /gb=NM_010498 /gi=262205477 /ug=Mm.233083 /len=4988
17	Lysosome	gnl|UG|Mm#S16760893	Mm.300178	Arsb	14.98	76.58	2.35393	0	0	Mus musculus arylsulfatase B (Arsb), mRNA /cds=p(100,1704) /gb=NM_009712 /gi=125656170 /ug=Mm.300178 /len=3989
17	Lysosome	gnl|UG|Mm#S8761917	Mm.21961	Atp6ap1	34.9	153.17	2.13383	0	0	Mus musculus ATPase, H+ transporting, lysosomal accessory protein 1 (Atp6ap1), mRNA /cds=p(83,1474) /gb=NM_018794 /gi=262073039 /ug=Mm.477757 /len=2189
17	Lysosome	gnl|UG|Mm#S26674351	Mm.283293	Tmem123	59.54	247.1	2.05316	6.45e-13	9.49e-12	Mus musculus bone marrow macrophage cDNA, RIKEN full-length enriched library, clone:I830005K02 product:Weakly similar to PORIMIN (Fragment), full insert sequence /gb=AK150365 /gi=74219446 /ug=Mm.283293 /len=2896
17	Lysosome	gnl|UG|Mm#S9104990	Mm.280536	Manba	5.13	21.16	2.04431	1.67e-10	1.85e-09	Mus musculus mannosidase, beta A, lysosomal (Manba), mRNA /cds=p(71,2710) /gb=NM_027288 /gi=158533989 /ug=Mm.280536 /len=3688
17	Lysosome	gnl|UG|Mm#S21090660	Mm.439412	5830403L16Rik	2.76	9.31	1.75411	2.08e-05	0.000116634	CR517633 Mouse pBluescript Lion Mus musculus cDNA clone LIONp462D05392 3', mRNA sequence /clone=LIONp462D05392 /clone_end=3' /gb=CR517633 /gi=49909965 /ug=Mm.439412 /len=459
17	Lysosome	gnl|UG|Mm#S14887587	Mm.16716	Lamp1	176.06	540.75	1.61889	0	0	Mus musculus lysosomal-associated membrane protein 1, mRNA (cDNA clone MGC:61411 IMAGE:5716524), complete cds /cds=p(229,1449) /gb=BC049097 /gi=29145013 /ug=Mm.16716 /len=2266
17	Lysosome	gnl|UG|Mm#S26283183	Mm.277719	Ppt1	7.89	23.06	1.5473	7.13e-10	7.41e-09	Mus musculus palmitoyl-protein thioesterase 1, mRNA (cDNA clone IMAGE:30096414) /gb=BC099945 /gi=71534008 /ug=Mm.277719 /len=3397
17	Lysosome	gnl|UG|Mm#S26676909	Mm.207052	Atp6v0b	25.63	73.2	1.51401	0	0	Mus musculus NOD-derived CD11c +ve dendritic cells cDNA, RIKEN full-length enriched library, clone:F630105L04 product:ATPase, H+ transporting, V0 subunit B, full insert sequence /gb=AK170493 /gi=74215220 /ug=Mm.207052 /len=2993
17	Lysosome	gnl|UG|Mm#S8041923	Mm.4219	Man2b1	5.52	15.44	1.48393	1.06e-06	7.3e-06	Mus musculus mannosidase 2, alpha B1 (Man2b1), mRNA /cds=p(62,3103) /gb=NM_010764 /gi=113195689 /ug=Mm.4219 /len=4326
17	Lysosome	gnl|UG|Mm#S26707067	Mm.5031	Gba	73.14	198.65	1.4415	5.62e-13	8.39e-12	Mus musculus mammary gland RCB-0526 Jyg-MC(A) cDNA, RIKEN full-length enriched library, clone:G830012P06 product:glucosidase, beta; acid, full insert sequence /gb=AK166198 /gi=74141766 /ug=Mm.5031 /len=1981
17	Lysosome	gnl|UG|Mm#S26668150	Mm.4834	Hyal2	7.89	19.89	1.33395	3.13e-07	2.33e-06	Mus musculus 8 days embryo whole body cDNA, RIKEN full-length enriched library, clone:5730488M17 product:hyaluronidase 2, full insert sequence /cds=p(164,1585) /gb=AK133886 /gi=74228856 /ug=Mm.4834 /len=1893
17	Lysosome	gnl|UG|Mm#S26673710	Mm.22547	Asah1	53.23	131.8	1.30804	5.56e-13	8.31e-12	Mus musculus bone marrow macrophage cDNA, RIKEN full-length enriched library, clone:I830086K10 product:N-acylsphingosine amidohydrolase 1, full insert sequence /gb=AK152811 /gi=74220607 /ug=Mm.22547 /len=2608
17	Lysosome	gnl|UG|Mm#S23104524	Mm.29619	Gga2	69.2	163.54	1.2408	3.2e-14	6.67e-13	Mus musculus golgi associated, gamma adaptin ear containing, ARF binding protein 2 (Gga2), mRNA /cds=p(111,1922) /gb=NM_028758 /gi=131890064 /ug=Mm.29619 /len=4891
17	Lysosome	gnl|UG|Mm#S9683543	Mm.439940	Fuca1	6.11	14.39	1.23582	4.3e-05	0.000227704	Mus musculus fucosidase, alpha-L- 1, tissue (Fuca1), mRNA /cds=p(79,1437) /gb=NM_024243 /gi=169808426 /ug=Mm.439940 /len=2523
17	Lysosome	gnl|UG|Mm#S16761203	Mm.290026	Cltb	15.18	35.33	1.21872	1.99e-10	2.19e-09	Mus musculus cDNA clone IMAGE:5709401, partial cds /gb=BC056499 /gi=33989779 /ug=Mm.290026 /len=4458
17	Lysosome	gnl|UG|Mm#S8042374	Mm.4628	Smpd1	17.55	40.62	1.21072	1.12e-11	1.39e-10	Mus musculus sphingomyelin phosphodiesterase 1, acid lysosomal (Smpd1), mRNA /cds=p(173,2056) /gb=NM_011421 /gi=254750745 /ug=Mm.4628 /len=2430
17	Lysosome	gnl|UG|Mm#S9677808	Mm.439876	Sumf1	28.39	65.58	1.20787	1.57e-13	2.8e-12	Mus musculus sulfatase modifying factor 1, mRNA (cDNA clone MGC:39076 IMAGE:5365580), complete cds /cds=p(265,1119) /gb=BC026981 /gi=20073362 /ug=Mm.439876 /len=2641
17	Lysosome	gnl|UG|Mm#S8041721	Mm.27816	Hexb	76.89	167.13	1.1201	6.68e-14	1.31e-12	Mus musculus hexosaminidase B (Hexb), mRNA /cds=p(97,1707) /gb=NM_010422 /gi=225690524 /ug=Mm.27816 /len=1922
17	Lysosome	gnl|UG|Mm#S14960584	Mm.334535	Aga	32.53	70.24	1.11052	3.64e-14	7.54e-13	Mus musculus aspartylglucosaminidase, mRNA (cDNA clone IMAGE:6313275), with apparent retained intron /gb=BC048230 /gi=29387075 /ug=Mm.334535 /len=2330
17	Lysosome	gnl|UG|Mm#S35035732	Mm.28326	Hgsnat	30.16	63.47	1.07344	0	0	Mus musculus heparan-alpha-glucosaminide N-acetyltransferase (Hgsnat), mRNA /cds=p(34,2004) /gb=NM_029884 /gi=115292432 /ug=Mm.28326 /len=2679
17	Lysosome	gnl|UG|Mm#S11070012	Mm.29473	Copz1	181.58	86.32	-1.07284	1.54e-38	6.82e-37	Mus musculus, coatomer protein complex, subunit zeta 1, clone IMAGE:4954031, mRNA /gb=BC039920 /gi=25140233 /ug=Mm.29473 /len=2477
17	Lysosome	gnl|UG|Mm#S17033543	Mm.32409	Ap1s3	18.14	8.46	-1.10044	3.11e-05	0.000169721	Mus musculus adaptor-related protein complex AP-1, sigma 3 (Ap1s3), mRNA /cds=p(121,585) /gb=NM_183027 /gi=157838002 /ug=Mm.32409 /len=2892
17	Lysosome	gnl|UG|Mm#S26696417	Mm.335190	Gnptab	28	12.69	-1.14173	9.25e-08	7.39e-07	Mus musculus 16 days embryo head cDNA, RIKEN full-length enriched library, clone:C130053F22 product:Basic domain/leucine zipper transcription factor (Fragment) homolog [Mus musculus], full insert sequence /cds=p(250,3819) /gb=AK140867 /gi=74183848 /ug=Mm.335190 /len=5299
17	Lysosome	gnl|UG|Mm#S26687919	Mm.930	Ctsl	28.59	6.35	-2.17068	9.06e-18	2.54e-16	Mus musculus osteoclast-like cell cDNA, RIKEN full-length enriched library, clone:I420022H03 product:cathepsin L, full insert sequence /cds=p(84,1088) /gb=AK159511 /gi=74197195 /ug=Mm.930 /len=2359
17	Lysosome	gnl|UG|Mm#S26695912	Mm.157119	Sort1	38.64	7.4	-2.3845	3.76e-26	1.31e-24	Mus musculus adult male brain UNDEFINED_CELL_LINE cDNA, RIKEN full-length enriched library, clone:M5C1042I07 product:sortilin 1, full insert sequence /cds=p(61,2637) /gb=AK147442 /gi=74184600 /ug=Mm.157119 /len=6837
17	Lysosome	gnl|UG|Mm#S26706325	Mm.2277	Ctsh	6.51	0.85	-2.93712	1.71e-06	1.16e-05	Mus musculus B6-derived CD11 +ve dendritic cells cDNA, RIKEN full-length enriched library, clone:F730302N11 product:cathepsin H, full insert sequence /gb=AK171550 /gi=74142999 /ug=Mm.2277 /len=2742
17	Lysosome	gnl|UG|Mm#S14302390	Mm.462308	Atp6v0a4	3.94	0.01	-8.62205	1.97e-06	1.32e-05	Mus musculus ATPase, H+ transporting, lysosomal V0 subunit A4, mRNA (cDNA clone MGC:54824 IMAGE:6315485), complete cds /cds=p(299,2800) /gb=BC046979 /gi=28422753 /ug=Mm.471742 /len=3323
17	Lysosome	gnl|UG|Mm#S14302732	Mm.130793	Upk1b	109.42	0.01	-13.4176	1.96e-159	1.56e-157	Mus musculus uroplakin 1B, mRNA (cDNA clone MGC:54825 IMAGE:6389837), complete cds /cds=p(54,836) /gb=BC046604 /gi=28302232 /ug=Mm.479248 /len=1773
18	Pancreatic cancer	gnl|UG|Mm#S7116468	Mm.423008	Trp53-ps	0.39	8.46	4.43911	0.000122943	0.000594008	Mus musculus p53-variant (p53) mRNA, partial cds /cds=p(1,162) /gb=U59758 /gi=1399879 /ug=Mm.423008 /len=846
18	Pancreatic cancer	gnl|UG|Mm#S16760762	Mm.244960	Pik3r5	0.39	5.92	3.92405	0.000123118	0.000591421	Mus musculus phosphoinositide-3-kinase, regulatory subunit 5, p101 (Pik3r5), mRNA /cds=p(152,2767) /gb=NM_177320 /gi=86262160 /ug=Mm.244960 /len=4363
18	Pancreatic cancer	gnl|UG|Mm#S8040141	Mm.4809	Pgf	0.39	5.29	3.76172	0.000124215	0.000595203	Mus musculus placental growth factor (Pgf), mRNA /cds=p(323,799) /gb=NM_008827 /gi=31982831 /ug=Mm.4809 /len=1674
18	Pancreatic cancer	gnl|UG|Mm#S26695815	Mm.210875	Dlc1	0.99	6.14	2.63274	4.17e-05	0.000221418	Mus musculus adult male brain UNDEFINED_CELL_LINE cDNA, RIKEN full-length enriched library, clone:M5C1068G17 product:deleted in liver cancer 1, full insert sequence /cds=p(329,3709) /gb=AK147539 /gi=74184764 /ug=Mm.210875 /len=6241
18	Pancreatic cancer	gnl|UG|Mm#S8040155	Mm.229108	Pik3cd	1.38	6.98	2.33856	2.12e-05	0.000118845	Mus musculus phosphatidylinositol 3-kinase catalytic delta polypeptide (Pik3cd), transcript variant 4, mRNA /cds=p(481,3615) /gb=NM_008840 /gi=255708435 /ug=Mm.229108 /len=5102
18	Pancreatic cancer	gnl|UG|Mm#S36662589	Mm.236256	Brca2	1.77	7.83	2.14526	1.25e-05	7.35e-05	Mus musculus breast cancer 2 (Brca2), transcript variant 1, mRNA /cds=p(500,10489) /gb=NM_001081001 /gi=124487408 /ug=Mm.236256 /len=10743
18	Pancreatic cancer	gnl|UG|Mm#S9553350	Mm.245270	Rgl1	5.52	18.19	1.72041	3.64e-09	3.46e-08	Mus musculus ral guanine nucleotide dissociation stimulator,-like 1, mRNA (cDNA clone MGC:18430 IMAGE:4241244), complete cds /cds=p(102,2408) /gb=BC017678 /gi=17389238 /ug=Mm.245270 /len=3908
18	Pancreatic cancer	gnl|UG|Mm#S26702145	Mm.18036	E2f1	6.31	19.25	1.60915	7.05e-09	6.49e-08	Mus musculus 2 days neonate thymus thymic cells cDNA, RIKEN full-length enriched library, clone:E430014H20 product:E2F transcription factor 1, full insert sequence /cds=p(124,1416) /gb=AK153968 /gi=74150508 /ug=Mm.18036 /len=2476
18	Pancreatic cancer	gnl|UG|Mm#S9732501	Mm.27348	Rala	25.04	66.85	1.41669	3.13e-14	6.56e-13	Mus musculus v-ral simian leukemia viral oncogene homolog A (ras related), mRNA (cDNA clone MGC:25671 IMAGE:4501311), complete cds /cds=p(238,858) /gb=BC031741 /gi=21619345 /ug=Mm.27348 /len=2697
18	Pancreatic cancer	gnl|UG|Mm#S9082398	Mm.391091	Smad2	7.29	18.83	1.36904	3.93e-07	2.88e-06	Mus musculus 10 day old male pancreas cDNA, RIKEN full-length enriched library, clone:1810047O14 product:MAD homolog 2 (Drosophila), full insert sequence /cds=p(109,1512) /gb=AK007817 /gi=12841612 /ug=Mm.391091 /len=2513
18	Pancreatic cancer	gnl|UG|Mm#S8039615	Mm.277406	Stat1	14.59	36.39	1.31856	6.52e-12	8.31e-11	Mus musculus signal transducer and activator of transcription 1 (Stat1), mRNA /cds=p(351,2600) /gb=NM_009283 /gi=114326481 /ug=Mm.277406 /len=5217
18	Pancreatic cancer	gnl|UG|Mm#S7117223	Mm.297978	Figf	9.86	23.69	1.26462	8.27e-08	6.63e-07	Mus musculus mRNA for new member of PDGF/VEGT family of growth factors /cds=p(283,1359) /gb=X99572 /gi=1695171 /ug=Mm.297978 /len=1890
18	Pancreatic cancer	gnl|UG|Mm#S9744666	Mm.289657	Jak1	35.09	84.2	1.26276	9.44e-14	1.79e-12	Mus musculus Janus kinase 1 (Jak1), mRNA /cds=p(317,3778) /gb=NM_146145 /gi=111607495 /ug=Mm.289657 /len=5299
18	Pancreatic cancer	gnl|UG|Mm#S52734384	Mm.209272	Stard13	12.62	28.98	1.19935	1.28e-08	1.13e-07	Mus musculus StAR-related lipid transfer (START) domain containing 13 (Stard13), transcript variant 1, mRNA /cds=p(100,3498) /gb=NM_001163493 /gi=254553367 /ug=Mm.209272 /len=5638
18	Pancreatic cancer	gnl|UG|Mm#S9732935	Mm.279865	Erlin1	55.99	121.86	1.12198	2.58e-13	4.31e-12	Mus musculus ER lipid raft associated 1 (Erlin1), transcript variant 1, mRNA /cds=p(303,1349) /gb=NM_145502 /gi=256355011 /ug=Mm.476850 /len=3349
18	Pancreatic cancer	gnl|UG|Mm#S10848070	Mm.177194	Akt2	72.95	35.12	-1.05462	5.17e-16	1.27e-14	Mus musculus 10 days neonate skin cDNA, RIKEN full-length enriched library, clone:4732465F20 product:thymoma viral proto-oncogene 2, full insert sequence /cds=p(1,1064) /gb=AK028871 /gi=26324815 /ug=Mm.177194 /len=3724
18	Pancreatic cancer	gnl|UG|Mm#S20116139	Mm.249934	Stat3	92.27	36.81	-1.32576	7.83e-28	2.87e-26	Mus musculus signal transducer and activator of transcription 3 (Stat3), transcript variant 1, mRNA /cds=p(280,2592) /gb=NM_213659 /gi=76253927 /ug=Mm.249934 /len=4487
18	Pancreatic cancer	gnl|UG|Mm#S10856859	Mm.41593	Creld1	14.79	4.23	-1.80589	5.09e-08	4.21e-07	Mus musculus 8 days embryo whole body cDNA, RIKEN full-length enriched library, clone:5730557B17 product:hypothetical Aspartic acid and asparagine hydroxylation site/Cysteine-rich region/EGF-like domain/Furin-like cysteine rich region/Calcium-binding ... /gb=AK077726 /gi=26097456 /ug=Mm.41593 /len=2179
18	Pancreatic cancer	gnl|UG|Mm#S52734442	Mm.321147	Chn2	7.89	2.12	-1.89596	4.35e-05	0.000230257	Mus musculus chimerin (chimaerin) 2 (Chn2), transcript variant 2, mRNA /cds=p(176,1582) /gb=NM_001163640 /gi=254692945 /ug=Mm.321147 /len=3150
18	Pancreatic cancer	gnl|UG|Mm#S8039807	Mm.1402	Vegfc	31.35	7.19	-2.1244	7.39e-19	2.15e-17	Mus musculus vascular endothelial growth factor C (Vegfc), mRNA /cds=p(248,1495) /gb=NM_009506 /gi=119672918 /ug=Mm.1402 /len=1881
18	Pancreatic cancer	gnl|UG|Mm#S26677694	Mm.34008	Rac3	10.05	1.48	-2.76353	6.47e-09	5.98e-08	Mus musculus bone marrow macrophage cDNA, RIKEN full-length enriched library, clone:G530144F07 product:RAS-related C3 botulinum substrate 3, full insert sequence /gb=AK150203 /gi=74213899 /ug=Mm.34008 /len=1084
18	Pancreatic cancer	gnl|UG|Mm#S26699868	Mm.389058	Cdk6	10.05	1.27	-2.9843	1.56e-09	1.55e-08	Mus musculus NOD-derived CD11c +ve dendritic cells cDNA, RIKEN full-length enriched library, clone:F630008J01 product:cyclin-dependent kinase 6, full insert sequence /cds=p(329,1309) /gb=AK154197 /gi=74178316 /ug=Mm.389058 /len=3740
19	Tight junction	gnl|UG|Mm#S35717298	Mm.220982	Dysf	0.01	15.87	10.6321	4.44e-16	1.14e-14	Mus musculus dysferlin (Dysf), transcript variant 2, mRNA /cds=p(326,6625) /gb=NM_001077694 /gi=118026930 /ug=Mm.220982 /len=6836
19	Tight junction	gnl|UG|Mm#S26683166	Mm.171399	Sdccag8	0.01	2.54	7.98868	0.000153135	0.000723467	Mus musculus adult male diencephalon cDNA, RIKEN full-length enriched library, clone:9330187L05 product:serologically defined colon cancer antigen 8, full insert sequence /cds=p(153,1472) /gb=AK136921 /gi=74205351 /ug=Mm.171399 /len=2794
19	Tight junction	gnl|UG|Mm#S8081983	Mm.131135	Epb4.1l3	2.37	83.78	5.14365	7.26e-07	5.13e-06	Mus musculus erythrocyte protein band 4.1-like 3 (Epb4.1l3), mRNA /cds=p(113,2902) /gb=NM_013813 /gi=7305030 /ug=Mm.131135 /len=4051
19	Tight junction	gnl|UG|Mm#S15343771	Mm.440562	Cntln	1.77	26.44	3.9009	3.98e-06	2.54e-05	Mus musculus centlein, centrosomal protein (Cntln), transcript variant 1, mRNA /cds=p(139,4329) /gb=NM_175275 /gi=87299623 /ug=Mm.440562 /len=5530
19	Tight junction	gnl|UG|Mm#S52560696	Mm.459581	Gm12247	14.79	152.75	3.36848	0	0	Mus musculus clone 21-1-2 mRNA sequence /gb=EU234047 /gi=188038904 /ug=Mm.459581 /len=4839
19	Tight junction	gnl|UG|Mm#S9105196	Mm.309975	Tns1	7.69	68.76	3.16051	2.01e-13	3.47e-12	Mus musculus tensin 1 (Tns1), mRNA /cds=p(1,5667) /gb=NM_027884 /gi=226437588 /ug=Mm.309975 /len=9966
19	Tight junction	gnl|UG|Mm#S26693332	Mm.25833	Rabgap1l	0.79	5.5	2.79951	6.73e-05	0.000343354	Mus musculus adult male brain UNDEFINED_CELL_LINE cDNA, RIKEN full-length enriched library, clone:M5C1097E23 product:IDN4-GGTR7 protein homolog [Homo sapiens], full insert sequence /cds=p(185,1297) /gb=AK147634 /gi=74188575 /ug=Mm.25833 /len=6339
19	Tight junction	gnl|UG|Mm#S8761977	Mm.379376	Syt11	2.17	11	2.34174	1.31e-06	8.96e-06	Mus musculus synaptotagmin XI (Syt11), mRNA /cds=p(276,1568) /gb=NM_018804 /gi=124378013 /ug=Mm.379376 /len=4585
19	Tight junction	gnl|UG|Mm#S18344692	Mm.308452	Tacc1	34.11	170.31	2.3199	3.55e-13	5.6e-12	Mus musculus transforming acidic coiled-coil containing protein 1 long isoform (Tacc1) mRNA, complete cds /cds=p(166,2490) /gb=AY177413 /gi=37729621 /ug=Mm.308452 /len=7712
19	Tight junction	gnl|UG|Mm#S34327301	Mm.212688	4831426I19Rik	2.17	10.58	2.28557	1.35e-06	9.24e-06	Mus musculus RIKEN cDNA 4831426I19 gene (4831426I19Rik), transcript variant 1, mRNA /cds=p(293,3220) /gb=NM_001042699 /gi=111607452 /ug=Mm.212688 /len=5436
19	Tight junction	gnl|UG|Mm#S8039634	Mm.334144	Swap70	9.07	38.08	2.06986	8.24e-14	1.58e-12	Mus musculus SWA-70 protein (Swap70), mRNA /cds=p(109,1866) /gb=NM_009302 /gi=228008362 /ug=Mm.334144 /len=4056
19	Tight junction	gnl|UG|Mm#S9552871	Mm.24678	Pard6g	2.76	11.21	2.02205	4.81e-07	3.48e-06	Mus musculus par-6 partitioning defective 6 homolog gamma (C. elegans) (Pard6g), mRNA /cds=p(177,1325) /gb=NM_053117 /gi=238550189 /ug=Mm.24678 /len=3143
19	Tight junction	gnl|UG|Mm#S9104928	Mm.99961	Cgnl1	33.32	131.8	1.98389	1.55e-14	3.42e-13	Mus musculus cingulin-like 1 (Cgnl1), mRNA /cds=p(110,4003) /gb=NM_026599 /gi=56550078 /ug=Mm.99961 /len=6754
19	Tight junction	gnl|UG|Mm#S50836911	Mm.27716	Specc1l	6.11	23.48	1.94219	8.59e-12	1.08e-10	Mus musculus cytospin A (Cytsa), transcript variant 1, mRNA /cds=p(363,3770) /gb=NM_001145826 /gi=224922836 /ug=Mm.27716 /len=6307
19	Tight junction	gnl|UG|Mm#S27052772	Mm.277871	Ccdc102a	5.91	22.64	1.93764	1.58e-11	1.92e-10	Mus musculus coiled-coil domain containing 102A (Ccdc102a), mRNA /cds=p(262,1911) /gb=NM_001033533 /gi=269973922 /ug=Mm.277871 /len=2309
19	Tight junction	gnl|UG|Mm#S26672593	Mm.440836	Sass6	2.96	8.89	1.58659	0.00010708	0.000523167	Mus musculus 6 days neonate spleen cDNA, RIKEN full-length enriched library, clone:F420011F12 product:hypothetical protein, full insert sequence /gb=AK165224 /gi=74222346 /ug=Mm.440836 /len=4266
19	Tight junction	gnl|UG|Mm#S26690719	Mm.196464	Gnai2	217.66	639.54	1.55496	3.17e-12	4.21e-11	Mus musculus osteoclast-like cell cDNA, RIKEN full-length enriched library, clone:I420010J21 product:guanine nucleotide binding protein, alpha inhibiting 2, full insert sequence /cds=p(130,1197) /gb=AK159222 /gi=74192792 /ug=Mm.196464 /len=2186
19	Tight junction	gnl|UG|Mm#S9084692	Mm.271703	Gnai3	35.09	102.61	1.54804	9.44e-14	1.78e-12	Mus musculus adult male lung cDNA, RIKEN full-length enriched library, clone:1200003G10 product:guanine nucleotide binding protein, alpha inhibiting 3, full insert sequence /cds=p(142,1206) /gb=AK004566 /gi=12835822 /ug=Mm.271703 /len=3261
19	Tight junction	gnl|UG|Mm#S14960593	Mm.458000	Csda	149.05	419.31	1.49222	9.02e-13	1.29e-11	Mus musculus cold shock domain protein A, mRNA (cDNA clone MGC:54516 IMAGE:6493766), complete cds /cds=p(184,1269) /gb=BC048242 /gi=29387049 /ug=Mm.458000 /len=1864
19	Tight junction	gnl|UG|Mm#S36662843	Mm.479293	Mpp7	10.65	29.83	1.48591	9.97e-12	1.25e-10	Mus musculus membrane protein, palmitoylated 7 (MAGUK p55 subfamily member 7) (Mpp7), transcript variant 1, mRNA /cds=p(242,1972) /gb=NM_001081287 /gi=239051571 /ug=Mm.479293 /len=4975
19	Tight junction	gnl|UG|Mm#S9875654	Mm.100068	Amot	8.28	23.06	1.47769	2.61e-09	2.53e-08	Mus musculus angiomotin (Amot), mRNA /cds=p(107,2788) /gb=NM_153319 /gi=125346195 /ug=Mm.100068 /len=6381
19	Tight junction	gnl|UG|Mm#S26693318	Mm.235074	Wwc2	30.76	82.3	1.41984	2.09e-13	3.6e-12	Mus musculus 14 days pregnant adult female placenta cDNA, RIKEN full-length enriched library, clone:M5C1098O04 product:claudin 22, full insert sequence /cds=p(350,3913) /gb=AK147648 /gi=74188599 /ug=Mm.235074 /len=6548
19	Tight junction	gnl|UG|Mm#S16060767	Mm.68819	Uaca	10.05	26.44	1.39553	1e-09	1.03e-08	Mus musculus mRNA for nuclear membrane binding protein NUCLING, complete cds /cds=p(1668,4373) /gb=AB030647 /gi=32140536 /ug=Mm.68819 /len=4527
19	Tight junction	gnl|UG|Mm#S8041314	Mm.327591	Cask	7.49	19.46	1.37747	2.16e-07	1.66e-06	Mus musculus calcium/calmodulin-dependent serine protein kinase (MAGUK family) (Cask), mRNA /cds=p(476,3169) /gb=NM_009806 /gi=133504494 /ug=Mm.327591 /len=8260
19	Tight junction	gnl|UG|Mm#S26696091	Mm.306026	Epb4.1l2	133.08	343.57	1.36831	1.35e-12	1.87e-11	Mus musculus CRL-1751 WEHI 164 cDNA, RIKEN full-length enriched library, clone:G430001G22 product:erythrocyte protein band 4.1-like 2, full insert sequence /cds=p(200,3166) /gb=AK144088 /gi=74184304 /ug=Mm.306026 /len=4385
19	Tight junction	gnl|UG|Mm#S17872982	Mm.268863	Txlna	17.94	43.58	1.28049	6.46e-14	1.27e-12	Mus musculus taxilin alpha, mRNA (cDNA clone MGC:77972 IMAGE:30357541), complete cds /cds=p(220,1884) /gb=BC060227 /gi=38614270 /ug=Mm.268863 /len=4702
19	Tight junction	gnl|UG|Mm#S51828705	Mm.285453	Llgl1	8.28	20.1	1.27949	6.44e-07	4.58e-06	Mus musculus lethal giant larvae homolog 1 (Drosophila) (Llgl1), transcript variant 3, mRNA /cds=p(172,3282) /gb=NM_001159404 /gi=226874864 /ug=Mm.285453 /len=4425
19	Tight junction	gnl|UG|Mm#S10871411	Mm.14485	Tex9	5.91	14.17	1.26161	3.67e-05	0.00019696	Mus musculus adult male olfactory brain cDNA, RIKEN full-length enriched library, clone:6430566E15 product:testis expressed gene 9, full insert sequence /gb=AK032490 /gi=26082870 /ug=Mm.14485 /len=3900
19	Tight junction	gnl|UG|Mm#S26675642	Mm.275121	Gle1	10.65	25.18	1.24142	5.15e-08	4.26e-07	Mus musculus blastocyst blastocyst cDNA, RIKEN full-length enriched library, clone:I1C0037I23 product:GLE1 RNA export mediator-like (yeast, full insert sequence /cds=p(68,2167) /gb=AK145748 /gi=74217046 /ug=Mm.275121 /len=3074
19	Tight junction	gnl|UG|Mm#S9104670	Mm.261329	2900073G15Rik	611.18	1436.06	1.23245	0	0	Mus musculus RIKEN cDNA 2900073G15 gene (2900073G15Rik), mRNA /cds=p(442,960) /gb=NM_026064 /gi=71037402 /ug=Mm.261329 /len=1779
19	Tight junction	gnl|UG|Mm#S9689906	Mm.21288	Ell2	5.91	13.75	1.2182	7.71e-05	0.000387768	Mus musculus elongation factor RNA polymerase II 2 (Ell2), mRNA /cds=p(168,2087) /gb=NM_138953 /gi=116256446 /ug=Mm.21288 /len=3660
19	Tight junction	gnl|UG|Mm#S43163116	Mm.196480	Micall1	12.42	28.77	1.2119	1.1e-08	9.95e-08	Mus musculus microtubule associated monoxygenase, calponin and LIM domain containing -like 1 (Micall1), mRNA /cds=p(302,2914) /gb=NM_177461 /gi=168229164 /ug=Mm.196480 /len=6708
19	Tight junction	gnl|UG|Mm#S43098889	Mm.210447	Ehbp1l1	37.66	83.14	1.14251	5.6e-14	1.12e-12	Mus musculus EH domain binding protein 1-like 1 (Ehbp1l1), transcript variant A, mRNA /cds=p(298,5454) /gb=NM_001114597 /gi=167736350 /ug=Mm.210447 /len=6411
19	Tight junction	gnl|UG|Mm#S14812901	Mm.390882	Lrrc58	55.4	119.32	1.10688	0	0	Mus musculus leucine rich repeat containing 58 (Lrrc58), mRNA /cds=p(97,1197) /gb=NM_177093 /gi=110347494 /ug=Mm.390882 /len=8592
19	Tight junction	gnl|UG|Mm#S10848070	Mm.177194	Akt2	72.95	35.12	-1.05462	5.17e-16	1.27e-14	Mus musculus 10 days neonate skin cDNA, RIKEN full-length enriched library, clone:4732465F20 product:thymoma viral proto-oncogene 2, full insert sequence /cds=p(1,1064) /gb=AK028871 /gi=26324815 /ug=Mm.177194 /len=3724
19	Tight junction	gnl|UG|Mm#S8762664	Mm.259671	Tnip1	39.83	18.19	-1.13071	2.48e-10	2.71e-09	Mus musculus TNFAIP3 interacting protein 1 (Tnip1), mRNA /cds=p(143,2086) /gb=NM_021327 /gi=254939616 /ug=Mm.259671 /len=2852
19	Tight junction	gnl|UG|Mm#S32813041	Mm.379024	Tacc3	181.97	82.93	-1.13373	4.69e-42	2.17e-40	Mus musculus transforming, acidic coiled-coil containing protein 3 (Tacc3), mRNA /cds=p(583,2475) /gb=NM_001040435 /gi=124430562 /ug=Mm.379024 /len=2637
19	Tight junction	gnl|UG|Mm#S8762727	Mm.292834	Pard6b	12.42	5.29	-1.23133	0.000168695	0.000787847	Mus musculus par-6 (partitioning defective 6) homolog beta (C. elegans) (Pard6b), mRNA /cds=p(291,1406) /gb=NM_021409 /gi=253314519 /ug=Mm.292834 /len=3409
19	Tight junction	gnl|UG|Mm#S10872727	Mm.196692	Grip1	86.75	36.39	-1.25332	3.28e-24	1.1e-22	Mus musculus adult male testis cDNA, RIKEN full-length enriched library, clone:4931410I01 product:similar to GLUTAMATE RECEPTOR INTERACTING PROTEIN 1A-L [Mus musculus], full insert sequence /gb=AK029845 /gi=26081554 /ug=Mm.196692 /len=5453
19	Tight junction	gnl|UG|Mm#S11063998	Mm.294882	F11r	147.27	60.93	-1.27324	6.3e-41	2.89e-39	Mus musculus F11 receptor (F11r), mRNA /cds=p(81,983) /gb=NM_172647 /gi=87116673 /ug=Mm.294882 /len=2482
19	Tight junction	gnl|UG|Mm#S8082280	Mm.104744	Tjp2	32.14	8.89	-1.85411	2.1e-16	5.58e-15	Mus musculus tight junction protein 2 (Tjp2), mRNA /cds=p(114,3617) /gb=NM_011597 /gi=160333862 /ug=Mm.104744 /len=4557
19	Tight junction	gnl|UG|Mm#S8039716	Mm.255332	Tnfaip2	15.18	3.81	-1.99431	3.55e-09	3.37e-08	Mus musculus tumor necrosis factor, alpha-induced protein 2 (Tnfaip2), mRNA /cds=p(39,2114) /gb=NM_009396 /gi=194394238 /ug=Mm.255332 /len=3590
19	Tight junction	gnl|UG|Mm#S26691824	Mm.29389	Tenc1	30.76	6.35	-2.27623	4.61e-20	1.39e-18	Mus musculus melanocyte cDNA, RIKEN full-length enriched library, clone:G270110N16 product:tensin like C1 domain-containing phosphatase, full insert sequence /gb=AK147941 /gi=74190932 /ug=Mm.29389 /len=4760
19	Tight junction	gnl|UG|Mm#S21075740	Mm.425777	Mpp5	32.53	6.56	-2.31	1.73e-21	5.45e-20	Mus musculus cDNA clone IMAGE:30640755, containing frame-shift errors /gb=BC075698 /gi=49523353 /ug=Mm.425777 /len=5363
19	Tight junction	gnl|UG|Mm#S8761920	Mm.218891	Ctnnal1	12.62	2.33	-2.43731	1.18e-09	1.19e-08	Mus musculus catenin (cadherin associated protein), alpha-like 1 (Ctnnal1), mRNA /cds=p(98,2293) /gb=NM_018761 /gi=227330564 /ug=Mm.218891 /len=3712
19	Tight junction	gnl|UG|Mm#S15909875	Mm.36242	Mpp2	72.36	13.33	-2.44052	6.35e-49	3.24e-47	Mus musculus membrane protein, palmitoylated 2 (MAGUK p55 subfamily member 2), mRNA (cDNA clone MGC:62244 IMAGE:5709543), complete cds /cds=p(129,1787) /gb=BC053026 /gi=31418676 /ug=Mm.36242 /len=4142
19	Tight junction	gnl|UG|Mm#S9553002	Mm.10214	Tuft1	72.36	12.48	-2.53557	4.86e-51	2.53e-49	Mus musculus tuftelin 1, mRNA (cDNA clone MGC:29083 IMAGE:5064658), complete cds /cds=p(20,1192) /gb=BC019213 /gi=17512526 /ug=Mm.10214 /len=2581
19	Tight junction	gnl|UG|Mm#S9732421	Mm.290991	Cpne8	63.29	9.31	-2.76512	3.54e-49	1.82e-47	Mus musculus copine VIII (Cpne8), transcript variant 1, mRNA /cds=p(85,1818) /gb=NM_025815 /gi=76563926 /ug=Mm.290991 /len=3324
19	Tight junction	gnl|UG|Mm#S46888266	Mm.23633	Dlk2	10.45	1.48	-2.81983	2.2e-09	2.15e-08	Mus musculus mRNA for membrane protein (Dlk2 gene) /cds=p(207,1355) /gb=FM180474 /gi=194305722 /ug=Mm.23633 /len=1544
19	Tight junction	gnl|UG|Mm#S42953389	Mm.37338	4930506M07Rik	69.6	7.83	-3.152	2.55e-61	1.47e-59	Mus musculus RIKEN cDNA 4930506M07 gene (4930506M07Rik), transcript variant 1, mRNA /cds=p(558,2453) /gb=NM_001114312 /gi=166851843 /ug=Mm.37338 /len=4081
19	Tight junction	gnl|UG|Mm#S26735614	Mm.254629	Gnai1	9.07	0.85	-3.41557	1.07e-09	1.09e-08	Mus musculus guanine nucleotide binding protein (G protein), alpha inhibiting 1 (Gnai1), mRNA /cds=p(245,1309) /gb=NM_010305 /gi=74271898 /ug=Mm.254629 /len=3193
19	Tight junction	gnl|UG|Mm#S18928435	Mm.390264	6330407J23Rik	28.19	1.9	-3.89111	1.98e-30	7.72e-29	Mus musculus RIKEN cDNA 6330407J23 gene, mRNA (cDNA clone MGC:91342 IMAGE:30355520), complete cds /cds=p(693,3452) /gb=BC066079 /gi=42406347 /ug=Mm.390264 /len=4152
19	Tight junction	gnl|UG|Mm#S42609584	Mm.33421	1110012J17Rik	51.85	1.48	-5.13067	7.78e-65	4.69e-63	Mus musculus RIKEN cDNA 1110012J17 gene (1110012J17Rik), transcript variant 1, mRNA /cds=p(408,6089) /gb=NM_001114098 /gi=166235132 /ug=Mm.33421 /len=7297
19	Tight junction	gnl|UG|Mm#S16591989	Mm.128892	Unc13b	2.76	0.01	-8.10852	0.000102615	0.000504313	Mus musculus premature mRNA for mKIAA4254 protein /gb=AK122422 /gi=28972575 /ug=Mm.128892 /len=6874
19	Tight junction	gnl|UG|Mm#S15909889	Mm.150319	Actr3b	3.55	0.01	-8.47168	7.37e-06	4.5e-05	Mus musculus ARP3 actin-related protein 3 homolog B (yeast), mRNA (cDNA clone IMAGE:5685374) /gb=BC053106 /gi=31418622 /ug=Mm.150319 /len=2078
19	Tight junction	gnl|UG|Mm#S36662561	Mm.436785	Fam184a	8.08	0.01	-9.65821	1.95e-12	2.64e-11	Mus musculus family with sequence similarity 184, member A (Fam184a), mRNA /cds=p(30,3461) /gb=NM_001081428 /gi=124487474 /ug=Mm.436785 /len=3950
19	Tight junction	gnl|UG|Mm#S9875280	Mm.46732	Smtnl2	9.46	0.01	-9.8857	1.94e-14	4.24e-13	Mus musculus smoothelin-like 2, mRNA (cDNA clone MGC:47155 IMAGE:5064159), complete cds /cds=p(79,1449) /gb=BC037993 /gi=23272985 /ug=Mm.46732 /len=2655
20	Melanogenesis	gnl|UG|Mm#S35717298	Mm.220982	Dysf	0.01	15.87	10.6321	4.44e-16	1.14e-14	Mus musculus dysferlin (Dysf), transcript variant 2, mRNA /cds=p(326,6625) /gb=NM_001077694 /gi=118026930 /ug=Mm.220982 /len=6836
20	Melanogenesis	gnl|UG|Mm#S14887597	Mm.56964	Wnt7a	0.01	3.6	8.49185	4e-06	2.54e-05	Mus musculus wingless-related MMTV integration site 7A, mRNA (cDNA clone MGC:61336 IMAGE:6415801), complete cds /cds=p(255,1304) /gb=BC049093 /gi=29144993 /ug=Mm.56964 /len=3189
20	Melanogenesis	gnl|UG|Mm#S10873016	Mm.4709	Wnt10b	1.77	24.96	3.8178	3.98e-06	2.54e-05	Mus musculus 0 day neonate head cDNA, RIKEN full-length enriched library, clone:4832413L14 product:weakly similar to WNT-10B PROTEIN PRECURSOR, full insert sequence /gb=AK029284 /gi=26081265 /ug=Mm.4709 /len=2706
20	Melanogenesis	gnl|UG|Mm#S8082089	Mm.45124	Kitl	6.11	75.32	3.62379	8.29e-12	1.04e-10	Mus musculus kit ligand (Kitl), mRNA /cds=p(198,1019) /gb=NM_013598 /gi=240120090 /ug=Mm.45124 /len=5450
20	Melanogenesis	gnl|UG|Mm#S26679504	Mm.10353	Creb3l1	3.75	33.85	3.17419	1.15e-08	1.04e-07	Mus musculus 13 days embryo lung cDNA, RIKEN full-length enriched library, clone:D430024A13 product:Warning: possibly chimeric clone, full insert sequence /gb=AK142368 /gi=74210820 /ug=Mm.10353 /len=3047
20	Melanogenesis	gnl|UG|Mm#S8761977	Mm.379376	Syt11	2.17	11	2.34174	1.31e-06	8.96e-06	Mus musculus synaptotagmin XI (Syt11), mRNA /cds=p(276,1568) /gb=NM_018804 /gi=124378013 /ug=Mm.379376 /len=4585
20	Melanogenesis	gnl|UG|Mm#S26706480	Mm.439750	Adcy9	1.97	6.98	1.82503	0.000160468	0.000752175	Mus musculus activated spleen cDNA, RIKEN full-length enriched library, clone:F830108N02 product:adenylate cyclase 9, full insert sequence /gb=AK156940 /gi=74142752 /ug=Mm.439750 /len=4957
20	Melanogenesis	gnl|UG|Mm#S8040789	Mm.288206	Adcy7	3.35	11	1.71527	5.06e-06	3.16e-05	Mus musculus adenylate cyclase 7 (Adcy7), transcript variant 1, mRNA /cds=p(678,3977) /gb=NM_007406 /gi=157951647 /ug=Mm.288206 /len=6121
20	Melanogenesis	gnl|UG|Mm#S26690719	Mm.196464	Gnai2	217.66	639.54	1.55496	3.17e-12	4.21e-11	Mus musculus osteoclast-like cell cDNA, RIKEN full-length enriched library, clone:I420010J21 product:guanine nucleotide binding protein, alpha inhibiting 2, full insert sequence /cds=p(130,1197) /gb=AK159222 /gi=74192792 /ug=Mm.196464 /len=2186
20	Melanogenesis	gnl|UG|Mm#S9084692	Mm.271703	Gnai3	35.09	102.61	1.54804	9.44e-14	1.78e-12	Mus musculus adult male lung cDNA, RIKEN full-length enriched library, clone:1200003G10 product:guanine nucleotide binding protein, alpha inhibiting 3, full insert sequence /cds=p(142,1206) /gb=AK004566 /gi=12835822 /ug=Mm.271703 /len=3261
20	Melanogenesis	gnl|UG|Mm#S16350309	Mm.44183	Prr14	8.67	23.69	1.45017	2.67e-09	2.59e-08	Mus musculus proline rich 14, mRNA (cDNA clone MGC:62672 IMAGE:6310272), complete cds /cds=p(342,2180) /gb=BC055033 /gi=32822744 /ug=Mm.44183 /len=2325
20	Melanogenesis	gnl|UG|Mm#S16291433	Mm.19111	Prkaca	19.52	53.1	1.44376	0	0	Mus musculus protein kinase, cAMP dependent, catalytic, alpha, mRNA (cDNA clone MGC:62542 IMAGE:6439034), complete cds /cds=p(195,1250) /gb=BC054834 /gi=32767123 /ug=Mm.19111 /len=2297
20	Melanogenesis	gnl|UG|Mm#S16188342	Mm.16766	Prkacb	12.82	34.27	1.41855	1.73e-12	2.37e-11	Mus musculus protein kinase, cAMP dependent, catalytic, beta, mRNA (cDNA clone MGC:62278 IMAGE:5704796), complete cds /cds=p(248,1303) /gb=BC054533 /gi=32451601 /ug=Mm.16766 /len=4348
20	Melanogenesis	gnl|UG|Mm#S10853350	Mm.169929	Creb3l2	41.01	20.1	-1.02878	2.67e-09	2.59e-08	Mus musculus 12 days embryo spinal cord cDNA, RIKEN full-length enriched library, clone:C530025K05 product:unclassifiable, full insert sequence /gb=AK082964 /gi=26100974 /ug=Mm.169929 /len=3908
20	Melanogenesis	gnl|UG|Mm#S8040430	Mm.297906	Fzd7	121.45	48.66	-1.31955	7.06e-36	2.99e-34	Mus musculus frizzled homolog 7 (Drosophila) (Fzd7), mRNA /cds=p(814,2532) /gb=NM_008057 /gi=158635945 /ug=Mm.297906 /len=4840
20	Melanogenesis	gnl|UG|Mm#S17865379	Mm.125770	Gnas	15.97	5.08	-1.65246	9.95e-08	7.92e-07	Mus musculus GNAS (guanine nucleotide binding protein, alpha stimulating) complex locus, mRNA (cDNA clone IMAGE:6822390), complete cds /cds=p(2363,3547) /gb=BC062654 /gi=38571701 /ug=Mm.125770 /len=3917
20	Melanogenesis	gnl|UG|Mm#S9078556	Mm.20355	Wnt4	25.24	6.77	-1.89848	1.48e-13	2.68e-12	Mus musculus 10, 11 days embryo whole body cDNA, RIKEN full-length enriched library, clone:2810012H16 product:WNT-4 PROTEIN PRECURSOR, full insert sequence /gb=AK012727 /gi=12849666 /ug=Mm.20355 /len=1363
20	Melanogenesis	gnl|UG|Mm#S24032909	Mm.3400	Dvl1	24.45	4.87	-2.32784	1.21e-16	3.25e-15	Mus musculus mRNA for mKIAA4029 protein /cds=p(1236,2456) /gb=AK220168 /gi=60360217 /ug=Mm.3400 /len=4773
20	Melanogenesis	gnl|UG|Mm#S9732421	Mm.290991	Cpne8	63.29	9.31	-2.76512	3.54e-49	1.82e-47	Mus musculus copine VIII (Cpne8), transcript variant 1, mRNA /cds=p(85,1818) /gb=NM_025815 /gi=76563926 /ug=Mm.290991 /len=3324
20	Melanogenesis	gnl|UG|Mm#S10850006	Mm.218794	Wnt9a	7.69	1.06	-2.85892	2.66e-07	2e-06	Mus musculus 0 day neonate eyeball cDNA, RIKEN full-length enriched library, clone:E130305L02 product:WNT14 homolog [Homo sapiens], full insert sequence /gb=AK087490 /gi=26104318 /ug=Mm.218794 /len=3325
20	Melanogenesis	gnl|UG|Mm#S26735614	Mm.254629	Gnai1	9.07	0.85	-3.41557	1.07e-09	1.09e-08	Mus musculus guanine nucleotide binding protein (G protein), alpha inhibiting 1 (Gnai1), mRNA /cds=p(245,1309) /gb=NM_010305 /gi=74271898 /ug=Mm.254629 /len=3193
20	Melanogenesis	gnl|UG|Mm#S10871878	Mm.22182	Wnt11	15.18	0.42	-5.17564	7.45e-20	2.23e-18	Mus musculus 13 days embryo male testis cDNA, RIKEN full-length enriched library, clone:6030455A19 product:WNT-11 PROTEIN PRECURSOR, full insert sequence /gb=AK031573 /gi=26082403 /ug=Mm.22182 /len=3080
20	Melanogenesis	gnl|UG|Mm#S16591989	Mm.128892	Unc13b	2.76	0.01	-8.10852	0.000102615	0.000504313	Mus musculus premature mRNA for mKIAA4254 protein /gb=AK122422 /gi=28972575 /ug=Mm.128892 /len=6874
20	Melanogenesis	gnl|UG|Mm#S8039823	Mm.268282	Wnt6	13.6	0.01	-10.4094	1.91e-20	5.84e-19	Mus musculus wingless-related MMTV integration site 6 (Wnt6), mRNA /cds=p(255,1349) /gb=NM_009526 /gi=119672921 /ug=Mm.268282 /len=2068
20	Melanogenesis	gnl|UG|Mm#S9824864	Mm.284855	Edn2	21.88	0.01	-11.0954	1.86e-32	7.53e-31	Mus musculus endothelin 2, mRNA (cDNA clone MGC:47472 IMAGE:4512195), complete cds /cds=p(316,843) /gb=BC037042 /gi=22477976 /ug=Mm.284855 /len=1525
20	Melanogenesis	gnl|UG|Mm#S7116841	Mm.5130	Wnt10a	174.48	0.01	-14.0908	8.24e-254	6.95e-252	Mus musculus Wnt10a mRNA, complete cds /cds=p(663,1916) /gb=U61969 /gi=1546012 /ug=Mm.5130 /len=2487
21	MAPK signaling pathway	gnl|UG|Mm#S22421553	Mm.372314	Hspa1b	0.01	79.97	12.9652	4.44e-16	1.16e-14	Mus musculus heat shock protein 1B (Hspa1b), mRNA /cds=p(232,2160) /gb=NM_010478 /gi=124339825 /ug=Mm.372314 /len=2810
21	MAPK signaling pathway	gnl|UG|Mm#S16466461	Mm.4146	Pdgfrb	0.01	17.77	10.7952	4.44e-16	1.13e-14	Mus musculus platelet derived growth factor receptor, beta polypeptide, mRNA (cDNA clone MGC:60668 IMAGE:30060666), complete cds /cds=p(442,3741) /gb=BC055311 /gi=33115159 /ug=Mm.4146 /len=5435
21	MAPK signaling pathway	gnl|UG|Mm#S35717298	Mm.220982	Dysf	0.01	15.87	10.6321	4.44e-16	1.14e-14	Mus musculus dysferlin (Dysf), transcript variant 2, mRNA /cds=p(326,6625) /gb=NM_001077694 /gi=118026930 /ug=Mm.220982 /len=6836
21	MAPK signaling pathway	gnl|UG|Mm#S10859436	Mm.222612	Mapkapk3	0.01	10.15	9.98726	8.88e-16	2.14e-14	Mus musculus 12 days embryo eyeball cDNA, RIKEN full-length enriched library, clone:D230024N09 product:Mitogen activated protein kinase activated protein kinase-3 homolog [Homo sapiens], full insert sequence /gb=AK051962 /gi=26094879 /ug=Mm.222612 /len=3732
21	MAPK signaling pathway	gnl|UG|Mm#S53250231	Mm.329203	Rasgrp3	0.01	10.15	9.98726	8.88e-16	2.14e-14	Mus musculus RAS, guanyl releasing protein 3 (Rasgrp3), transcript variant 1, mRNA /cds=p(398,2473) /gb=NM_001166493 /gi=262072985 /ug=Mm.329203 /len=4728
21	MAPK signaling pathway	gnl|UG|Mm#S8440130	Mm.405331	Wwtr1	0.01	9.73	9.9263	2.89e-15	6.7e-14	BB348983 RIKEN full-length enriched, 10 days neonate cerebellum Mus musculus cDNA clone B930073D08 3'. /clone=B930073D08 /clone_end=3' /gb=BB348983 /gi=16405188 /ug=Mm.405331 /len=745
21	MAPK signaling pathway	gnl|UG|Mm#S8040380	Mm.330557	Fgf7	0.01	2.54	7.98868	0.000153135	0.000721155	Mus musculus fibroblast growth factor 7 (Fgf7), mRNA /cds=p(464,1048) /gb=NM_008008 /gi=227116301 /ug=Mm.330557 /len=2672
21	MAPK signaling pathway	gnl|UG|Mm#S8082107	Mm.1259	Ngf	2.17	135.4	5.96339	1.29e-06	8.84e-06	Mus musculus nerve growth factor (Ngf), transcript variant A, mRNA /cds=p(99,1022) /gb=NM_013609 /gi=162951829 /ug=Mm.1259 /len=1187
21	MAPK signaling pathway	gnl|UG|Mm#S8040876	Mm.334658	Cacna1a	9.86	299.78	4.92617	4.93e-14	9.93e-13	Mus musculus calcium channel, voltage-dependent, P/Q type, alpha 1A subunit (Cacna1a), mRNA /cds=p(282,7388) /gb=NM_007578 /gi=116174794 /ug=Mm.334658 /len=7929
21	MAPK signaling pathway	gnl|UG|Mm#S9193939	Mm.281298	Gadd45g	2.76	68.97	4.64323	2.27e-07	1.73e-06	602990618F1 NCI_CGAP_Lu33 Mus musculus cDNA clone IMAGE:5146324 5', mRNA sequence /clone=IMAGE:5146324 /clone_end=5' /gb=BI415129 /gi=15176052 /ti=45095404 /ug=Mm.281298 /len=1119
21	MAPK signaling pathway	gnl|UG|Mm#S7116468	Mm.423008	Trp53-ps	0.39	8.46	4.43911	0.000122943	0.000594008	Mus musculus p53-variant (p53) mRNA, partial cds /cds=p(1,162) /gb=U59758 /gi=1399879 /ug=Mm.423008 /len=846
21	MAPK signaling pathway	gnl|UG|Mm#S9075138	Mm.2675	Pdgfa	0.59	6.14	3.37945	8.19e-05	0.000409475	Mus musculus 11 days pregnant adult female ovary and uterus cDNA, RIKEN full-length enriched library, clone:5033413O18 product:platelet derived growth factor, alpha, full insert sequence /cds=p(1,358) /gb=AK017169 /gi=12856282 /ug=Mm.2675 /len=1560
21	MAPK signaling pathway	gnl|UG|Mm#S8040717	Mm.4517	Itih3	17.74	102.61	2.53209	0	0	Mus musculus inter-alpha trypsin inhibitor, heavy chain 3 (Itih3), mRNA /cds=p(39,2708) /gb=NM_008407 /gi=159110716 /ug=Mm.4517 /len=2832
21	MAPK signaling pathway	gnl|UG|Mm#S8761977	Mm.379376	Syt11	2.17	11	2.34174	1.31e-06	8.96e-06	Mus musculus synaptotagmin XI (Syt11), mRNA /cds=p(276,1568) /gb=NM_018804 /gi=124378013 /ug=Mm.379376 /len=4585
21	MAPK signaling pathway	gnl|UG|Mm#S9078151	Mm.42192	Cib2	1.58	7.83	2.30909	9.96e-06	5.96e-05	Mus musculus 10, 11 days embryo whole body cDNA, RIKEN full-length enriched library, clone:2810434I23 product:kinase interacting protein 2, full insert sequence /cds=p(171,734) /gb=AK013240 /gi=12850480 /ug=Mm.42192 /len=1401
21	MAPK signaling pathway	gnl|UG|Mm#S9732978	Mm.259653	Rasa1	2.37	11	2.21454	7.88e-07	5.55e-06	Mus musculus RAS p21 protein activator 1 (Rasa1), mRNA /cds=p(580,3696) /gb=NM_145452 /gi=164663772 /ug=Mm.259653 /len=5101
21	MAPK signaling pathway	gnl|UG|Mm#S26692398	Mm.209327	Mknk1	2.96	13.54	2.19356	1.28e-07	1e-06	Mus musculus 7 days embryo whole body cDNA, RIKEN full-length enriched library, clone:C430023D03 product:MAP kinase-interacting serine/threonine kinase 1, full insert sequence /gb=AK141298 /gi=74190068 /ug=Mm.209327 /len=4358
21	MAPK signaling pathway	gnl|UG|Mm#S10828754	Mm.29329	Arhgef10l	3.55	15.66	2.14119	2.13e-08	1.84e-07	Mus musculus Rho guanine nucleotide exchange factor (GEF) 10-like (Arhgef10l), transcript variant 1, mRNA /cds=p(167,3994) /gb=NM_172415 /gi=163310758 /ug=Mm.29329 /len=4525
21	MAPK signaling pathway	gnl|UG|Mm#S19188015	Mm.274432	Ppp3cb	2.76	10.79	1.96695	9.2e-07	6.43e-06	Mus musculus protein phosphatase 3, catalytic subunit, beta isoform (Ppp3cb), mRNA /cds=p(134,1711) /gb=NM_008914 /gi=270341337 /ug=Mm.274432 /len=3881
21	MAPK signaling pathway	gnl|UG|Mm#S26697853	Mm.246513	Fos	3.15	12.27	1.96171	1.95e-07	1.5e-06	Mus musculus NOD-derived CD11c +ve dendritic cells cDNA, RIKEN full-length enriched library, clone:F630030D18 product:FBJ osteosarcoma oncogene, full insert sequence /cds=p(152,1294) /gb=AK154418 /gi=74181716 /ug=Mm.246513 /len=2109
21	MAPK signaling pathway	gnl|UG|Mm#S10846490	Mm.214994	Cacng7	2.76	10.15	1.87874	3.27e-06	2.1e-05	Mus musculus adult male olfactory brain cDNA, RIKEN full-length enriched library, clone:6430407F10 product:VOLTAGE-DEPENDENT CALCIUM CHANNEL GAMMA-7 SUBUNIT homolog [Rattus norvegicus], full insert sequence /cds=p(113,940) /gb=AK032173 /gi=26328002 /ug=Mm.214994 /len=2210
21	MAPK signaling pathway	gnl|UG|Mm#S9897531	Mm.275584	Dusp7	11.24	40.41	1.84607	7.7e-14	1.49e-12	Mus musculus dual specificity phosphatase 7 (Dusp7), mRNA /cds=p(167,1435) /gb=NM_153459 /gi=238231442 /ug=Mm.275584 /len=3227
21	MAPK signaling pathway	gnl|UG|Mm#S8042087	Mm.260227	Pak1	17.55	57.97	1.72384	0	0	Mus musculus p21 protein (Cdc42/Rac)-activated kinase 1 (Pak1), mRNA /cds=p(228,1862) /gb=NM_011035 /gi=112181193 /ug=Mm.260227 /len=3081
21	MAPK signaling pathway	gnl|UG|Mm#S9838731	Mm.331666	Rod1	86.95	259.16	1.57559	2.52e-13	4.24e-12	AGENCOURT_10167412 NIH_MGC_134 Mus musculus cDNA clone IMAGE:6517846 5', mRNA sequence /clone=IMAGE:6517846 /clone_end=5' /gb=BU519955 /gi=22827481 /ti=158237476 /ug=Mm.331666 /len=1342
21	MAPK signaling pathway	gnl|UG|Mm#S47624691	Mm.3770	Sos2	4.34	12.91	1.57272	3.29e-06	2.12e-05	Mus musculus son of sevenless homolog 2 (Drosophila) (Sos2), mRNA /cds=p(252,4250) /gb=NM_001135559 /gi=208022615 /ug=Mm.3770 /len=5612
21	MAPK signaling pathway	gnl|UG|Mm#S26670571	Mm.239041	Dusp1	31.15	87.59	1.49153	4.51e-14	9.21e-13	Mus musculus bone marrow macrophage cDNA, RIKEN full-length enriched library, clone:I830089N12 product:dual specificity phosphatase 1, full insert sequence /gb=AK152905 /gi=74225305 /ug=Mm.239041 /len=2311
21	MAPK signaling pathway	gnl|UG|Mm#S8762491	Mm.45044	Srf	34.9	95.84	1.4574	0	0	Mus musculus serum response factor (Srf), mRNA /cds=p(335,1849) /gb=NM_020493 /gi=133892959 /ug=Mm.45044 /len=4093
21	MAPK signaling pathway	gnl|UG|Mm#S16291433	Mm.19111	Prkaca	19.52	53.1	1.44376	0	0	Mus musculus protein kinase, cAMP dependent, catalytic, alpha, mRNA (cDNA clone MGC:62542 IMAGE:6439034), complete cds /cds=p(195,1250) /gb=BC054834 /gi=32767123 /ug=Mm.19111 /len=2297
21	MAPK signaling pathway	gnl|UG|Mm#S16188342	Mm.16766	Prkacb	12.82	34.27	1.41855	1.73e-12	2.37e-11	Mus musculus protein kinase, cAMP dependent, catalytic, beta, mRNA (cDNA clone MGC:62278 IMAGE:5704796), complete cds /cds=p(248,1303) /gb=BC054533 /gi=32451601 /ug=Mm.16766 /len=4348
21	MAPK signaling pathway	gnl|UG|Mm#S26697030	Mm.458171	Rap1a	5.91	14.6	1.30474	1.72e-05	9.84e-05	Mus musculus adult male thymus cDNA, RIKEN full-length enriched library, clone:5830450G12 product:RAS-related protein-1a, full insert sequence /cds=p(121,675) /gb=AK030897 /gi=74182989 /ug=Mm.458171 /len=2401
21	MAPK signaling pathway	gnl|UG|Mm#S26682961	Mm.405823	Elk1	6.11	15.02	1.29764	1.39e-05	8.15e-05	Mus musculus 15 days embryo head cDNA, RIKEN full-length enriched library, clone:4022432A17 product:ELK1, member of ETS oncogene family, full insert sequence /cds=p(197,1486) /gb=AK132354 /gi=74205674 /ug=Mm.405823 /len=3541
21	MAPK signaling pathway	gnl|UG|Mm#S8041735	Mm.119	Nr4a1	23.26	54.58	1.23052	0	0	Mus musculus nuclear receptor subfamily 4, group A, member 1 (Nr4a1), mRNA /cds=p(129,1934) /gb=NM_010444 /gi=237649074 /ug=Mm.119 /len=2534
21	MAPK signaling pathway	gnl|UG|Mm#S9732935	Mm.279865	Erlin1	55.99	121.86	1.12198	2.58e-13	4.31e-12	Mus musculus ER lipid raft associated 1 (Erlin1), transcript variant 1, mRNA /cds=p(303,1349) /gb=NM_145502 /gi=256355011 /ug=Mm.476850 /len=3349
21	MAPK signaling pathway	gnl|UG|Mm#S10856041	Mm.328476	Rps6ka3	15.38	31.95	1.05476	7.25e-08	5.87e-07	Mus musculus adult male diencephalon cDNA, RIKEN full-length enriched library, clone:9330189H06 product:RIBOSOMAL PROTEIN S6 KINASE ALPHA 3 (EC 2.7.1.-) (S6K-ALPHA 3) (90 KDA RIBOSOMAL PROTEIN S6 KINASE 3) (P90-RSK 3) (RIBOSOMAL S6 KINASE 2) (RSK-2) ... /gb=AK079102 /gi=26098274 /ug=Mm.328476 /len=3673
21	MAPK signaling pathway	gnl|UG|Mm#S9875170	Mm.233009	Rap1b	13.8	28.35	1.03868	5.52e-07	3.95e-06	Mus musculus RAS related protein 1b, mRNA (cDNA clone IMAGE:5370922), complete cds /cds=p(109,663) /gb=BC033382 /gi=23274045 /ug=Mm.233009 /len=2042
21	MAPK signaling pathway	gnl|UG|Mm#S26675234	Mm.196295	Dusp3	43.37	20.94	-1.05044	4.82e-10	5.1e-09	Mus musculus NOD-derived CD11c +ve dendritic cells cDNA, RIKEN full-length enriched library, clone:F630119D07 product:dual specificity phosphatase 3 (vaccinia virus phosphatase VH1-related), full insert sequence /gb=AK170772 /gi=74218078 /ug=Mm.196295 /len=1860
21	MAPK signaling pathway	gnl|UG|Mm#S10848070	Mm.177194	Akt2	72.95	35.12	-1.05462	5.17e-16	1.27e-14	Mus musculus 10 days neonate skin cDNA, RIKEN full-length enriched library, clone:4732465F20 product:thymoma viral proto-oncogene 2, full insert sequence /cds=p(1,1064) /gb=AK028871 /gi=26324815 /ug=Mm.177194 /len=3724
21	MAPK signaling pathway	gnl|UG|Mm#S8040878	Mm.3544	Cacnb3	260.84	122.49	-1.0905	5.11e-56	2.84e-54	Mus musculus calcium channel, voltage-dependent, beta 3 subunit (Cacnb3), transcript variant 1, mRNA /cds=p(406,1860) /gb=NM_007581 /gi=113680270 /ug=Mm.3544 /len=2837
21	MAPK signaling pathway	gnl|UG|Mm#S17668537	Mm.292729	Traf6	15.97	7.4	-1.10977	8.46e-05	0.000421981	Mus musculus TNF receptor-associated factor 6, mRNA (cDNA clone MGC:67112 IMAGE:6409657), complete cds /cds=p(407,1999) /gb=BC060705 /gi=38173731 /ug=Mm.292729 /len=5536
21	MAPK signaling pathway	gnl|UG|Mm#S26701836	Mm.2720	Mapk8ip1	45.35	16.92	-1.42237	6.72e-16	1.63e-14	Mus musculus 13 days embryo liver cDNA, RIKEN full-length enriched library, clone:I920089I17 product:mitogen activated protein kinase 8 interacting protein, full insert sequence /cds=p(459,2480) /gb=AK147033 /gi=74150982 /ug=Mm.2720 /len=3153
21	MAPK signaling pathway	gnl|UG|Mm#S8040627	Mm.296181	Hspa2	20.11	6.98	-1.52661	1.59e-08	1.4e-07	Mus musculus heat shock protein 2 (Hspa2), transcript variant 1, mRNA /cds=p(165,2066) /gb=NM_008301 /gi=93004086 /ug=Mm.296181 /len=2595
21	MAPK signaling pathway	gnl|UG|Mm#S52109683	Mm.28376	Ralgps2	14.2	4.65	-1.61059	8.58e-07	6.02e-06	Mus musculus Ral GEF with PH domain and SH3 binding motif 2 (Ralgps2), transcript variant 1, mRNA /cds=p(222,1994) /gb=NM_001159965 /gi=229577167 /ug=Mm.28376 /len=6992
21	MAPK signaling pathway	gnl|UG|Mm#S8041243	Mm.641	Atf4	24.45	7.83	-1.64275	4.74e-11	5.56e-10	Mus musculus activating transcription factor 4 (Atf4), mRNA /cds=p(595,1644) /gb=NM_009716 /gi=121949820 /ug=Mm.641 /len=1749
21	MAPK signaling pathway	gnl|UG|Mm#S26689050	Mm.114054	Tpcn1	40.81	11.85	-1.78404	1.81e-19	5.36e-18	Mus musculus B16 F10Y cells cDNA, RIKEN full-length enriched library, clone:G370028G22 product:two pore channel 1, full insert sequence /cds=p(305,2758) /gb=AK148129 /gi=74195274 /ug=Mm.114054 /len=4707
21	MAPK signaling pathway	gnl|UG|Mm#S10856859	Mm.41593	Creld1	14.79	4.23	-1.80589	5.09e-08	4.21e-07	Mus musculus 8 days embryo whole body cDNA, RIKEN full-length enriched library, clone:5730557B17 product:hypothetical Aspartic acid and asparagine hydroxylation site/Cysteine-rich region/EGF-like domain/Furin-like cysteine rich region/Calcium-binding ... /gb=AK077726 /gi=26097456 /ug=Mm.41593 /len=2179
21	MAPK signaling pathway	gnl|UG|Mm#S9079680	Mm.38343	Mapk12	21.88	6.14	-1.8333	1.83e-11	2.21e-10	Mus musculus 10 days embryo whole body cDNA, RIKEN full-length enriched library, clone:2610002F22 product:MITOGEN-ACTIVATED PROTEIN KINASE 12 (EC 2.7.1.-) (EXTRACELLULAR SIGNAL-REGULATED KINASE 6) (ERK-6) (STRESS-ACTIVATED PROTEIN KINASE-3) (MITOGEN- ... /gb=AK011286 /gi=12847307 /ug=Mm.38343 /len=1929
21	MAPK signaling pathway	gnl|UG|Mm#S10865504	Mm.446943	Gm9948	13.41	2.75	-2.28581	1.57e-09	1.56e-08	Mus musculus 3 days neonate thymus cDNA, RIKEN full-length enriched library, clone:A630052B09 product:unclassifiable, full insert sequence /gb=AK042010 /gi=26088777 /ug=Mm.446943 /len=1783
21	MAPK signaling pathway	gnl|UG|Mm#S26677694	Mm.34008	Rac3	10.05	1.48	-2.76353	6.47e-09	5.98e-08	Mus musculus bone marrow macrophage cDNA, RIKEN full-length enriched library, clone:G530144F07 product:RAS-related C3 botulinum substrate 3, full insert sequence /gb=AK150203 /gi=74213899 /ug=Mm.34008 /len=1084
21	MAPK signaling pathway	gnl|UG|Mm#S9732421	Mm.290991	Cpne8	63.29	9.31	-2.76512	3.54e-49	1.82e-47	Mus musculus copine VIII (Cpne8), transcript variant 1, mRNA /cds=p(85,1818) /gb=NM_025815 /gi=76563926 /ug=Mm.290991 /len=3324
21	MAPK signaling pathway	gnl|UG|Mm#S8081766	Mm.317323	Fgf10	12.22	1.06	-3.52711	5.7e-13	8.49e-12	Mus musculus fibroblast growth factor 10 (Fgf10), mRNA /cds=p(686,1315) /gb=NM_008002 /gi=226823275 /ug=Mm.317323 /len=4572
21	MAPK signaling pathway	gnl|UG|Mm#S17873050	Mm.1626	Fas	32.33	2.54	-3.66997	3.01e-33	1.24e-31	Mus musculus Fas (TNF receptor superfamily member 6), mRNA (cDNA clone MGC:74297 IMAGE:30302649), complete cds /cds=p(30,1013) /gb=BC061160 /gi=38512058 /ug=Mm.1626 /len=1490
21	MAPK signaling pathway	gnl|UG|Mm#S15909943	Mm.144089	Pdgfb	12.62	0.85	-3.89211	2.58e-14	5.47e-13	Mus musculus platelet derived growth factor, B polypeptide, mRNA (cDNA clone MGC:59331 IMAGE:6330609), complete cds /cds=p(811,1536) /gb=BC053430 /gi=31418420 /ug=Mm.144089 /len=2956
21	MAPK signaling pathway	gnl|UG|Mm#S16591989	Mm.128892	Unc13b	2.76	0.01	-8.10852	0.000102615	0.000504313	Mus musculus premature mRNA for mKIAA4254 protein /gb=AK122422 /gi=28972575 /ug=Mm.128892 /len=6874
21	MAPK signaling pathway	gnl|UG|Mm#S19133191	Mm.269011	Fgf11	2.76	0.01	-8.10852	0.000102615	0.000503667	Mus musculus fibroblast growth factor 11, mRNA (cDNA clone MGC:76712 IMAGE:30101881), complete cds /cds=p(92,685) /gb=BC066859 /gi=44890562 /ug=Mm.269011 /len=2571
21	MAPK signaling pathway	gnl|UG|Mm#S8041292	Mm.29585	Cacna1g	3.94	0.01	-8.62205	1.97e-06	1.32e-05	Mus musculus calcium channel, voltage-dependent, T type, alpha 1G subunit (Cacna1g), transcript variant 1, mRNA /cds=p(421,7308) /gb=NM_009783 /gi=163914401 /ug=Mm.29585 /len=8077
21	MAPK signaling pathway	gnl|UG|Mm#S11106028	Mm.482084	Stmn4	4.14	0.01	-8.69349	1.02e-06	7.08e-06	Mus musculus stathmin-like 4, mRNA (cDNA clone MGC:25255 IMAGE:4507015), complete cds /cds=p(119,649) /gb=BC014707 /gi=15928456 /ug=Mm.35474 /len=1295
21	MAPK signaling pathway	gnl|UG|Mm#S53208270	Mm.273285	Tesc	5.13	0.01	-9.00282	3.8e-08	3.19e-07	Mus musculus tescalcin variant 3 mRNA, complete cds, alternatively spliced /cds=p(95,679) /gb=GQ856261 /gi=260108317 /ug=Mm.273285 /len=1027
21	MAPK signaling pathway	gnl|UG|Mm#S8041812	Mm.182043	Itih2	7.29	0.01	-9.50978	2.71e-11	3.24e-10	Mus musculus inter-alpha trypsin inhibitor, heavy chain 2 (Itih2), mRNA /cds=p(107,2959) /gb=NM_010582 /gi=226874934 /ug=Mm.182043 /len=3139
21	MAPK signaling pathway	gnl|UG|Mm#S8039913	Mm.6595	Map3k5	9.07	0.01	-9.82496	7.24e-14	1.41e-12	Mus musculus mitogen-activated protein kinase kinase kinase 5 (Map3k5), mRNA /cds=p(81,4223) /gb=NM_008580 /gi=171846248 /ug=Mm.6595 /len=5393
21	MAPK signaling pathway	gnl|UG|Mm#S8041576	Mm.7995	Fgf13	9.27	0.01	-9.85643	3.75e-14	7.74e-13	Mus musculus fibroblast growth factor 13 (Fgf13), mRNA /cds=p(374,1111) /gb=NM_010200 /gi=31542808 /ug=Mm.7995 /len=2506
21	MAPK signaling pathway	gnl|UG|Mm#S20338089	Mm.5055	Fgf5	236.78	0.01	-14.5313	0	0	Mus musculus fibroblast growth factor 5, mRNA (cDNA clone MGC:78182 IMAGE:30443152), complete cds /cds=p(202,996) /gb=BC071227 /gi=47940189 /ug=Mm.5055 /len=2524
22	Adherens junction	gnl|UG|Mm#S17053390	Mm.33490	Syt13	0.01	11.42	10.1573	4.44e-16	1.11e-14	Mus musculus premature mRNA for mKIAA1427 protein /gb=AK129357 /gi=37360377 /ug=Mm.33490 /len=6118
22	Adherens junction	gnl|UG|Mm#S15343943	Mm.32588	Dusp18	0.01	3.6	8.49185	4e-06	2.54e-05	Mus musculus dual specificity phosphatase 18 (Dusp18), mRNA /cds=p(348,914) /gb=NM_173745 /gi=254281211 /ug=Mm.32588 /len=4632
22	Adherens junction	gnl|UG|Mm#S32340062	Mm.26751	Sytl2	1.38	19.04	3.78629	1.18e-05	6.97e-05	Mus musculus synaptotagmin-like 2 (Sytl2), transcript variant 1, mRNA /cds=p(89,3931) /gb=NM_001040086 /gi=91718890 /ug=Mm.26751 /len=4843
22	Adherens junction	gnl|UG|Mm#S10852958	Mm.306818	Dusp19	0.79	10.15	3.68348	5.26e-05	0.000275035	Mus musculus 9 days embryo whole body cDNA, RIKEN full-length enriched library, clone:D030054B15 product:similar to DUAL-SPECIFICITY PHOSPHATASE TS-DSP1 [Mus musculus], full insert sequence /gb=AK083610 /gi=26101366 /ug=Mm.306818 /len=1997
22	Adherens junction	gnl|UG|Mm#S8040273	Mm.311809	Ptprm	1.18	10.15	3.10462	1.99e-05	0.000112144	Mus musculus protein tyrosine phosphatase, receptor type, M (Ptprm), mRNA /cds=p(431,4789) /gb=NM_008984 /gi=226054320 /ug=Mm.311809 /len=5569
22	Adherens junction	gnl|UG|Mm#S53249990	Mm.390807	Ptp4a3	0.79	5.08	2.6849	0.000100677	0.000495929	Mus musculus protein tyrosine phosphatase 4a3 (Ptp4a3), transcript variant 1, mRNA /cds=p(1435,1956) /gb=NM_001166388 /gi=261862262 /ug=Mm.390807 /len=3808
22	Adherens junction	gnl|UG|Mm#S8041550	Mm.227733	Eya3	3.15	16.92	2.42531	6.95e-08	5.64e-07	Mus musculus eyes absent 3 homolog (Drosophila) (Eya3), transcript variant 2, mRNA /cds=p(251,1783) /gb=NM_010166 /gi=46877073 /ug=Mm.227733 /len=5204
22	Adherens junction	gnl|UG|Mm#S8761977	Mm.379376	Syt11	2.17	11	2.34174	1.31e-06	8.96e-06	Mus musculus synaptotagmin XI (Syt11), mRNA /cds=p(276,1568) /gb=NM_018804 /gi=124378013 /ug=Mm.379376 /len=4585
22	Adherens junction	gnl|UG|Mm#S8040937	Mm.157770	Cnn2	28.78	116.36	2.01546	1.07e-13	2.01e-12	Mus musculus calponin 2 (Cnn2), mRNA /cds=p(79,996) /gb=NM_007725 /gi=116268119 /ug=Mm.157770 /len=1800
22	Adherens junction	gnl|UG|Mm#S50836911	Mm.27716	Specc1l	6.11	23.48	1.94219	8.59e-12	1.08e-10	Mus musculus cytospin A (Cytsa), transcript variant 1, mRNA /cds=p(363,3770) /gb=NM_001145826 /gi=224922836 /ug=Mm.27716 /len=6307
22	Adherens junction	gnl|UG|Mm#S26695875	Mm.335096	Pvrl1	1.77	6.56	1.88995	0.000186504	0.000864907	Mus musculus adult male brain UNDEFINED_CELL_LINE cDNA, RIKEN full-length enriched library, clone:M5C1050J01 product:poliovirus receptor-related 1, full insert sequence /gb=AK147479 /gi=74184665 /ug=Mm.335096 /len=5649
22	Adherens junction	gnl|UG|Mm#S10828484	Mm.214959	Mtmr10	4.34	13.54	1.64146	8.79e-07	6.16e-06	Mus musculus myotubularin related protein 10 (Mtmr10), mRNA /cds=p(113,2428) /gb=NM_172742 /gi=124028522 /ug=Mm.214959 /len=5205
22	Adherens junction	gnl|UG|Mm#S26688550	Mm.34365	Dusp12	2.76	8.25	1.57973	0.000200952	0.000920106	Mus musculus NOD-derived CD11c +ve dendritic cells cDNA, RIKEN full-length enriched library, clone:F630116M15 product:dual specificity phosphatase 12, full insert sequence /gb=AK155026 /gi=74196177 /ug=Mm.34365 /len=2254
22	Adherens junction	gnl|UG|Mm#S8042376	Mm.2093	Snai1	3.15	9.31	1.56343	8.87e-05	0.000441068	Mus musculus snail homolog 1 (Drosophila) (Snai1), mRNA /cds=p(64,858) /gb=NM_011427 /gi=31981483 /ug=Mm.2093 /len=1613
22	Adherens junction	gnl|UG|Mm#S16350309	Mm.44183	Prr14	8.67	23.69	1.45017	2.67e-09	2.59e-08	Mus musculus proline rich 14, mRNA (cDNA clone MGC:62672 IMAGE:6310272), complete cds /cds=p(342,2180) /gb=BC055033 /gi=32822744 /ug=Mm.44183 /len=2325
22	Adherens junction	gnl|UG|Mm#S9082398	Mm.391091	Smad2	7.29	18.83	1.36904	3.93e-07	2.88e-06	Mus musculus 10 day old male pancreas cDNA, RIKEN full-length enriched library, clone:1810047O14 product:MAD homolog 2 (Drosophila), full insert sequence /cds=p(109,1512) /gb=AK007817 /gi=12841612 /ug=Mm.391091 /len=2513
22	Adherens junction	gnl|UG|Mm#S43163116	Mm.196480	Micall1	12.42	28.77	1.2119	1.1e-08	9.95e-08	Mus musculus microtubule associated monoxygenase, calponin and LIM domain containing -like 1 (Micall1), mRNA /cds=p(302,2914) /gb=NM_177461 /gi=168229164 /ug=Mm.196480 /len=6708
22	Adherens junction	gnl|UG|Mm#S17821252	Mm.268389	Mex3d	6.51	14.81	1.18584	5.77e-05	0.000297551	Mus musculus mex3 homolog D (C. elegans) (Mex3d), mRNA /cds=p(232,2388) /gb=NM_198615 /gi=145651817 /ug=Mm.268389 /len=3269
22	Adherens junction	gnl|UG|Mm#S43098889	Mm.210447	Ehbp1l1	37.66	83.14	1.14251	5.6e-14	1.12e-12	Mus musculus EH domain binding protein 1-like 1 (Ehbp1l1), transcript variant A, mRNA /cds=p(298,5454) /gb=NM_001114597 /gi=167736350 /ug=Mm.210447 /len=6411
22	Adherens junction	gnl|UG|Mm#S29965531	Mm.23039	Fert2	9.07	19.89	1.13287	6.92e-06	4.24e-05	Mus musculus fer (fms/fps related) protein kinase, testis specific 2 (Fert2), transcript variant 1, mRNA /cds=p(60,2531) /gb=NM_001037997 /gi=226054042 /ug=Mm.23039 /len=3026
22	Adherens junction	gnl|UG|Mm#S14812901	Mm.390882	Lrrc58	55.4	119.32	1.10688	0	0	Mus musculus leucine rich repeat containing 58 (Lrrc58), mRNA /cds=p(97,1197) /gb=NM_177093 /gi=110347494 /ug=Mm.390882 /len=8592
22	Adherens junction	gnl|UG|Mm#S19491186	Mm.331133	Iqgap3	9.46	19.68	1.05682	2.4e-05	0.000133348	Mus musculus IQ motif containing GTPase activating protein 3, mRNA (cDNA clone IMAGE:30537560), with apparent retained intron /gb=BC068159 /gi=45829795 /ug=Mm.331133 /len=5760
22	Adherens junction	gnl|UG|Mm#S8040279	Mm.4341	Pvrl2	25.63	11.21	-1.19305	1.21e-07	9.55e-07	Mus musculus poliovirus receptor-related 2 (Pvrl2), transcript variant 1, mRNA /cds=p(272,1864) /gb=NM_008990 /gi=228480272 /ug=Mm.4341 /len=2735
22	Adherens junction	gnl|UG|Mm#S16631624	Mm.253559	Plekha6	10.45	4.02	-1.37824	0.000172172	0.000801739	Mus musculus pleckstrin homology domain containing, family A member 6 (Plekha6), transcript variant 1, mRNA /cds=p(141,3662) /gb=NM_182930 /gi=237681202 /ug=Mm.253559 /len=7397
22	Adherens junction	gnl|UG|Mm#S8039313	Mm.35738	Ctnnd1	172.51	64.31	-1.42356	3.5e-56	1.95e-54	Mus musculus catenin (cadherin associated protein), delta 1 (Ctnnd1), transcript variant 1, mRNA /cds=p(548,3364) /gb=NM_007615 /gi=146231986 /ug=Mm.35738 /len=5475
22	Adherens junction	gnl|UG|Mm#S9731906	Mm.215481	Mtss1	14.39	5.29	-1.44373	4.66e-06	2.92e-05	Mus musculus metastasis suppressor 1 (Mtss1), transcript variant 1, mRNA /cds=p(500,2779) /gb=NM_144800 /gi=226052001 /ug=Mm.215481 /len=4975
22	Adherens junction	gnl|UG|Mm#S9707569	Mm.286600	Rhpn2	37.07	13.12	-1.49848	3.22e-14	6.72e-13	Mus musculus rhophilin, Rho GTPase binding protein 2 (Rhpn2), mRNA /cds=p(107,2167) /gb=NM_027897 /gi=229092576 /ug=Mm.286600 /len=3439
22	Adherens junction	gnl|UG|Mm#S38437690	Mm.218981	Lmo7	7.89	2.12	-1.89596	4.35e-05	0.000230194	Mus musculus LIM domain only 7 (Lmo7), mRNA /cds=p(230,5329) /gb=NM_201529 /gi=157311640 /ug=Mm.479274 /len=6123
22	Adherens junction	gnl|UG|Mm#S8761920	Mm.218891	Ctnnal1	12.62	2.33	-2.43731	1.18e-09	1.19e-08	Mus musculus catenin (cadherin associated protein), alpha-like 1 (Ctnnal1), mRNA /cds=p(98,2293) /gb=NM_018761 /gi=227330564 /ug=Mm.218891 /len=3712
22	Adherens junction	gnl|UG|Mm#S26677694	Mm.34008	Rac3	10.05	1.48	-2.76353	6.47e-09	5.98e-08	Mus musculus bone marrow macrophage cDNA, RIKEN full-length enriched library, clone:G530144F07 product:RAS-related C3 botulinum substrate 3, full insert sequence /gb=AK150203 /gi=74213899 /ug=Mm.34008 /len=1084
22	Adherens junction	gnl|UG|Mm#S14813985	Mm.211494	Pkhd1l1	94.83	9.94	-3.25403	1.98e-85	1.34e-83	Mus musculus fibrocystin L mRNA, complete cds /cds=p(1,12750) /gb=AY219182 /gi=28933439 /ug=Mm.211494 /len=12750
22	Adherens junction	gnl|UG|Mm#S9707184	Mm.18814	Baiap2l1	169.95	15.23	-3.48012	4.27e-161	3.44e-159	Mus musculus BAI1-associated protein 2-like 1 (Baiap2l1), mRNA /cds=p(272,1816) /gb=NM_025833 /gi=92110034 /ug=Mm.18814 /len=3248
22	Adherens junction	gnl|UG|Mm#S9640271	Mm.262270	Syt12	4.73	0.42	-3.49338	1.26e-05	7.38e-05	Mus musculus synaptotagmin XII (Syt12), mRNA /cds=p(233,1498) /gb=NM_134164 /gi=158508601 /ug=Mm.262270 /len=3277
22	Adherens junction	gnl|UG|Mm#S9745376	Mm.330393	Ptprj	13.6	1.06	-3.68147	9.32e-15	2.08e-13	Mus musculus protein tyrosine phosphatase, receptor type, J (Ptprj), transcript variant 1, mRNA /cds=p(61,4113) /gb=NM_008982 /gi=208609938 /ug=Mm.330393 /len=7634
22	Adherens junction	gnl|UG|Mm#S24032734	Mm.423278	Mtm1	605.66	43.37	-3.80374	0	0	Mus musculus mRNA for mKIAA4176 protein /cds=p(2802,4007) /gb=AK220524 /gi=60360557 /ug=Mm.423278 /len=5483
22	Adherens junction	gnl|UG|Mm#S14961069	Mm.309647	Baiap2l2	2.56	0.01	-8	0.000198244	0.000913601	Mus musculus BAI1-associated protein 2-like 2 (Baiap2l2), mRNA /cds=p(122,1690) /gb=NM_177580 /gi=119637819 /ug=Mm.309647 /len=2072
22	Adherens junction	gnl|UG|Mm#S15909889	Mm.150319	Actr3b	3.55	0.01	-8.47168	7.37e-06	4.5e-05	Mus musculus ARP3 actin-related protein 3 homolog B (yeast), mRNA (cDNA clone IMAGE:5685374) /gb=BC053106 /gi=31418622 /ug=Mm.150319 /len=2078
22	Adherens junction	gnl|UG|Mm#S26686312	Mm.282719	Eya2	6.9	0.01	-9.43045	1.01e-10	1.15e-09	Mus musculus adult female vagina cDNA, RIKEN full-length enriched library, clone:9930108I09 product:eyes absent 2 homolog (Drosophila), full insert sequence /cds=p(244,1842) /gb=AK137718 /gi=74200591 /ug=Mm.282719 /len=2447
22	Adherens junction	gnl|UG|Mm#S9875280	Mm.46732	Smtnl2	9.46	0.01	-9.8857	1.94e-14	4.24e-13	Mus musculus smoothelin-like 2, mRNA (cDNA clone MGC:47155 IMAGE:5064159), complete cds /cds=p(79,1449) /gb=BC037993 /gi=23272985 /ug=Mm.46732 /len=2655
22	Adherens junction	gnl|UG|Mm#S9099329	Mm.244003	Scel	11.24	0.01	-10.1344	5.17e-17	1.41e-15	Mus musculus sciellin (Scel), mRNA /cds=p(148,2106) /gb=NM_022886 /gi=70909344 /ug=Mm.244003 /len=3053
22	Adherens junction	gnl|UG|Mm#S50071154	Mm.297245	Bcl2l15	16.36	0.01	-10.676	1.9e-24	6.46e-23	Mus musculus BCLl2-like 15 (Bcl2l15), transcript variant 2, mRNA /cds=p(137,634) /gb=NM_001142960 /gi=219281864 /ug=Mm.297245 /len=1993
23	Prion diseases	gnl|UG|Mm#S22421553	Mm.372314	Hspa1b	0.01	79.97	12.9652	4.44e-16	1.16e-14	Mus musculus heat shock protein 1B (Hspa1b), mRNA /cds=p(232,2160) /gb=NM_010478 /gi=124339825 /ug=Mm.372314 /len=2810
23	Prion diseases	gnl|UG|Mm#S8040046	Mm.290610	Notch1	0.01	24.75	11.2732	4.44e-16	1.11e-14	Mus musculus Notch gene homolog 1 (Drosophila) (Notch1), mRNA /cds=p(265,7860) /gb=NM_008714 /gi=224967064 /ug=Mm.290610 /len=9497
23	Prion diseases	gnl|UG|Mm#S52734849	Mm.275216	Megf6	0.01	2.96	8.20945	3.56e-05	0.000192067	Mus musculus multiple EGF-like-domains 6 (Megf6), mRNA /cds=p(312,5030) /gb=NM_001162977 /gi=244790080 /ug=Mm.275216 /len=6876
23	Prion diseases	gnl|UG|Mm#S16016626	Mm.23462	Emilin2	0.39	14.81	5.24695	0.000122943	0.000592217	Mus musculus elastin microfibril interfacer 2, mRNA (cDNA clone MGC:59598 IMAGE:6510220), complete cds /cds=p(390,3614) /gb=BC053753 /gi=31753164 /ug=Mm.23462 /len=4283
23	Prion diseases	gnl|UG|Mm#S27423883	Mm.284248	Ccl5	1.77	32.58	4.20217	3.98e-06	2.54e-05	DAY35S_06_H17.x1 FH DAY35S Mus musculus cDNA clone DAY35S_06_H17 similar to Chemokine (C-C motif) ligand 5, mRNA sequence /clone=DAY35S_06_H17 /gb=DV049672 /gi=76376955 /ug=Mm.284248 /len=938
23	Prion diseases	gnl|UG|Mm#S52734472	Mm.257449	Lrrcc1	2.76	13.33	2.27194	2.28e-07	1.73e-06	Mus musculus leucine rich repeat and coiled-coil domain containing 1 (Lrrcc1), transcript variant 1, mRNA /cds=p(147,3227) /gb=NM_001163579 /gi=254675307 /ug=Mm.257449 /len=5675
23	Prion diseases	gnl|UG|Mm#S26186333	Mm.327654	Lonrf3	1.97	8.67	2.13784	5.06e-06	3.16e-05	Mus musculus LON peptidase N-terminal domain and ring finger 3 (Lonrf3), mRNA /cds=p(172,2433) /gb=NM_028894 /gi=71043954 /ug=Mm.327654 /len=7392
23	Prion diseases	gnl|UG|Mm#S42501736	Mm.4974	Ncam1	6.31	26.44	2.06701	4.66e-12	6.05e-11	Mus musculus neural cell adhesion molecule 1 (Ncam1), transcript variant 3, mRNA /cds=p(341,3688) /gb=NM_001113204 /gi=164448631 /ug=Mm.4974 /len=6993
23	Prion diseases	gnl|UG|Mm#S7114086	Mm.1249	Lamc1	4.93	15.87	1.68664	5.65e-08	4.64e-07	Mouse laminin B2 chain mRNA, complete cds /cds=p(247,5070) /gb=J03484 /gi=198694 /ug=Mm.1249 /len=7642
23	Prion diseases	gnl|UG|Mm#S26694660	Mm.648	Prnp	52.25	160.36	1.61781	7.29e-13	1.06e-11	Mus musculus visual cortex cDNA, RIKEN full-length enriched library, clone:K530045L08 product:prion protein, full insert sequence /cds=p(1690,2454) /gb=AK159056 /gi=74186645 /ug=Mm.648 /len=3689
23	Prion diseases	gnl|UG|Mm#S26693814	Mm.158962	Pear1	4.14	12.06	1.54253	9.4e-06	5.64e-05	Mus musculus 0 day neonate cerebellum cDNA, RIKEN full-length enriched library, clone:C230040H15 product:MEGF12, full insert sequence /cds=p(519,3215) /gb=AK141082 /gi=74187864 /ug=Mm.158962 /len=5472
23	Prion diseases	gnl|UG|Mm#S16291433	Mm.19111	Prkaca	19.52	53.1	1.44376	0	0	Mus musculus protein kinase, cAMP dependent, catalytic, alpha, mRNA (cDNA clone MGC:62542 IMAGE:6439034), complete cds /cds=p(195,1250) /gb=BC054834 /gi=32767123 /ug=Mm.19111 /len=2297
23	Prion diseases	gnl|UG|Mm#S16188342	Mm.16766	Prkacb	12.82	34.27	1.41855	1.73e-12	2.37e-11	Mus musculus protein kinase, cAMP dependent, catalytic, beta, mRNA (cDNA clone MGC:62278 IMAGE:5704796), complete cds /cds=p(248,1303) /gb=BC054533 /gi=32451601 /ug=Mm.16766 /len=4348
23	Prion diseases	gnl|UG|Mm#S26682961	Mm.405823	Elk1	6.11	15.02	1.29764	1.39e-05	8.15e-05	Mus musculus 15 days embryo head cDNA, RIKEN full-length enriched library, clone:4022432A17 product:ELK1, member of ETS oncogene family, full insert sequence /cds=p(197,1486) /gb=AK132354 /gi=74205674 /ug=Mm.405823 /len=3541
23	Prion diseases	gnl|UG|Mm#S8041912	Mm.231332	Cep110	11.63	26.23	1.17337	1.06e-07	8.39e-07	Mus musculus centrosomal protein 110 (Cep110), mRNA /cds=p(170,7171) /gb=NM_012018 /gi=189458792 /ug=Mm.231332 /len=7612
23	Prion diseases	gnl|UG|Mm#S10021830	Mm.38390	Cpne3	100.15	209.23	1.06293	1.01e-12	1.42e-11	Mus musculus copine III (Cpne3), mRNA /cds=p(113,1714) /gb=NM_027769 /gi=62530190 /ug=Mm.38390 /len=5646
23	Prion diseases	gnl|UG|Mm#S26670678	Mm.30068	Sgta	46.53	94.78	1.02642	4.83e-13	7.37e-12	Mus musculus bladder RCB-0544 MBT-2 cDNA, RIKEN full-length enriched library, clone:G430007C24 product:small glutamine-rich tetratricopeptide repeat (TPR)-containing, alpha, full insert sequence /cds=p(91,1035) /gb=AK165557 /gi=74225120 /ug=Mm.30068 /len=1967
23	Prion diseases	gnl|UG|Mm#S8040627	Mm.296181	Hspa2	20.11	6.98	-1.52661	1.59e-08	1.4e-07	Mus musculus heat shock protein 2 (Hspa2), transcript variant 1, mRNA /cds=p(165,2066) /gb=NM_008301 /gi=93004086 /ug=Mm.296181 /len=2595
23	Prion diseases	gnl|UG|Mm#S10865504	Mm.446943	Gm9948	13.41	2.75	-2.28581	1.57e-09	1.56e-08	Mus musculus 3 days neonate thymus cDNA, RIKEN full-length enriched library, clone:A630052B09 product:unclassifiable, full insert sequence /gb=AK042010 /gi=26088777 /ug=Mm.446943 /len=1783
23	Prion diseases	gnl|UG|Mm#S9732421	Mm.290991	Cpne8	63.29	9.31	-2.76512	3.54e-49	1.82e-47	Mus musculus copine VIII (Cpne8), transcript variant 1, mRNA /cds=p(85,1818) /gb=NM_025815 /gi=76563926 /ug=Mm.290991 /len=3324
23	Prion diseases	gnl|UG|Mm#S52734490	Mm.392369	Crb2	32.53	0.01	-11.6676	6.72e-48	3.33e-46	Mus musculus crumbs homolog 2 (Drosophila) (Crb2), mRNA /cds=p(93,3941) /gb=NM_001163566 /gi=254675206 /ug=Mm.392369 /len=6393

## Sheet: qPCR validation results
Pathway	GeneSymbol	TPM-spermotogonium	TPM-spermatocyte	log2 Ratio(spermatocyte/spermotogonium)	Delta-Delta Ct
Wnt signaling pathway	Sfrp2	0.01	553.86	15.7572	12.4674
MAPK signaling pathway	Hspa1b	0.01	79.97	12.9652	5.46932
Notch signaling pathway	Notch1	0.01	24.75	11.2732	3.12154
Focal adhesion	Pdgfrb	0.01	17.77	10.7952	5.92868
Wnt signaling pathway	Prickle3	0.01	4.02	8.65105	2.80773
Regulation of actin cytoskeleton	Fgf7	0.01	2.54	7.98868	8.88737
Chemokine signaling pathway	Ccl5	1.77	32.58	4.20217	5.6212
Regulation of actin cytoskeleton	Cntln	1.77	26.44	3.9009	5.39154
Adherens junction	Baiap2l1	169.95	15.23	-3.48012	-4.08036
ECM-receptor interaction	Itgb7	32.53	1.9	-4.0977	-2.19808
Chemokine signaling pathway	Cxcl1	218.05	6.77	-5.00936	-3.97988
Regulation of actin cytoskeleton	Fgf13	9.27	0.01	-9.85643	-6.27328
Adherens junction	Bcl2l15	16.36	0.01	-10.676	-2.80613
Hedgehog signaling pathway	Wnt10a	174.48	0.01	-14.0908	-8.17921
Pathways in cancer	Fgf5	236.78	0.01	-14.5313	-10.5609
